# Supplementary material for: Gene-level metagenomic architectures across diseases yield high-resolution microbiome diagnostic indicators
Source: Nat Commun. 2021 May 18;12:2907. doi: 10.1038/s41467-021-23029-8 (PMC8131609; doi:10.1038/s41467-021-23029-8)
Supplement: Supplementary file 4 — Supplementary Data 1 [file 41467_2021_23029_MOESM4_ESM.xlsx]

## Sheet: cohort sizes
dataset_name	study_condition	Number of cases (subjects)	Number of controls (subjects)	Number of cases (samples)	Number of controls (samples)
FengQ_2015	adenoma	47	61	47	61
FengQ_2015	CRC	46	61	46	61
HanniganGD_2017	adenoma	27	28	27	28
HanniganGD_2017	CRC	27	28	27	28
JieZ_2017	ACVD	214	171	214	171
KarlssonFH_2013	T2D	53	91	53	91
NielsenHB_2014	IBD	82	236	148	248
QinJ_2012	T2D (with metformin data)	71	74	71	74
QinJ_2012_2	T2D (withoout metformin data)	99	100	99	100
QinN_2014	cirrhosis	123	114	123	114
ThomasAM_2018a	adenoma	27	24	27	24
ThomasAM_2018a	CRC	29	24	29	24
ThomasAM_2018b	CRC	32	28	32	28
VatanenT_2016	otitis	59	201	59	201
VogtmannE_2016	CRC	52	52	52	52
YuJ_2015	CRC	75	53	75	53
ZellerG_2014	adenoma	42	66	42	66
ZellerG_2014	CRC	91	66	91	66

## Sheet: maximal models
Phenotype	Dataset	Model
T2D
	KarlssonFH_2013	feature_abundance ~ age + metformin + number_reads + hdl + triglycerides + hba1c + cholesterol + glucose + adiponectin + hscrp + leptin + glutamate_decarboxylase_2_antibody + creatinine + cd163 + c_peptide + insulin_catyes + fgf_19 + il_1 + glp_1 + shannon_diversity + feature_richness
	QinJ_2012	feature_abundance+metformin + age + age_category + gender + number_reads +BMI + cholesterol + dyastolic_p + systolic_p + shannon_diversity + feature_richness
	QinJ_2012_2*	feature_abundance + age + age_category + gender + number_reads +BMI + cholesterol + dyastolic_p + systolic_p + shannon_diversity + feature_richness
	*this second set of samples for the Qin_2012 dataset consisted of those without data on metformin usage
CRC
	ZellerG_2014	feature_abundance ~ age + age_category + gender + number_reads + BMI + shannon_diversity + feature_richness
	YuJ_2015	feature_abundance ~ age + number_reads + shannon_diversity + feature_richness
	VogtmannE_2016	feature_abundance ~ age + age_category + gender +number_reads + BMI + shannon_diversity + feature_richness
	ThomasAM_2018b	feature_abundance ~ age +number_reads + shannon_diversity + feature_richness
	ThomasAM_2018a	feature_abundance ~ age + age_category + gender +number_reads + BMI + shannon_diversity + feature_richness
	HanniganGD_2017	feature_abundance ~ age + number_reads + shannon_diversity + feature_richness
	FengQ_2015	feature_abundance ~ age + age_category + gender + number_reads + days_from_first_collection + shannon_diversity + feature_richness
Adenoma
	ZellerG_2014	feature_abundance ~ age + age_category + gender + number_reads + BMI + fobt + shannon_diversity + feature_richness
	ThomasAM_2018a	feature_abundance ~ age + age_category + gender + number_reads + BMI + shannon_diversity + feature_richness
	HanniganGD_2017	feature_abundance ~ age + number_reads + shannon_diversity + feature_richness
	FengQ_2015	feature_abundance ~ age + age_category + gender + number_reads + BMI + hdl + triglycerides + ldl + shannon_diversity + feature_richness
IBD
	NielsenHB_2014	feature_abundance ~ age + age_category + number_reads + mgs_richness + shannon_diversity + feature_richness
ACVD
	JieZ_2017	feature_abundance ~ age + age_category + gender + number_reads + triglycerides + ldl + cholesterol + shannon_diversity + feature_richness
CIRR
	QinN_2014	feature_abundance ~ age + age_category + gender + BMI + alcohol + creatine + albumine + bilubirin + shannon_diversity + feature_richness
Otitis
	VatanenT_2016	feature_abundance ~ age + age_category + gender + number_reads + days_from_first_collection + shannon_diversity + feature_richness

## Sheet: further cohort data
	skim_type	skim_variable	study_condition	n_missing	complete_rate	character.n_unique	numeric.mean	numeric.sd	numeric.p0	numeric.p25	numeric.p50	numeric.p75	numeric.p100
1	character	dataset_name	ACVD	0	1	1	NA	NA	NA	NA	NA	NA	NA
10	character	gender	ACVD	4	0.981308	2	NA	NA	NA	NA	NA	NA	NA
19	character	age_category	ACVD	0	1	2	NA	NA	NA	NA	NA	NA	NA
30	numeric	age	ACVD	0	1	NA	61.015	9.72307	32.4	55.25	61	67.225	82.6
39	numeric	BMI	ACVD	65	0.696262	NA	24.5806	3.51241	15.794	22.22	24.22	27.181	35.51
46	numeric	number_reads	ACVD	0	1	NA	5.30532e+07	9.40595e+06	25807460	46240798	53576526	5.90867e+07	78477148
60	numeric	cholesterol	ACVD	21	0.901869	NA	169.932	45.4761	92.4213	133.411	166.281	198.764	313.614
68	numeric	creatinine	ACVD	20	0.906542	NA	89.2068	46.3207	7.01	69.1625	80.2	97.5525	513.7
76	numeric	triglycerides	ACVD	21	0.901869	NA	147.398	90.2578	37.1994	95.6556	123.112	164.74	646.561
80	numeric	dyastolic_p	ACVD	151	0.294393	NA	77.619	15.3994	50	68.5	77	84.5	164
82	numeric	systolic_p	ACVD	151	0.294393	NA	129.603	17.935	85	119	130	141.5	169
2	character	dataset_name	adenoma	0	1	4	NA	NA	NA	NA	NA	NA	NA
11	character	gender	adenoma	27	0.811189	2	NA	NA	NA	NA	NA	NA	NA
20	character	age_category	adenoma	0	1	2	NA	NA	NA	NA	NA	NA	NA
31	numeric	age	adenoma	27	0.811189	NA	64.3707	8.62204	45	59	63.5	70	89
40	numeric	BMI	adenoma	29	0.797203	NA	26.6332	4.47567	19	23	26	29.36	43.58
47	numeric	number_reads	adenoma	0	1	NA	5.18541e+07	3.33079e+07	17378	31799787	53724201	64964173	192637536
77	numeric	triglycerides	adenoma	96	0.328671	NA	133.851	103.559	37	80.5	108	143	653
3	character	dataset_name	cirrhosis	0	1	1	NA	NA	NA	NA	NA	NA	NA
12	character	gender	cirrhosis	0	1	2	NA	NA	NA	NA	NA	NA	NA
21	character	age_category	cirrhosis	0	1	3	NA	NA	NA	NA	NA	NA	NA
32	numeric	age	cirrhosis	0	1	NA	50.0244	11.1572	18	42	49	58	78
41	numeric	BMI	cirrhosis	0	1	NA	22.8098	2.96272	15.94	20.76	22.43	24.365	35.16
48	numeric	number_reads	cirrhosis	0	1	NA	5.87292e+07	3.60188e+07	14221694	33757222	48605566	71324892	219904756
4	character	dataset_name	CRC	0	1	7	NA	NA	NA	NA	NA	NA	NA
13	character	gender	CRC	134	0.619318	2	NA	NA	NA	NA	NA	NA	NA
22	character	age_category	CRC	0	1	2	NA	NA	NA	NA	NA	NA	NA
33	numeric	age	CRC	134	0.619318	NA	65.3991	12.1489	31	58	66	73.75	90
42	numeric	BMI	CRC	140	0.602273	NA	25.833	4.20554	15	23	25.0795	28.125	40
49	numeric	number_reads	CRC	0	1	NA	6.16232e+07	2.97246e+07	17146	4.95985e+07	60169169	7.188e+07	197907940
78	numeric	triglycerides	CRC	306	0.130682	NA	125.609	59.8663	39	84	114	158.75	338
5	character	dataset_name	IBD	0	1	1	NA	NA	NA	NA	NA	NA	NA
23	character	age_category	IBD	1	0.993243	3	NA	NA	NA	NA	NA	NA	NA
34	numeric	age	IBD	1	0.993243	NA	41.3333	11.1493	18	33	43	48.5	68
43	numeric	BMI	IBD	38	0.743243	NA	23.6573	4.26351	16.9	20.125	23.25	26.475	35.6
50	numeric	number_reads	IBD	0	1	NA	5.7556e+07	2.14353e+07	12556947	49506041	5.76937e+07	63750697	120613155
6	character	dataset_name	infectiousgastroenteritis	0	1	2	NA	NA	NA	NA	NA	NA	NA
14	character	gender	infectiousgastroenteritis	15	0.25	1	NA	NA	NA	NA	NA	NA	NA
24	character	age_category	infectiousgastroenteritis	0	1	3	NA	NA	NA	NA	NA	NA	NA
35	numeric	age	infectiousgastroenteritis	15	0.25	NA	0	0	0	0	0	0	0
51	numeric	number_reads	infectiousgastroenteritis	0	1	NA	12813222	1.16671e+07	1060	3.53173e+06	9026238	1.95849e+07	42912724
55	numeric	days_from_first_collection	infectiousgastroenteritis	15	0.25	NA	235.2	138.931	0	219	304	316	337
7	character	dataset_name	otitis	0	1	1	NA	NA	NA	NA	NA	NA	NA
15	character	gender	otitis	0	1	2	NA	NA	NA	NA	NA	NA	NA
25	character	age_category	otitis	0	1	2	NA	NA	NA	NA	NA	NA	NA
36	numeric	age	otitis	0	1	NA	0.850467	0.579586	0	0.5	1	1	2
52	numeric	number_reads	otitis	0	1	NA	1.90186e+07	9.33319e+06	4438356	11617937	17396868	25707528	45246588
56	numeric	days_from_first_collection	otitis	0	1	NA	433.458	273.02	0	232.5	479	656.5	1077
9	character	dataset_name	T2D	0	1	3	NA	NA	NA	NA	NA	NA	NA
17	character	gender	T2D	0	1	2	NA	NA	NA	NA	NA	NA	NA
27	character	age_category	T2D	0	1	3	NA	NA	NA	NA	NA	NA	NA
29	character	insulin_cat	T2D	170	0.237668	2	NA	NA	NA	NA	NA	NA	NA
38	numeric	age	T2D	0	1	NA	57.4395	13.9156	13	48	59	70	86
45	numeric	BMI	T2D	53	0.762332	NA	23.667	3.51794	16	20.57	24.095	25.78	37.5
54	numeric	number_reads	T2D	0	1	NA	4.02782e+07	1.34846e+07	7935474	30223264	38581370	49149952	76797816
59	numeric	glucose	T2D	170	0.237668	NA	139.589	43.1791	79.2792	113.513	131.531	154.955	297.297
62	numeric	cholesterol	T2D	5	0.977578	NA	194.64	43.4336	39.8299	169.47	192.962	219.644	337.587
63	numeric	adiponectin	T2D	171	0.233184	NA	11.2038	4.42911	3.68	8.53	9.95	14.2	26.6
64	numeric	hscrp	T2D	170	0.237668	NA	4.22472	6.5465	0.34	1.28	2.23	3.85	38.95
65	numeric	leptin	T2D	171	0.233184	NA	28.5592	17.8187	5.47	14.475	28.55	36.325	105
66	numeric	glutamate_decarboxylase_2_antibody	T2D	170	0.237668	NA	0.639623	0.743779	0	0.2	0.4	0.8	4.7
67	numeric	Metformin	T2D	99	0.556054	NA	0.282258	0.451924	0	0	0	1	1
69	numeric	creatinine	T2D	170	0.237668	NA	68.6792	13.8158	47	59	65	75	110
70	numeric	cd163	T2D	173	0.224215	NA	834.123	379.022	109.75	644.135	766.555	997.255	2276.46
72	numeric	c_peptide	T2D	125	0.439462	NA	2.55699	1.63653	0.04	1.36535	2.33616	3.34583	8.4084
73	numeric	fgf_19	T2D	173	0.224215	NA	126.316	93.0722	16.4	64.5475	103.345	153.34	521.85
74	numeric	il_1	T2D	173	0.224215	NA	1.5384	3.71895	0	0	0	0.4975	16.85
75	numeric	glp_1	T2D	173	0.224215	NA	2.906	3.82779	0.1	0.625	1.55	3.45	17.8
79	numeric	triglycerides	T2D	170	0.237668	NA	1.27897	0.737758	0.389725	0.832595	1.00974	1.53233	3.54296
81	numeric	dyastolic_p	T2D	60	0.730942	NA	77.9571	9.91155	45	70	80	84	114
83	numeric	systolic_p	T2D	60	0.730942	NA	128.933	15.1959	90	120	130	140	179
