# Supplementary material for: Gene-level metagenomic architectures across diseases yield high-resolution microbiome diagnostic indicators
Source: Nat Commun. 2021 May 18;12:2907. doi: 10.1038/s41467-021-23029-8 (PMC8131609; doi:10.1038/s41467-021-23029-8)
Supplement: Supplementary file 5 — Supplementary Data 2 [file 41467_2021_23029_MOESM5_ESM.xlsx]

## Sheet: Sheet1
Term	Definition
Microbiome disease architecture	The set of all microbial features (species, pathways, and genes) associated with a given human disease.
Anna Karenina effect	The hypothesized limited conservation of microbiome architecture across a range of disease signatures.
Positive/Negative association	A microbial feature that is increased/decreased in abundance in the phenotype, respectively.
Meta-analysis	A standard-error weighted, random effect averages of p-values and effect sizes for the binary, independent disease variable in a regression for microbial features present in multiple cohorts.
Single cohort phenotype	A disease for which we only had one cohort -- we therefore could not compute a meta-analysis for these diseases
Estimate/effect size	The beta coefficient on a given adjuster (independent variable) in a regression model
Nominally significant association	A p-value of less than 0.05 on the disease coefficient (e.g. "CRC") in one of our regressions
FDR-significant association	A p-value adjusted for BY False-Discovery-Rate of less than 0.05 on the disease coefficient (e.g. "CRC") in one of our regressions
Vibration of effects (VoE)	Variation in model effect size and p-value as a function of model specification
Janus Effect (JE)	For all models fit for a given microbial feature, the fraction of effect sizes greater than 0. A highly confounded meta-analysis has a JE closer to 0.5, a less confounded association has a JE closer to 0 or 1.
p-value range (PR)	The range of p-values on the independent, binary disease coefficient for a given microbial feature.
estimate range (ER)	The range of estimates on the independent, binary disease coefficient for a given microbial feature.
Robust	A microbial feature with a JE > 0.99 or <0.01. In other words, the feature has limited vibration of effects, with the majority of models fit having the same direction effect size on the disease variable, regardless of model specification.
