# Supplementary material for: Gene-level metagenomic architectures across diseases yield high-resolution microbiome diagnostic indicators
Source: Nat Commun. 2021 May 18;12:2907. doi: 10.1038/s41467-021-23029-8 (PMC8131609; doi:10.1038/s41467-021-23029-8)
Supplement: Supplementary file 6 — Supplementary Data 3 [file 41467_2021_23029_MOESM6_ESM.xlsx]

## Sheet: total_significant_features
	Phenotype	Datatype	Significant after meta-analysis	Significant after JE filtering	Significant after JE and estimate range filtering (top 75%)	Significant after JE and estimate range filtering (top 50%)	Significant after JE and estimate range filtering (top 25%)	Significant after JE and estimate range filtering (top 1%)
1	ACVD	genefamilies	27142	27142	12869	1411	119	119
2	adenoma	genefamilies	89	79	34	10	0	0
3	cirrhosis	genefamilies	4797	4797	1708	562	6	6
4	CRC	genefamilies	20996	19498	10347	3477	538	538
5	IBD	genefamilies	61576	61575	60402	37074	9712	9712
6	otitis	genefamilies	49	49	49	49	12	12
8	T2D	genefamilies	1251	1072	166	3	0	0
9	ACVD	metaphlan	47	40	24	5	0	0
10	adenoma	metaphlan	0	0	0	0	0	0
11	cirrhosis	metaphlan	7	6	0	0	0	0
12	CRC	metaphlan	13	7	0	0	0	0
13	IBD	metaphlan	88	84	69	38	12	12
14	otitis	metaphlan	0	0	0	0	0	0
16	T2D	metaphlan	1	0	0	0	0	0
17	ACVD	pathways	384	384	253	38	22	22
18	adenoma	pathways	1	1	1	1	0	0
19	cirrhosis	pathways	194	194	72	32	1	1
20	CRC	pathways	189	185	122	24	1	1
21	IBD	pathways	899	899	895	782	454	454
22	otitis	pathways	0	0	0	0	0	0
24	T2D	pathways	6	4	1	0	0	0

## Sheet: association_results
phenotype	feature_name	estimate	p.val	CI_95_lower	CI_95_upper	datatype	adjusted_pvalue	estimate_1.	estimate_50.	estimate_99.	estimate_range	p.value_1.	p.value_50.	p.value_99.	p.value_range	number_of_models	janus_effect
ACVD	UniRef90_A0A024DG18	1.46563	4.95037e-05	0.752852	2.1784	genefamilies	0.0339565	1.21429	1.31718	1.51919	0.304901	3.85008	4.38768	5.19375	1.34368	127	1
ACVD	UniRef90_A0A024DG21	3.01127	3.15702e-09	2.02227	4.00026	genefamilies	1.13367e-05	2.74818	2.82925	3.04777	0.299593	8.47715	9.38264	11.0835	2.60639	127	1
ACVD	UniRef90_A0A024DG28	1.95548	1.41605e-05	1.06818	2.84278	genefamilies	0.0126226	1.72648	1.88767	2.02691	0.300421	4.502	5.3772	6.89277	2.39077	127	1
ACVD	UniRef90_A0A024DG29	3.27752	2.90911e-11	2.32566	4.22937	genefamilies	1.74084e-07	2.99986	3.11049	3.30411	0.304244	10.1837	11.2968	14.7082	4.52456	127	1
ACVD	UniRef90_R7PGR2	2.28495	2.88639e-05	1.20759	3.36231	genefamilies	0.0222012	2.11802	2.19007	2.29571	0.17769	4.45428	5.07856	6.23716	1.78288	127	1
ACVD	UniRef90_A0A024DG30	1.37995	1.84891e-05	0.744928	2.01497	genefamilies	0.0156017	1.10361	1.23165	1.41304	0.309433	4.10118	4.62537	5.1525	1.05132	127	1
ACVD	UniRef90_A0A024DG31	1.65885	5.18982e-06	0.942816	2.37488	genefamilies	0.00564913	1.30515	1.41996	1.6928	0.387649	4.24223	4.90801	6.05956	1.81733	127	1
ACVD	UniRef90_R7PHA8	1.58551	6.26667e-05	0.803489	2.36753	genefamilies	0.0408102	1.08281	1.43681	1.58745	0.504641	3.16437	4.01424	4.6757	1.51133	127	1
ACVD	UniRef90_A0A024DG33	3.03704	3.24708e-10	2.10044	3.97364	genefamilies	1.52186e-06	2.48833	2.64695	3.05165	0.563315	8.11211	8.92482	10.8816	2.7695	127	1
ACVD	UniRef90_R7PHU9	2.09787	2.8098e-05	1.1102	3.08554	genefamilies	0.0217428	1.3745	1.72495	2.093	0.718503	2.88917	3.77337	4.68131	1.79214	127	1
ACVD	UniRef90_A0A024DG35	1.82672	1.92589e-05	0.984268	2.66917	genefamilies	0.016112	1.27506	1.54289	1.87632	0.601265	3.27948	4.30643	5.28066	2.00118	127	1
ACVD	UniRef90_A0A024DG39	2.13445	7.66101e-05	1.06865	3.20025	genefamilies	0.0476797	2.10266	2.1825	2.22445	0.121794	4.07118	5.1567	6.1672	2.09602	127	1
ACVD	UniRef90_R7PJ02	2.31876	3.11527e-05	1.22077	3.41675	genefamilies	0.0235838	1.73333	1.95779	2.34951	0.61618	3.52742	4.00299	4.73039	1.20298	127	1
ACVD	UniRef90_A0A024DG41	2.00013	2.41106e-07	1.2418	2.75846	genefamilies	0.000451945	1.50665	1.70421	2.01633	0.509684	5.30969	6.09622	6.7881	1.47842	127	1
ACVD	UniRef90_A0A024DG43	2.95573	3.44713e-10	2.04278	3.86869	genefamilies	1.60504e-06	2.55815	2.66656	2.96656	0.408405	8.8492	9.66014	11.3501	2.50095	127	1
ACVD	UniRef90_A0A024DG44	3.37061	9.83435e-10	2.29968	4.44153	genefamilies	4.06486e-06	3.0789	3.35674	3.47646	0.397556	9.05201	10.4364	12.1318	3.07974	127	1
ACVD	UniRef90_A0A024DG47	2.3474	5.43054e-08	1.50383	3.19096	genefamilies	0.000129313	1.96535	2.18555	2.40338	0.438021	7.14138	7.67571	8.44367	1.30228	127	1
ACVD	UniRef90_A0A024DG49	3.22676	1.93573e-09	2.18186	4.27166	genefamilies	7.39368e-06	2.93732	3.10526	3.27581	0.338487	8.56878	9.68413	11.9949	3.42615	127	1
ACVD	UniRef90_A0A024DG50	2.85412	8.88158e-10	1.94984	3.7584	genefamilies	3.71507e-06	2.45107	2.58848	2.90745	0.456376	8.40038	9.33653	11.0873	2.68692	127	1
ACVD	UniRef90_A0A024DG52	2.56315	2.30847e-09	1.72894	3.39736	genefamilies	8.61617e-06	2.09475	2.20326	2.59439	0.499648	7.30029	8.12015	9.77787	2.47758	127	1
ACVD	UniRef90_R7PMC1	2.06536	1.58248e-06	1.22057	2.91015	genefamilies	0.00214873	1.53552	1.81938	2.06207	0.526547	4.77112	5.47112	6.19549	1.42438	127	1
ACVD	UniRef90_A0A024DG53	3.21829	2.01943e-10	2.23795	4.19863	genefamilies	9.91544e-07	2.83276	2.95136	3.2397	0.406945	9.06062	10.0423	12.4051	3.34452	127	1
ACVD	UniRef90_A0A024DG56	3.09653	7.5592e-10	2.11977	4.0733	genefamilies	3.2214e-06	2.7377	2.8682	3.13642	0.398727	8.61673	9.57303	11.8683	3.25153	127	1
ACVD	UniRef90_R7PN66	2.41091	3.1163e-05	1.26927	3.55255	genefamilies	0.0235899	2.03728	2.20188	2.4982	0.460922	4.13015	4.66886	5.73092	1.60077	127	1
ACVD	UniRef90_A0A024DG60	2.22686	1.40574e-06	1.32064	3.13308	genefamilies	0.0019492	1.9127	2.07012	2.22607	0.313373	5.28815	6.02255	7.76712	2.47896	127	1
ACVD	UniRef90_A0A024DG62	3.22574	2.76488e-10	2.23512	4.21636	genefamilies	1.31782e-06	2.86415	2.99406	3.22565	0.361496	9.36541	10.0766	11.8409	2.47546	127	1
ACVD	UniRef90_A0A024DG69	2.39928	3.87315e-08	1.5469	3.25166	genefamilies	9.71305e-05	2.00069	2.11578	2.40862	0.407931	6.94435	7.27733	8.08594	1.1416	127	1
ACVD	UniRef90_A0A024DG76	3.12119	1.27673e-10	2.18144	4.06093	genefamilies	6.57682e-07	2.78667	2.91795	3.13602	0.349347	9.39977	10.5145	13.117	3.71722	127	1
ACVD	UniRef90_A0A024DG78	2.04831	1.25516e-06	1.21877	2.87786	genefamilies	0.00177593	1.65644	1.78434	2.06278	0.406341	5.05951	5.86956	6.7692	1.70969	127	1
ACVD	UniRef90_A0A024DG79	2.62246	1.48394e-09	1.77962	3.46529	genefamilies	5.84433e-06	2.18684	2.39029	2.69007	0.50323	7.96315	8.81078	10.6166	2.6535	127	1
ACVD	UniRef90_R7QSZ9	-2.23514	7.49798e-05	-3.34974	-1.12054	genefamilies	0.0468894	-2.31526	-1.85235	-1.16575	1.14951	1.96615	3.38501	4.72312	2.75697	127	0
ACVD	UniRef90_A0A024DG80	2.31592	2.0745e-06	1.35738	3.27445	genefamilies	0.0026798	1.88001	2.10164	2.45142	0.571416	5.03476	5.94082	7.01451	1.97975	127	1
ACVD	UniRef90_A0A024DG82	2.95138	5.62759e-09	1.96526	3.9375	genefamilies	1.8737e-05	2.52545	2.6789	3.00022	0.474775	7.68856	8.47325	9.67285	1.98429	127	1
ACVD	UniRef90_A0A024DG89	3.44158	1.29732e-10	2.40495	4.47821	genefamilies	6.66803e-07	2.91351	3.32153	3.51283	0.59932	9.58721	10.7161	12.3288	2.74161	127	1
ACVD	UniRef90_A0A024DG91	2.68917	6.0017e-08	1.71945	3.65889	genefamilies	0.000140743	2.48284	2.62109	2.76703	0.284192	7.04673	7.92018	11.1599	4.11316	127	1
ACVD	UniRef90_R7QVA6	-2.6489	3.50947e-06	-3.77154	-1.52626	genefamilies	0.0041188	-2.72814	-2.53642	-2.07537	0.652769	5.11657	5.86074	6.41648	1.29991	127	0
ACVD	UniRef90_A0A024DG92	2.74357	4.93639e-08	1.76084	3.72629	genefamilies	0.000119287	2.29874	2.49778	2.77666	0.477916	6.72309	7.39874	8.24082	1.51773	127	1
ACVD	UniRef90_R7QVW7	-2.52569	6.21079e-06	-3.62532	-1.42606	genefamilies	0.00653192	-2.67457	-2.36638	-1.88505	0.789518	4.46696	5.29169	6.37886	1.9119	127	0
ACVD	UniRef90_A0A024DG94	3.42908	4.17938e-12	2.47625	4.38192	genefamilies	3.01681e-08	3.11818	3.22425	3.43131	0.313127	11.3903	12.4823	14.5626	3.17236	127	1
ACVD	UniRef90_A0A024DG96	2.29873	2.14649e-07	1.43099	3.16648	genefamilies	0.000410242	2.05095	2.22112	2.33648	0.285534	6.55794	7.38974	8.93239	2.37445	127	1
ACVD	UniRef90_R7QWU8	-1.92147	5.24493e-05	-2.85913	-0.983802	genefamilies	0.0355395	-2.06007	-1.73808	-1.2874	0.77267	2.94045	4.21747	5.31547	2.37502	127	0
ACVD	UniRef90_R7QWV4	-2.26484	1.32408e-05	-3.28893	-1.24074	genefamilies	0.0119575	-2.26616	-1.935	-1.51886	0.747296	3.18001	4.3066	5.21728	2.03727	127	0
ACVD	UniRef90_A0A024DGB1	3.47648	5.18621e-10	2.39098	4.56198	genefamilies	2.30412e-06	3.10953	3.40247	3.58032	0.470791	9.24202	10.3156	12.2675	3.02546	127	1
ACVD	UniRef90_R7QX80	-2.44781	2.15742e-05	-3.58362	-1.31199	genefamilies	0.0176306	-2.52872	-2.20598	-1.36214	1.16658	2.44689	4.422	5.45261	3.00572	127	0
ACVD	UniRef90_A0A024DGB5	3.13807	1.12311e-08	2.06708	4.20906	genefamilies	3.40029e-05	2.9703	3.02115	3.16457	0.194275	7.97688	8.90797	11.3241	3.34727	127	1
ACVD	UniRef90_A0A024DGB7	2.98186	1.00006e-09	2.03401	3.92971	genefamilies	4.1247e-06	2.57262	2.69508	3.02836	0.455738	8.37173	9.10081	10.6847	2.31293	127	1
ACVD	UniRef90_A0A024DGC5	1.88276	4.8146e-06	1.07297	2.69256	genefamilies	0.00532072	1.60536	1.76325	1.95872	0.353356	4.83387	5.45632	7.17363	2.33976	127	1
ACVD	UniRef90_A0A024DGE0	1.66865	4.81998e-05	0.858417	2.47889	genefamilies	0.0332629	1.42975	1.54717	1.82283	0.393087	3.85746	4.59943	5.86687	2.00941	127	1
ACVD	UniRef90_A0A024DGE1	1.85144	9.22373e-07	1.11125	2.59162	genefamilies	0.00137558	1.62391	1.70181	1.87698	0.253076	5.78687	6.43134	7.44304	1.65617	127	1
ACVD	UniRef90_A0A024DGE4	2.43932	3.97141e-07	1.4966	3.38204	genefamilies	0.000685134	1.94307	2.08972	2.46274	0.519669	5.30156	6.15819	7.36992	2.06836	127	1
ACVD	UniRef90_A0A024DGE9	2.71347	8.59452e-09	1.79506	3.63187	genefamilies	2.70424e-05	2.2585	2.41067	2.76966	0.511163	7.22106	8.17926	9.50435	2.28329	127	1
ACVD	UniRef90_A0A024DGF1	2.2662	2.22544e-08	1.47571	3.05668	genefamilies	6.06537e-05	1.78052	1.90727	2.28666	0.506135	6.15559	7.0367	8.03453	1.87894	127	1
ACVD	UniRef90_A0A024DGF3	3.2007	7.95683e-10	2.18966	4.21173	genefamilies	3.36966e-06	2.56183	2.83352	3.23987	0.678038	7.9855	8.82745	9.51446	1.52896	127	1
ACVD	UniRef90_A0A024DGF4	3.09715	3.10242e-10	2.14316	4.05115	genefamilies	1.46147e-06	2.46568	2.7645	3.09668	0.630999	8.80834	9.45035	10.0039	1.19558	127	1
ACVD	UniRef90_A0A024DGG1	1.5205	3.11029e-06	0.879647	2.16135	genefamilies	0.00373623	1.24997	1.38243	1.54369	0.29372	5.1647	5.60881	6.43886	1.27416	127	1
ACVD	UniRef90_R7R0S1	-1.97878	9.60617e-06	-2.85901	-1.09855	genefamilies	0.0092538	-2.15227	-1.78588	-1.32098	0.831283	3.52342	4.84032	5.97262	2.4492	127	0
ACVD	UniRef90_A0A024DGG6	1.76935	3.3341e-07	1.09018	2.44853	genefamilies	0.00059225	1.34779	1.49897	1.79978	0.451987	5.25837	5.76906	6.78022	1.52185	127	1
ACVD	UniRef90_R7R199	-1.40432	5.46527e-05	-2.0913	-0.717338	genefamilies	0.0367074	-1.48907	-1.16748	-0.923842	0.565227	2.8058	3.65751	4.85328	2.04747	127	0
ACVD	UniRef90_A0A024DGH1	2.7318	4.11444e-09	1.82756	3.63604	genefamilies	1.42755e-05	2.31731	2.51835	2.78773	0.47042	7.96714	8.70862	9.73808	1.77094	127	1
ACVD	UniRef90_C0BFB3	-2.36323	5.52087e-05	-3.52	-1.20646	genefamilies	0.0369974	-2.37634	-1.86443	-1.28764	1.0887	2.15136	3.32313	4.35164	2.20028	127	0
ACVD	UniRef90_R7R1K6	-2.16692	7.43948e-06	-3.11868	-1.21516	genefamilies	0.00755146	-2.29661	-1.9115	-1.56107	0.735537	3.73339	4.76464	6.08256	2.34917	127	0
ACVD	UniRef90_A0A024DGH3	2.96127	4.09322e-09	1.98122	3.94132	genefamilies	1.42136e-05	2.5541	2.71026	2.99426	0.440152	8.16808	8.59716	9.79993	1.63184	127	1
ACVD	UniRef90_A0A024DGH6	2.8722	5.58229e-09	1.91277	3.83162	genefamilies	1.86044e-05	2.4331	2.57614	2.90155	0.468451	7.29049	8.35401	10.2075	2.91704	127	1
ACVD	UniRef90_A0A024DGI0	2.97565	4.43794e-09	1.98847	3.96282	genefamilies	1.5244e-05	2.66438	2.78045	3.00258	0.338203	8.3027	8.85751	10.4124	2.10966	127	1
ACVD	UniRef90_A0A024DGI4	2.75522	7.12401e-09	1.82803	3.6824	genefamilies	2.29795e-05	2.50266	2.60084	2.7625	0.25984	7.96312	8.72174	11.0013	3.0382	127	1
ACVD	UniRef90_R7R376	-2.16857	4.30444e-05	-3.21461	-1.12254	genefamilies	0.0304487	-2.29341	-1.91276	-1.53734	0.756067	3.10013	4.17179	5.3561	2.25597	127	0
ACVD	UniRef90_R7R3B9	-2.01666	7.71947e-05	-3.02411	-1.0092	genefamilies	0.0479597	-2.16933	-1.69088	-1.3507	0.818637	2.8459	3.64254	4.77247	1.92657	127	0
ACVD	UniRef90_A0A024DGI9	2.90403	8.14361e-09	1.92275	3.88531	genefamilies	2.58131e-05	2.66504	2.79541	2.96865	0.303612	7.76093	8.98766	11.6036	3.84268	127	1
ACVD	UniRef90_A0A024DGJ2	1.61847	1.06056e-06	0.967645	2.26929	genefamilies	0.00154604	1.28764	1.41978	1.62574	0.3381	5.32092	5.76813	6.43966	1.11874	127	1
ACVD	UniRef90_C0BQ87	-2.32086	8.01536e-05	-3.483	-1.15872	genefamilies	0.0493583	-2.50161	-2.15977	-1.68334	0.818272	3.1004	4.19962	5.24153	2.14112	127	0
ACVD	UniRef90_C0BQ98	-2.73877	7.82938e-06	-3.94472	-1.53281	genefamilies	0.00786642	-2.96467	-2.62177	-2.04918	0.915485	4.43315	5.40124	6.58313	2.14999	127	0
ACVD	UniRef90_A0A024DGJ3	2.23364	1.12958e-08	1.47118	2.99609	genefamilies	3.41698e-05	1.62261	1.8063	2.24806	0.625445	5.81646	6.67755	8.15037	2.33391	127	1
ACVD	UniRef90_C0BQC6	-2.5023	4.35828e-05	-3.71018	-1.29441	genefamilies	0.0307495	-2.57431	-2.29356	-1.86756	0.706755	3.8466	4.32501	5.02002	1.17341	127	0
ACVD	UniRef90_C0BQD6	-2.51256	4.08469e-05	-3.72085	-1.30428	genefamilies	0.0292269	-2.61806	-2.36391	-1.9653	0.652758	4.17389	4.55068	5.28853	1.11464	127	0
ACVD	UniRef90_C0BQN7	-2.57484	3.16842e-05	-3.79525	-1.35443	genefamilies	0.0239023	-2.62247	-2.35532	-1.88739	0.73508	3.7674	4.45604	5.27217	1.50477	127	0
ACVD	UniRef90_C0BQS7	-2.45661	7.11429e-05	-3.67769	-1.23553	genefamilies	0.0450246	-2.59384	-2.34571	-1.94957	0.644268	3.76502	4.3602	5.18294	1.41792	127	0
ACVD	UniRef90_A0A024DGK0	3.07527	1.70555e-10	2.14254	4.00801	genefamilies	8.51951e-07	2.61762	2.78303	3.08121	0.463593	9.28921	10.0006	11.1541	1.86486	127	1
ACVD	UniRef90_C0BQT3	-2.45908	5.86981e-05	-3.66719	-1.25096	genefamilies	0.0387994	-2.57555	-2.35734	-1.96995	0.605601	4.05417	4.58466	5.1784	1.12423	127	0
ACVD	UniRef90_C0BQV1	-2.59316	2.34343e-05	-3.80185	-1.38447	genefamilies	0.018834	-2.66573	-2.3643	-1.95308	0.712647	4.04177	4.59075	5.51868	1.47691	127	0
ACVD	UniRef90_C0BQX9	-2.79801	6.24209e-06	-4.01649	-1.57952	genefamilies	0.00655815	-2.91853	-2.63187	-2.25299	0.665547	4.86292	5.43566	6.37216	1.50924	127	0
ACVD	UniRef90_C0BR29	-2.53698	5.41582e-05	-3.77737	-1.29658	genefamilies	0.036441	-2.57813	-2.39783	-2.01714	0.560997	3.78161	4.51031	5.07497	1.29336	127	0
ACVD	UniRef90_C0BR32	-2.53489	3.54785e-05	-3.74408	-1.32569	genefamilies	0.0261358	-2.66121	-2.41254	-2.03675	0.62446	4.35668	4.74322	5.4505	1.09382	127	0
ACVD	UniRef90_C0BR39	-2.55911	4.63366e-05	-3.79884	-1.31937	genefamilies	0.0322599	-2.59073	-2.43975	-1.89502	0.695712	3.73542	4.59407	4.99879	1.26338	127	0
ACVD	UniRef90_A0A024DGL0	3.28447	1.06423e-10	2.30006	4.26888	genefamilies	5.57961e-07	2.807	2.94479	3.30307	0.49607	9.19658	10.1041	11.6635	2.46689	127	1
ACVD	UniRef90_C0BR41	-2.54064	3.30295e-05	-3.74767	-1.33361	genefamilies	0.0247	-2.65666	-2.40586	-2.03858	0.618081	4.37045	4.73794	5.45183	1.08138	127	0
ACVD	UniRef90_C0BR52	-2.43702	5.47989e-05	-3.62938	-1.24466	genefamilies	0.0367813	-2.57271	-2.33061	-1.93439	0.638326	4.06571	4.54889	5.28737	1.22165	127	0
ACVD	UniRef90_R7R5P6	1.6698	8.09925e-05	0.833126	2.50647	genefamilies	0.049748	1.00069	1.47872	1.71076	0.710068	2.21841	3.78574	4.42835	2.20993	127	1
ACVD	UniRef90_C0BR61	-2.43839	7.65771e-05	-3.65593	-1.22085	genefamilies	0.0476625	-2.55047	-2.3382	-1.96374	0.586728	3.99021	4.44682	5.0251	1.03489	127	0
ACVD	UniRef90_A0A024DGL4	3.06985	1.93114e-09	2.07583	4.06388	genefamilies	7.37852e-06	2.82506	2.94192	3.0809	0.255835	8.6746	9.38932	12.1756	3.50095	127	1
ACVD	UniRef90_C0BRB1	-2.75594	5.22373e-06	-3.9459	-1.56599	genefamilies	0.00567875	-2.95042	-2.5981	-2.22593	0.724496	5.1455	5.56552	6.74333	1.59783	127	0
ACVD	UniRef90_C0BRB3	-2.61957	2.06074e-05	-3.83208	-1.40706	genefamilies	0.0169997	-2.83388	-2.44419	-2.07333	0.760545	4.20535	4.90046	6.09009	1.88474	127	0
ACVD	UniRef90_C0BRB5	-2.56719	4.00463e-05	-3.80033	-1.33405	genefamilies	0.0287667	-2.6776	-2.30048	-1.81247	0.865123	3.5091	4.25734	5.29216	1.78306	127	0
ACVD	UniRef90_A0A024DGL6	3.14386	4.83631e-10	2.16405	4.12368	genefamilies	2.16598e-06	2.8005	2.91052	3.15452	0.354024	9.0683	9.81859	11.7033	2.63497	127	1
ACVD	UniRef90_A0A024DGL7	2.48615	3.37556e-08	1.60697	3.36534	genefamilies	8.63687e-05	2.11763	2.34199	2.50412	0.386496	7.41573	7.90347	8.57892	1.16319	127	1
ACVD	UniRef90_R7R6H0	-1.85585	1.40956e-05	-2.69774	-1.01396	genefamilies	0.0125764	-2.02374	-1.69494	-1.26457	0.759176	3.55385	4.82793	5.96629	2.41245	127	0
ACVD	UniRef90_C0BRI1	-2.44382	6.22572e-05	-3.64871	-1.23894	genefamilies	0.0406056	-2.65028	-2.3797	-1.97383	0.676451	3.90372	4.59456	5.50446	1.60074	127	0
ACVD	UniRef90_A0A024DGL9	3.92466	6.34366e-12	2.82402	5.02531	genefamilies	4.3992e-08	3.30757	3.74101	3.99041	0.682844	10.762	11.8494	13.2934	2.53147	127	1
ACVD	UniRef90_A0A024DGM4	2.50128	2.70213e-07	1.54884	3.45371	genefamilies	0.000497231	2.24177	2.34739	2.53775	0.295978	6.55163	7.27279	8.3321	1.78047	127	1
ACVD	UniRef90_R7R744	-2.46805	8.8968e-08	-3.37034	-1.56575	genefamilies	0.00019579	-2.63767	-2.13369	-1.71887	0.918803	5.12954	6.37849	8.06074	2.93121	127	0
ACVD	UniRef90_A0A024DGM5	3.22329	1.62207e-11	2.29988	4.1467	genefamilies	1.02799e-07	2.73208	2.87478	3.24083	0.508759	9.6119	10.7009	13.1062	3.49428	127	1
ACVD	UniRef90_A0A024DGN0	3.48995	3.21877e-10	2.41393	4.56598	genefamilies	1.51048e-06	3.06341	3.40485	3.55006	0.486655	9.48792	10.4643	12.0689	2.58103	127	1
ACVD	UniRef90_C0BRV0	-2.55284	2.97565e-05	-3.75857	-1.34712	genefamilies	0.0227388	-2.67003	-2.41948	-2.03541	0.634621	4.37145	4.7762	5.50584	1.13439	127	0
ACVD	UniRef90_C0BRV9	-2.47381	4.74795e-05	-3.67394	-1.27368	genefamilies	0.0328716	-2.59404	-2.34411	-1.98142	0.612624	4.20297	4.59781	5.29644	1.09347	127	0
ACVD	UniRef90_A0A024DGN9	2.91444	1.61937e-08	1.9082	3.92068	genefamilies	4.63812e-05	2.77639	2.85622	2.96533	0.188938	7.77774	8.98435	11.3122	3.53448	127	1
ACVD	UniRef90_A0A024DGP3	3.18652	2.22971e-09	2.15047	4.22258	genefamilies	8.36519e-06	2.94495	3.02674	3.23774	0.29279	8.63813	9.68616	11.8692	3.23112	127	1
ACVD	UniRef90_C0BS40	-2.52853	3.19593e-05	-3.72758	-1.32949	genefamilies	0.0240675	-2.65151	-2.3432	-1.8991	0.75241	3.95945	4.51936	5.50493	1.54548	127	0
ACVD	UniRef90_C0BS86	-2.58069	2.09576e-05	-3.77629	-1.38509	genefamilies	0.0172304	-2.76767	-2.44927	-2.07152	0.696154	4.12824	5.02483	5.99165	1.8634	127	0
ACVD	UniRef90_C0BSA1	-2.44091	6.58506e-05	-3.64847	-1.23335	genefamilies	0.0424101	-2.5907	-2.29861	-1.96585	0.624842	3.88673	4.39521	5.26246	1.37573	127	0
ACVD	UniRef90_C0BSD4	-2.46643	5.0057e-05	-3.66671	-1.26615	genefamilies	0.0342469	-2.58514	-2.33428	-1.97137	0.613767	4.15837	4.558	5.27057	1.1122	127	0
ACVD	UniRef90_A0A024DGQ1	3.2813	2.41837e-09	2.21193	4.35067	genefamilies	8.97292e-06	2.9947	3.07921	3.31416	0.319464	8.52131	9.16191	11.3653	2.84396	127	1
ACVD	UniRef90_C0BSJ6	-2.0109	5.56422e-05	-2.99567	-1.02613	genefamilies	0.0372202	-2.0968	-1.75158	-1.29511	0.801693	2.8815	3.95298	4.99893	2.11743	127	0
ACVD	UniRef90_C0BSJ7	-2.16093	2.21287e-05	-3.16502	-1.15685	genefamilies	0.0179924	-2.21001	-2.00183	-1.39554	0.814478	3.15316	4.60029	5.44006	2.2869	127	0
ACVD	UniRef90_C0BSJ8	-1.99934	6.71698e-05	-2.98964	-1.00904	genefamilies	0.0430764	-2.04071	-1.71664	-1.13172	0.908987	2.25138	3.70785	4.64763	2.39625	127	0
ACVD	UniRef90_C0BSJ9	-2.06536	5.92844e-05	-3.08066	-1.05007	genefamilies	0.0391	-2.08132	-1.83448	-1.32198	0.759342	2.83193	4.01038	4.65361	1.82169	127	0
ACVD	UniRef90_A0A024DGQ2	2.56188	1.52168e-07	1.60703	3.51673	genefamilies	0.000307041	2.15423	2.29478	2.5614	0.407172	6.29625	6.81928	7.93216	1.63591	127	1
ACVD	UniRef90_A0A024DGQ5	3.08039	1.37763e-09	2.09244	4.06833	genefamilies	5.46682e-06	2.88434	3.00122	3.15402	0.269682	8.85985	10.2578	12.1315	3.27169	127	1
ACVD	UniRef90_A0A024DGR0	1.80499	6.37482e-07	1.09419	2.51578	genefamilies	0.00101312	1.29006	1.62912	1.85944	0.569379	4.45011	6.07286	6.97594	2.52582	127	1
ACVD	UniRef90_C0BSU2	-2.54032	4.13475e-05	-3.76281	-1.31783	genefamilies	0.0295034	-2.60294	-2.36381	-1.84746	0.75548	3.46306	4.38355	5.19783	1.73477	127	0
ACVD	UniRef90_A0A024DGR6	2.45925	3.97813e-08	1.58478	3.33371	genefamilies	9.93744e-05	1.90673	2.15457	2.46439	0.557661	6.31635	7.09141	7.77551	1.45916	127	1
ACVD	UniRef90_C0BT50	-2.44335	5.32339e-05	-3.63674	-1.24995	genefamilies	0.0359571	-2.61398	-2.37747	-2.00813	0.605844	4.19176	4.78137	5.45431	1.26255	127	0
ACVD	UniRef90_A0A024DGR9	3.57451	9.22171e-11	2.50699	4.64203	genefamilies	4.90715e-07	3.22733	3.49347	3.67335	0.446023	10.0751	11.2943	13.0734	2.99831	127	1
ACVD	UniRef90_C0BTG3	-2.51255	2.80346e-05	-3.6953	-1.3298	genefamilies	0.0217036	-2.62708	-2.38528	-2.0109	0.616183	4.42876	4.81882	5.53049	1.10173	127	0
ACVD	UniRef90_A0A024DGS5	2.20516	1.17107e-06	1.31471	3.09561	genefamilies	0.00167729	1.71519	2.02092	2.28818	0.57299	5.03796	5.99769	7.26352	2.22556	127	1
ACVD	UniRef90_A0A024DGS6	3.02248	6.38806e-10	2.07342	3.97153	genefamilies	2.77043e-06	2.68482	2.77382	3.07889	0.394077	8.78158	9.87272	11.6134	2.83186	127	1
ACVD	UniRef90_C0BTV1	-2.43237	7.25894e-05	-3.64289	-1.22184	genefamilies	0.0457322	-2.60248	-2.39499	-1.8511	0.751381	3.74487	4.7392	5.36346	1.61858	127	0
ACVD	UniRef90_C0BTV6	-2.74629	9.64042e-06	-3.96815	-1.52443	genefamilies	0.00928094	-2.7937	-2.49265	-1.93102	0.862679	3.92899	4.88165	5.71719	1.78821	127	0
ACVD	UniRef90_A0A024DGT0	3.0205	6.36115e-09	2.00754	4.03346	genefamilies	2.08256e-05	2.85284	2.93188	3.06081	0.207971	8.2162	9.17661	12.0805	3.86431	127	1
ACVD	UniRef90_C0BTY2	-2.53255	2.51257e-05	-3.71751	-1.34759	genefamilies	0.0198967	-2.58529	-2.42135	-2.13901	0.446275	4.44206	5.07878	5.37265	0.930583	127	0
ACVD	UniRef90_A0A024DGT3	3.32304	8.69067e-10	2.27082	4.37526	genefamilies	3.64422e-06	2.89541	3.00694	3.36878	0.473369	8.43512	9.3066	11.0136	2.57851	127	1
ACVD	UniRef90_A0A024DGT4	3.3199	8.63917e-10	2.26884	4.37096	genefamilies	3.62518e-06	3.07451	3.16461	3.35433	0.279811	9.08893	9.97089	12.0771	2.98812	127	1
ACVD	UniRef90_C0BU08	-2.04877	2.59216e-05	-3.00903	-1.08852	genefamilies	0.0203974	-2.16595	-1.88754	-1.44259	0.72336	3.25801	4.59482	5.78066	2.52266	127	0
ACVD	UniRef90_C0BU20	-2.75275	6.21106e-06	-3.95124	-1.55426	genefamilies	0.00653211	-2.8142	-2.63924	-2.22309	0.591115	4.92636	5.51224	6.16746	1.24109	127	0
ACVD	UniRef90_C0BU22	-2.5454	3.59245e-05	-3.76048	-1.33032	genefamilies	0.0263928	-2.68389	-2.45213	-2.00211	0.681779	4.16425	4.77925	5.49714	1.33289	127	0
ACVD	UniRef90_A0A024DGT5	1.66765	2.50251e-05	0.887538	2.44775	genefamilies	0.0198343	1.35868	1.48461	1.69782	0.339141	4.2552	4.65055	5.06889	0.813687	127	1
ACVD	UniRef90_C0BU23	-2.56328	3.73961e-05	-3.7897	-1.33685	genefamilies	0.0272417	-2.69167	-2.34123	-2.05125	0.640422	4.08612	4.49685	5.48613	1.40001	127	0
ACVD	UniRef90_A0A024DGT7	3.11939	5.76694e-10	2.14261	4.09618	genefamilies	2.52787e-06	2.69366	2.85145	3.14319	0.449535	8.86196	9.45286	10.6796	1.81763	127	1
ACVD	PWY-6700: queuosine biosynthesis|g__Streptococcus.s__Streptococcus_infantis	1.60474	4.66995e-05	0.826985	2.3825	pathways	0.042858	1.33309	1.47118	1.6689	0.335816	3.81429	4.40321	5.62353	1.80924	127	1
ACVD	UniRef90_A0A024DGU3	3.38524	1.86398e-11	2.41231	4.35818	genefamilies	1.16433e-07	3.04976	3.18308	3.42173	0.37197	10.6264	11.454	13.5192	2.89282	127	1
ACVD	PWY-6703: preQ0 biosynthesis|g__Streptococcus.s__Streptococcus_vestibularis	2.19386	3.70849e-07	1.34826	3.03946	pathways	0.00109653	1.97532	2.1119	2.25212	0.276802	6.30501	7.22178	8.47006	2.16504	127	1
ACVD	UniRef90_A0A024DGU5	3.00826	4.67932e-09	2.00869	4.00783	genefamilies	1.59621e-05	2.67125	2.77788	3.02109	0.349848	7.96437	8.51088	10.8021	2.83774	127	1
ACVD	LACTOSECAT-PWY: lactose and galactose degradation I|g__Streptococcus.s__Streptococcus_infantis	2.69404	5.32618e-08	1.72654	3.66153	pathways	0.000219894	2.27064	2.51891	2.77681	0.506167	6.97693	7.61004	8.79	1.81307	127	1
ACVD	UniRef90_C0BUG0	-2.9317	3.19672e-06	-4.16888	-1.69451	genefamilies	0.00382031	-3.00462	-2.82725	-2.24419	0.760426	4.96352	5.96023	6.47199	1.50847	127	0
ACVD	UniRef90_A0A024DGU6	2.69664	1.26843e-09	1.83377	3.55951	genefamilies	5.08381e-06	2.22222	2.33178	2.73196	0.509739	7.66355	8.61567	9.99307	2.32952	127	1
ACVD	UniRef90_A0A024DGU7	2.3181	6.09496e-07	1.40689	3.2293	genefamilies	0.000976234	1.91075	2.04028	2.35991	0.44916	5.39999	6.14434	7.25761	1.85762	127	1
ACVD	UniRef90_A0A024DGU8	2.98202	4.14988e-08	1.92015	4.04388	genefamilies	0.000102953	2.68429	2.91461	3.08776	0.403468	7.42431	8.25591	10.1863	2.76196	127	1
ACVD	UniRef90_A0A024DGV2	2.30121	1.07901e-06	1.37517	3.22725	genefamilies	0.00156769	2.06618	2.17439	2.34962	0.283443	5.62	6.5377	8.33053	2.71053	127	1
ACVD	UniRef90_C0BUV9	-2.42647	7.08608e-05	-3.63227	-1.22066	genefamilies	0.0448936	-2.59734	-2.35323	-1.9777	0.619639	4.06538	4.61729	5.2947	1.22931	127	0
ACVD	UniRef90_A0A024DGV6	1.8261	4.08805e-05	0.947893	2.70431	genefamilies	0.0292469	1.54707	1.6596	1.93338	0.386308	3.95179	4.58463	5.6567	1.70491	127	1
ACVD	UniRef90_C0BV26	-2.49393	5.14199e-05	-3.70952	-1.27833	genefamilies	0.0349873	-2.64226	-2.39703	-2.0303	0.611956	4.20357	4.64978	5.3574	1.15383	127	0
ACVD	UniRef90_C0BV39	-2.49491	5.19353e-05	-3.7117	-1.27812	genefamilies	0.0352658	-2.61696	-2.36361	-1.99904	0.617924	4.15371	4.55309	5.25614	1.10243	127	0
ACVD	UniRef90_C0BV43	-2.52703	4.67826e-05	-3.75191	-1.30215	genefamilies	0.0324995	-2.65895	-2.38239	-2.0119	0.64705	3.95652	4.53377	5.36873	1.41222	127	0
ACVD	UniRef90_A0A024DGV8	3.0421	4.66481e-10	2.09491	3.98928	genefamilies	2.09815e-06	2.45958	2.69653	3.03574	0.576162	8.19839	9.13712	10.0776	1.87919	127	1
ACVD	UniRef90_R9HP01	-3.57304	3.23531e-08	-4.8348	-2.31128	genefamilies	8.33233e-05	-3.62754	-3.29315	-2.66197	0.965572	5.82038	7.1681	9.15105	3.33067	127	0
ACVD	UniRef90_C0BV66	-2.546	4.15695e-05	-3.77161	-1.3204	genefamilies	0.0296296	-2.68266	-2.45866	-1.99744	0.685221	4.08402	4.70291	5.4383	1.35429	127	0
ACVD	UniRef90_C0BV67	-2.56625	2.94524e-05	-3.77761	-1.35489	genefamilies	0.0225629	-2.68814	-2.44041	-2.06242	0.62572	4.42715	4.82353	5.52814	1.10099	127	0
ACVD	UniRef90_C0BV70	-2.57107	3.0147e-05	-3.78629	-1.35585	genefamilies	0.0229805	-2.6898	-2.43905	-2.05115	0.638642	4.38738	4.7709	5.49838	1.111	127	0
ACVD	UniRef90_A0A024DGW5	1.59141	3.46755e-05	0.833262	2.34956	genefamilies	0.0256622	1.40906	1.49174	1.60756	0.1985	4.18055	4.65605	6.14946	1.9689	127	1
ACVD	UniRef90_C0BV91	-2.57222	3.28974e-05	-3.79398	-1.35047	genefamilies	0.0246214	-2.68412	-2.46574	-2.01314	0.670979	4.12192	4.69107	5.50639	1.38447	127	0
ACVD	UniRef90_A0A024DGX1	2.92975	2.9933e-09	1.96902	3.89047	genefamilies	1.08269e-05	2.70204	2.77294	2.95082	0.248781	8.40655	9.06322	11.9597	3.55312	127	1
ACVD	UniRef90_A0A024DGX2	3.27087	6.66717e-09	2.17238	4.36936	genefamilies	2.16828e-05	2.99983	3.07416	3.30867	0.308841	8.10479	8.83647	10.8531	2.74828	127	1
ACVD	UniRef90_R9HWK6	-2.74953	1.87233e-06	-3.88241	-1.61664	genefamilies	0.00246561	-3.17478	-3.03609	-2.57602	0.598764	5.2996	8.32984	9.82821	4.52861	127	0
ACVD	UniRef90_A0A024DGX5	2.12604	3.61686e-07	1.30738	2.94471	genefamilies	0.000634101	1.73865	1.94637	2.24094	0.502292	6.19088	6.56438	7.43319	1.24231	127	1
ACVD	UniRef90_R9HZ62	-2.30582	6.23727e-05	-3.44279	-1.16884	genefamilies	0.0406649	-2.44827	-2.18438	-1.77704	0.67122	3.55316	4.33823	5.68558	2.13242	127	0
ACVD	UniRef90_A0A024DGX8	2.48233	5.10348e-07	1.51347	3.45119	genefamilies	0.000842912	2.07546	2.28327	2.52665	0.451198	5.7109	6.50252	7.51691	1.80601	127	1
ACVD	UniRef90_R9I024	-2.67393	7.33317e-05	-4.00552	-1.34235	genefamilies	0.0460966	-3.21511	-2.89112	-2.55404	0.661071	3.84408	5.73956	7.39188	3.5478	127	0
ACVD	UniRef90_R9I1A1	-2.00214	4.19265e-05	-2.96642	-1.03786	genefamilies	0.0298308	-2.02397	-1.77545	-1.58657	0.437393	3.98396	4.34508	5.02713	1.04317	127	0
ACVD	UniRef90_R9I2J5	-2.70264	6.1479e-06	-3.87873	-1.52655	genefamilies	0.00647766	-2.74646	-2.40023	-2.15274	0.593724	4.54823	5.17318	5.47879	0.930565	127	0
ACVD	UniRef90_A0A024DGZ4	3.08229	6.41113e-11	2.16997	3.99461	genefamilies	3.54188e-07	2.596	2.71553	3.11422	0.518215	9.0233	10.0823	11.8725	2.84917	127	1
ACVD	UniRef90_A0A024DH03	2.09312	2.36158e-06	1.22181	2.96444	genefamilies	0.00298314	1.68431	1.8611	2.16739	0.483079	4.65922	5.60231	6.97247	2.31325	127	1
ACVD	UniRef90_A0A024DH05	2.8931	3.92333e-07	1.77554	4.01066	genefamilies	0.00067832	2.75466	2.95023	3.23629	0.481631	6.4024	7.89015	11.1764	4.77397	127	1
ACVD	UniRef90_R9I7S5	-1.90801	4.50267e-06	-2.72608	-1.08994	genefamilies	0.00503997	-1.93034	-1.70518	-1.47837	0.451965	4.33177	5.10848	6.23006	1.8983	127	0
ACVD	UniRef90_C0BWE6	1.54595	6.93155e-06	0.86928	2.22262	genefamilies	0.00713781	1.03924	1.32219	1.57158	0.532335	3.67716	4.38659	5.59482	1.91766	127	1
ACVD	UniRef90_R9IA02	-1.84665	7.3059e-05	-2.76605	-0.927255	genefamilies	0.0459613	-2.06968	-1.82202	-1.48309	0.586591	3.37653	4.58809	6.30964	2.93311	127	0
ACVD	UniRef90_R9IA60	-3.79255	2.63841e-09	-5.03165	-2.55345	genefamilies	9.68371e-06	-3.96641	-3.62274	-3.14533	0.821079	8.14837	9.18506	11.1857	3.03733	127	0
ACVD	UniRef90_R9IAA5	-2.47821	3.87769e-05	-3.6664	-1.29001	genefamilies	0.0280388	-2.48252	-2.23401	-1.98699	0.495531	3.71168	4.4015	5.31348	1.60179	127	0
ACVD	UniRef90_R9IAU2	-1.91393	3.7108e-05	-2.82927	-0.9986	genefamilies	0.0270728	-1.93912	-1.73116	-1.32275	0.616376	2.86492	3.91364	5.87293	3.00801	127	0
ACVD	UniRef90_C0BWK7	2.29825	3.84521e-05	1.19687	3.39963	genefamilies	0.0278549	1.76692	2.13961	2.35795	0.591034	3.64315	4.52946	5.2612	1.61805	127	1
ACVD	UniRef90_A0A024DH29	2.119	2.46032e-06	1.2353	3.00271	genefamilies	0.00308503	1.81597	2.02374	2.18725	0.371283	5.15247	6.2158	7.17268	2.02021	127	1
ACVD	UniRef90_R9ICC1	-2.26583	3.61815e-05	-3.34789	-1.18377	genefamilies	0.0265338	-2.27978	-1.92096	-1.52242	0.757357	3.18752	3.99196	4.67037	1.48285	127	0
ACVD	UniRef90_R9ID83	-1.88864	6.25227e-05	-2.82005	-0.957238	genefamilies	0.0407403	-1.96527	-1.58358	-1.22602	0.739253	2.90609	3.70231	4.64427	1.73818	127	0
ACVD	UniRef90_R9IGK4	-2.25957	6.27242e-05	-3.37412	-1.14502	genefamilies	0.0408357	-2.49319	-2.07025	-1.65071	0.842481	3.36133	4.22549	5.55097	2.18964	127	0
ACVD	UniRef90_A0A024DH40	3.00963	1.09288e-07	1.90125	4.11801	genefamilies	0.000232897	2.73184	2.92923	3.07782	0.345975	6.95231	7.79463	9.68141	2.72911	127	1
ACVD	UniRef90_R9IKJ3	2.78765	4.31576e-06	1.5948	3.98049	genefamilies	0.00487197	1.51221	2.35194	2.77975	1.26754	2.69821	4.79376	5.36058	2.66237	127	1
ACVD	UniRef90_A0A024DH46	2.26535	7.30912e-07	1.36831	3.1624	genefamilies	0.00113501	1.69973	2.08371	2.28039	0.580652	5.09185	6.14146	6.60164	1.50979	127	1
ACVD	UniRef90_R9IM89	-2.56527	8.15327e-06	-3.69709	-1.43344	genefamilies	0.00812848	-2.67922	-2.32965	-1.63267	1.04655	3.32552	4.86868	5.94235	2.61683	127	0
ACVD	UniRef90_A0A024DH51	1.44607	1.47535e-05	0.788507	2.10362	genefamilies	0.0130367	0.977096	1.27948	1.48847	0.511379	3.20323	4.6434	5.45647	2.25324	127	1
ACVD	UniRef90_R9IS26	1.85675	5.64397e-08	1.18862	2.52487	genefamilies	0.000133595	1.6725	1.81207	2.00164	0.329145	5.93256	7.68515	10.7078	4.77524	127	1
ACVD	UniRef90_A0A024DH64	2.62797	7.04754e-09	1.7439	3.51204	genefamilies	2.27638e-05	2.22633	2.4274	2.65255	0.426219	7.80167	8.41643	9.43164	1.62996	127	1
ACVD	UniRef90_R9IU19	2.30705	6.64103e-05	1.16513	3.44897	genefamilies	0.0426996	1.51397	1.82708	2.31986	0.80589	2.84239	3.28295	4.26439	1.42199	127	1
ACVD	UniRef90_R9IU76	2.42531	3.63167e-05	1.26684	3.58378	genefamilies	0.026609	2.01276	2.17985	2.44468	0.431919	3.62137	4.3925	6.15244	2.53108	127	1
ACVD	UniRef90_R9IVF8	-2.19721	1.63127e-05	-3.20162	-1.19281	genefamilies	0.0141173	-2.30992	-1.77921	-1.2451	1.06481	2.55068	3.98061	5.32693	2.77625	127	0
ACVD	UniRef90_A0A024DH71	2.49786	6.04837e-07	1.5163	3.47943	genefamilies	0.000969981	2.23914	2.37389	2.61715	0.378008	5.85429	7.00525	9.00817	3.15387	127	1
ACVD	UniRef90_R9IYQ5	2.15824	4.96399e-05	1.10846	3.20801	genefamilies	0.0340279	1.68319	1.97698	2.17282	0.489626	3.4236	4.22037	5.27007	1.84647	127	1
ACVD	UniRef90_R9J0C0	-2.11454	9.23225e-06	-3.05329	-1.17579	genefamilies	0.00896758	-2.29963	-1.9207	-1.53335	0.766279	4.11938	4.92879	6.06056	1.94117	127	0
ACVD	UniRef90_A0A024DH73	2.2597	3.57499e-07	1.38996	3.12945	genefamilies	0.000627861	1.82853	1.96533	2.31987	0.491332	5.42048	6.40862	7.65256	2.23208	127	1
ACVD	UniRef90_C0BXW9	2.29367	1.1114e-05	1.26581	3.32152	genefamilies	0.0103964	1.70775	1.83939	2.34308	0.635324	3.56811	4.16335	5.27143	1.70332	127	1
ACVD	UniRef90_A0A024DH77	2.48545	4.72277e-08	1.59652	3.37438	genefamilies	0.000114835	2.16526	2.31848	2.54149	0.376229	6.60484	7.89146	10.5642	3.95935	127	1
ACVD	UniRef90_A0A024DH80	3.24953	3.77313e-09	2.17667	4.32239	genefamilies	1.3245e-05	2.84989	3.18435	3.3246	0.474708	8.37433	9.2175	10.8613	2.487	127	1
ACVD	UniRef90_R9J605	-1.94355	8.09723e-05	-2.91738	-0.969728	genefamilies	0.0497377	-2.14919	-1.77416	-1.25187	0.89732	2.7326	4.05141	5.18316	2.45056	127	0
ACVD	UniRef90_R9J9M4	-2.44614	1.98481e-05	-3.57609	-1.3162	genefamilies	0.0165007	-2.59685	-2.26968	-1.86184	0.735011	3.73043	4.73469	6.14824	2.41781	127	0
ACVD	UniRef90_A0A024DH87	2.53464	4.27686e-08	1.63116	3.43811	genefamilies	0.000105554	2.07634	2.22342	2.55812	0.48178	6.64723	7.2054	7.94841	1.30118	127	1
ACVD	UniRef90_C0BYB2	2.11062	1.67883e-05	1.14433	3.07691	genefamilies	0.0144496	1.56617	1.81477	2.15213	0.585954	3.68689	4.39229	5.07365	1.38676	127	1
ACVD	UniRef90_A0A024DHA0	2.24514	2.92108e-07	1.38769	3.10258	genefamilies	0.000530861	1.80349	1.93822	2.28752	0.484028	5.37652	6.18308	7.36828	1.99176	127	1
ACVD	UniRef90_A0A024DHA2	3.11284	9.71908e-10	2.12414	4.10154	genefamilies	4.02142e-06	2.67995	2.8791	3.13461	0.454662	8.66564	9.46576	10.6036	1.93799	127	1
ACVD	UniRef90_R9JF23	2.31462	1.46126e-05	1.26264	3.36661	genefamilies	0.0129384	1.70493	1.91368	2.30987	0.604937	3.66497	4.1301	4.937	1.27203	127	1
ACVD	UniRef90_R9JF79	2.20837	2.38403e-05	1.17807	3.23868	genefamilies	0.0190881	1.52321	1.76812	2.20744	0.684225	3.11917	3.71115	4.69662	1.57746	127	1
ACVD	UniRef90_A0A024DHA4	3.11463	8.23523e-10	2.12985	4.0994	genefamilies	3.47639e-06	2.73764	2.8373	3.12177	0.38413	8.73745	9.30743	10.9587	2.22127	127	1
ACVD	UniRef90_A0A024DHA5	2.95662	4.00176e-09	1.97877	3.93447	genefamilies	1.39341e-05	2.54559	2.68353	2.9564	0.410809	8.12835	8.55227	9.64359	1.51524	127	1
ACVD	UniRef90_A0A024DHA6	2.3892	7.697e-08	1.52017	3.25823	genefamilies	0.00017346	2.12572	2.25489	2.44312	0.317398	6.52657	7.56082	10.2996	3.77302	127	1
ACVD	UniRef90_R9JQ18	2.03453	5.50974e-05	1.03878	3.03029	genefamilies	0.0369426	1.43479	1.61685	2.03662	0.601831	3.03692	3.60707	4.48798	1.45107	127	1
ACVD	UniRef90_A0A024DHA9	1.52083	1.52487e-05	0.828079	2.21358	genefamilies	0.0133796	1.09493	1.22637	1.52756	0.432637	3.48498	4.14432	5.36478	1.87981	127	1
ACVD	UniRef90_C0BZN5	2.46962	9.03718e-06	1.3744	3.56483	genefamilies	0.00882182	1.89387	2.1771	2.51628	0.622416	4.58133	4.8396	5.39419	0.812856	127	1
ACVD	UniRef90_A0A024DHB1	3.38523	3.38221e-10	2.34014	4.43032	genefamilies	1.57802e-06	2.99858	3.26637	3.43863	0.440058	9.43341	10.3804	11.854	2.42056	127	1
ACVD	UniRef90_R9JUG3	-2.16163	5.94748e-05	-3.22445	-1.09881	genefamilies	0.0391983	-2.20644	-2.03021	-1.60378	0.602667	3.64071	4.24173	5.03224	1.39152	127	0
ACVD	UniRef90_R9JWQ0	1.11441	8.93797e-06	0.620468	1.60835	genefamilies	0.00874381	0.82356	0.957303	1.13421	0.310654	3.81771	4.66963	5.36065	1.54293	127	1
ACVD	UniRef90_R9JWU9	2.18276	1.31333e-05	1.1962	3.16933	genefamilies	0.0118767	1.94462	2.1447	2.31833	0.373708	4.49062	5.59207	7.11329	2.62268	127	1
ACVD	UniRef90_A0A024DHB4	2.68122	2.32605e-08	1.74462	3.61782	genefamilies	6.29545e-05	2.18687	2.37431	2.74276	0.555885	6.43515	7.63338	9.20259	2.76744	127	1
ACVD	UniRef90_R9JX05	2.33831	2.44361e-05	1.2459	3.43072	genefamilies	0.0194627	1.95115	2.12408	2.39224	0.441091	3.84117	4.61548	6.17267	2.3315	127	1
ACVD	UniRef90_C0BZU3	2.51238	5.12446e-06	1.42858	3.59619	genefamilies	0.00559029	1.89084	2.31734	2.52695	0.636114	4.27737	5.22103	5.67789	1.40052	127	1
ACVD	UniRef90_A0A024DHB5	2.86305	8.31544e-09	1.895	3.8311	genefamilies	2.62945e-05	2.59533	2.71082	2.95592	0.360591	7.92375	8.9811	10.9346	3.01086	127	1
ACVD	UniRef90_C0C023	1.73805	3.42324e-05	0.910647	2.56546	genefamilies	0.0254036	1.41332	1.60396	1.74025	0.326936	4.37173	4.6081	4.87181	0.500077	127	1
ACVD	UniRef90_R9K3Z6	2.04422	1.37989e-05	1.1179	2.97055	genefamilies	0.0123632	1.56785	1.86214	2.16702	0.599173	4.19838	4.88723	6.03342	1.83504	127	1
ACVD	UniRef90_C0C097	1.97998	5.53912e-05	1.01061	2.94934	genefamilies	0.0370882	1.22088	1.75514	2.0147	0.793814	2.47713	3.89641	4.90385	2.42672	127	1
ACVD	UniRef90_R9K7J4	2.07531	2.34299e-05	1.108	3.04262	genefamilies	0.0188316	1.39937	1.68433	2.13861	0.73924	2.96935	3.86494	4.98918	2.01983	127	1
ACVD	UniRef90_A0A024DHC1	2.94763	2.80648e-09	1.98285	3.91241	genefamilies	1.02229e-05	2.49682	2.70629	2.95575	0.45893	8.34692	8.9573	9.78108	1.43415	127	1
ACVD	UniRef90_R9K9R0	-2.02783	7.54089e-05	-3.03941	-1.01626	genefamilies	0.0470942	-2.26703	-1.91406	-1.63984	0.627189	3.95996	4.3917	5.12474	1.16478	127	0
ACVD	UniRef90_R9KB19	2.18639	2.70626e-05	1.15919	3.21359	genefamilies	0.0211048	1.71192	1.95514	2.24353	0.531611	3.64254	4.48997	5.63173	1.98919	127	1
ACVD	UniRef90_A0A024DHC2	2.59252	5.33732e-07	1.57885	3.6062	genefamilies	0.000874967	2.34969	2.46831	2.65341	0.30372	5.89876	6.81791	9.14489	3.24613	127	1
ACVD	UniRef90_R9KB81	2.09893	2.52746e-06	1.22254	2.97532	genefamilies	0.00315367	1.56628	1.73619	2.11235	0.546073	4.00045	4.79798	6.16517	2.16472	127	1
ACVD	UniRef90_A0A024DHC7	3.02353	8.85121e-10	2.06566	3.98139	genefamilies	3.70498e-06	2.65729	2.85788	3.04158	0.384295	9.00423	9.83519	10.9527	1.94846	127	1
ACVD	UniRef90_A0A024DHC8	2.33993	3.73687e-08	1.50964	3.17022	genefamilies	9.42011e-05	1.83351	2.00807	2.36262	0.529109	6.00705	6.58297	8.3887	2.38165	127	1
ACVD	UniRef90_A0A024DHD2	2.04846	4.2825e-07	1.25445	2.84246	genefamilies	0.000729185	1.74159	1.94263	2.08422	0.34263	5.73511	6.83585	8.60517	2.87006	127	1
ACVD	UniRef90_A0A024DHD8	3.08249	1.26606e-09	2.09621	4.06877	genefamilies	5.07587e-06	2.74722	2.87791	3.12026	0.373038	8.46533	9.7003	11.9183	3.45302	127	1
ACVD	UniRef90_C0C1K3	2.07018	6.85226e-05	1.04354	3.09682	genefamilies	0.0437449	1.73372	1.93058	2.08913	0.355408	3.97414	4.33784	4.9078	0.933657	127	1
ACVD	UniRef90_R9KN85	-2.11265	5.78207e-05	-3.14963	-1.07567	genefamilies	0.0383529	-2.27522	-1.96683	-1.3188	0.956424	2.70321	4.15981	5.20251	2.49931	127	0
ACVD	UniRef90_A0A024DHE3	2.98235	2.05665e-09	2.01492	3.94978	genefamilies	7.79238e-06	2.52436	2.69629	3.00889	0.484524	8.27195	8.81733	9.82934	1.55739	127	1
ACVD	UniRef90_R9KR53	0.221254	1.60409e-06	0.130702	0.311806	genefamilies	0.00217189	0.189547	0.21582	0.237048	0.0475017	5.29884	6.22421	8.63362	3.33479	127	1
ACVD	UniRef90_A0A024DHE4	1.85643	1.33345e-05	1.0167	2.69616	genefamilies	0.0120257	1.60164	1.71528	1.89824	0.296607	4.31168	5.08058	6.52189	2.21021	127	1
ACVD	UniRef90_A0A024DHF5	3.52185	1.36885e-09	2.39253	4.65118	genefamilies	5.4344e-06	3.15022	3.34087	3.64404	0.493825	8.88458	9.6403	11.3223	2.43774	127	1
ACVD	UniRef90_A0A024DHF8	2.95836	8.98173e-09	1.9557	3.96101	genefamilies	2.80844e-05	2.53931	2.68228	3.00049	0.461181	7.38377	8.33455	10.0253	2.64154	127	1
ACVD	UniRef90_A0A024DHG1	2.96234	2.07416e-10	2.05935	3.86534	genefamilies	1.01547e-06	2.58704	2.67916	3.02008	0.433034	8.91408	9.96082	12.0291	3.11502	127	1
ACVD	UniRef90_A0A024DHG6	1.86653	1.13324e-05	1.02926	2.70381	genefamilies	0.0105616	1.64739	1.81962	2.02827	0.38088	4.41315	5.51715	7.73589	3.32274	127	1
ACVD	UniRef90_R9L3T5	2.61166	2.23484e-06	1.52715	3.69616	genefamilies	0.00285002	1.28775	2.07153	2.60771	1.31996	2.35252	4.34208	5.64096	3.28843	127	1
ACVD	UniRef90_A0A024DHG9	3.19532	8.57029e-11	2.24277	4.14787	genefamilies	4.59522e-07	2.67846	2.80383	3.22184	0.543383	9.17962	9.88888	11.1449	1.96527	127	1
ACVD	UniRef90_A0A024DHH5	3.14448	4.85798e-11	2.22001	4.06896	genefamilies	2.76432e-07	2.63345	2.78706	3.15253	0.519081	9.48699	10.3135	11.4821	1.99512	127	1
ACVD	UniRef90_A0A024DHI6	3.33158	2.04245e-11	2.37202	4.29113	genefamilies	1.26478e-07	2.95562	3.1024	3.42469	0.469076	10.1886	11.536	13.9451	3.75652	127	1
ACVD	UniRef90_A0A024DHJ0	3.10731	2.19024e-09	2.09753	4.11709	genefamilies	8.23582e-06	2.90989	2.9893	3.17261	0.262724	8.66476	9.77414	11.995	3.33027	127	1
ACVD	UniRef90_A0A024DHJ3	3.02921	1.1572e-09	2.0624	3.99601	genefamilies	4.69551e-06	2.54662	2.73069	3.04514	0.498526	8.21949	8.93514	10.0796	1.86009	127	1
ACVD	UniRef90_A0A024DHJ8	2.50304	5.35161e-08	1.604	3.40209	genefamilies	0.000127806	2.15451	2.2661	2.52155	0.367036	6.78695	7.50209	8.74141	1.95446	127	1
ACVD	UniRef90_A0A024DHK5	2.93941	4.66615e-09	1.9628	3.91602	genefamilies	1.59264e-05	2.60874	2.69845	2.98865	0.379919	7.85117	8.85647	10.6864	2.83522	127	1
ACVD	UniRef90_R9M010	2.34227	3.1775e-05	1.23191	3.45262	genefamilies	0.0239585	1.89062	2.07538	2.37787	0.487253	3.95661	4.40145	5.04829	1.09168	127	1
ACVD	UniRef90_A0A024DHM0	1.55707	1.57412e-05	0.846623	2.26751	genefamilies	0.0137203	1.37657	1.48456	1.65279	0.276222	4.69848	5.30101	6.48091	1.78243	127	1
ACVD	UniRef90_C0C498	1.74074	6.30079e-05	0.881871	2.5996	genefamilies	0.0409844	1.57085	1.78747	1.94057	0.369716	3.98974	5.41792	5.88623	1.8965	127	1
ACVD	UniRef90_R9M3E7	-2.17598	8.1002e-05	-3.26628	-1.08567	genefamilies	0.0497525	-2.41942	-2.19416	-1.84176	0.57766	3.86589	4.77844	5.76538	1.89948	127	0
ACVD	PWY-6151: S-adenosyl-L-methionine cycle I|g__Streptococcus.s__Streptococcus_mitis_oralis_pneumoniae	2.82577	8.23163e-08	1.79552	3.85603	pathways	0.000313502	2.60977	2.71242	2.88087	0.271106	7.02131	7.83929	10.0979	3.07655	127	1
ACVD	UniRef90_A0A024DHM2	3.12323	2.06322e-09	2.11001	4.13644	genefamilies	7.81184e-06	2.7083	2.96488	3.17974	0.471435	8.54086	9.63975	10.4408	1.89994	127	1
ACVD	UniRef90_A0A024DHM8	3.17502	5.11294e-09	2.11724	4.23281	genefamilies	1.72413e-05	2.89891	3.10988	3.21543	0.316525	8.13668	9.70469	10.6532	2.51655	127	1
ACVD	UniRef90_A0A024DHN2	2.08876	2.91872e-06	1.21094	2.96658	genefamilies	0.0035506	1.78776	1.92741	2.22882	0.441066	5.25124	5.95856	7.01755	1.76631	127	1
ACVD	UniRef90_A0A024DHN8	3.24379	8.45645e-11	2.27711	4.21047	genefamilies	4.54158e-07	2.82087	2.97421	3.27245	0.451579	9.72976	10.4999	12.0661	2.33631	127	1
ACVD	UniRef90_R9M919	-2.10685	7.7089e-06	-3.03384	-1.17985	genefamilies	0.00777061	-2.23093	-2.03219	-1.61549	0.615434	4.1726	5.45266	6.58848	2.41588	127	0
ACVD	UniRef90_A0A024DHP1	2.91581	1.51319e-07	1.82927	4.00236	genefamilies	0.000305631	2.48235	2.62589	2.95353	0.471183	6.34856	6.8719	8.11177	1.76321	127	1
ACVD	UniRef90_A0A024DHP9	2.33986	7.49133e-08	1.48958	3.19014	genefamilies	0.000169578	1.869	2.02713	2.37007	0.50107	5.72282	6.48556	8.31042	2.5876	127	1
ACVD	UniRef90_R9MC18	2.13623	4.42431e-05	1.10415	3.16831	genefamilies	0.0311191	1.78448	1.92314	2.20448	0.419996	3.71368	4.30323	6.37716	2.66347	127	1
ACVD	UniRef90_R9MD79	2.6291	1.52129e-06	1.55555	3.70264	genefamilies	0.00207903	1.93121	2.32968	2.77419	0.842985	4.32412	5.68538	6.63044	2.30633	127	1
ACVD	UniRef90_R9MDM4	0.354885	2.70328e-09	0.238855	0.470915	genefamilies	9.89459e-06	0.326763	0.35592	0.378662	0.0518993	8.3857	10.1558	13.2039	4.81817	127	1
ACVD	UniRef90_R9ME96	2.03294	3.85371e-05	1.05858	3.00729	genefamilies	0.0279035	1.77344	1.88913	2.07997	0.306529	3.75644	4.441	6.60663	2.85019	127	1
ACVD	UniRef90_A0A024DHQ9	3.09434	5.87139e-10	2.12493	4.06376	genefamilies	2.56922e-06	2.63715	2.86755	3.09413	0.456973	9.14312	9.85192	10.6448	1.50172	127	1
ACVD	UniRef90_A0A024DHR4	1.40972	2.1489e-05	0.755732	2.06372	genefamilies	0.0175741	1.11129	1.28194	1.52138	0.410088	3.8001	4.6798	5.98729	2.18719	127	1
ACVD	UniRef90_R9MI42	1.53579	5.00528e-05	0.788407	2.28318	genefamilies	0.0342454	1.09772	1.26373	1.54776	0.450034	3.35794	3.73386	4.48966	1.13172	127	1
ACVD	UniRef90_A0A024DHT1	3.23627	2.19676e-10	2.24832	4.22423	genefamilies	1.0699e-06	2.74821	2.92034	3.24507	0.496857	9.14969	9.72581	10.8444	1.69472	127	1
ACVD	UniRef90_R9MJT9	2.11994	5.99498e-05	1.07712	3.16276	genefamilies	0.0394384	1.65349	1.80737	2.13293	0.479437	3.2903	3.83776	4.72958	1.43928	127	1
ACVD	UniRef90_R9MK53	2.21306	6.88743e-05	1.11522	3.3109	genefamilies	0.0439186	1.67307	1.91598	2.28527	0.612197	3.00239	3.80836	6.09962	3.09723	127	1
ACVD	UniRef90_A0A024DHT2	2.60307	1.9764e-07	1.62346	3.58267	genefamilies	0.000383013	1.83748	2.24623	2.61186	0.774375	5.31019	6.18947	6.76731	1.45712	127	1
ACVD	UniRef90_A0A024DHV0	1.8361	1.88987e-05	0.990179	2.68203	genefamilies	0.0158752	1.57792	1.71641	1.86863	0.290704	4.57672	4.92602	6.06487	1.48816	127	1
ACVD	UniRef90_C0C6N1	2.58223	3.06461e-06	1.49462	3.66984	genefamilies	0.00369194	1.65479	2.15283	2.63832	0.983533	3.56741	4.5541	5.81448	2.24706	127	1
ACVD	UniRef90_R9MMR8	2.59553	2.33048e-06	1.51571	3.67534	genefamilies	0.00295031	2.19548	2.29837	2.62552	0.430039	4.7727	5.47262	7.15917	2.38646	127	1
ACVD	UniRef90_C0C6N3	2.53359	5.2311e-06	1.43956	3.62761	genefamilies	0.00568502	1.75974	2.05645	2.53362	0.773876	3.97503	4.41758	5.42316	1.44813	127	1
ACVD	UniRef90_A0A024DHV2	3.23486	5.19744e-10	2.22474	4.24497	genefamilies	2.30824e-06	2.8923	3.02025	3.24509	0.352782	9.22031	9.87871	11.5232	2.30286	127	1
ACVD	UniRef90_A0A024DHV3	1.74994	1.99175e-05	0.941437	2.55844	genefamilies	0.0165447	1.4721	1.60099	1.77556	0.303456	4.49978	4.76792	5.46532	0.965545	127	1
ACVD	UniRef90_R9MRR7	2.38994	7.76626e-06	1.338	3.44188	genefamilies	0.0078147	1.47239	1.85892	2.43948	0.967088	3.03257	3.85166	5.35853	2.32596	127	1
ACVD	UniRef90_A0A024DHV6	2.92144	4.61046e-09	1.95114	3.89173	genefamilies	1.57552e-05	2.48377	2.64508	2.91812	0.434354	7.67849	8.35321	10.1148	2.4363	127	1
ACVD	UniRef90_A0A024DHV9	1.85812	9.36718e-07	1.11479	2.60146	genefamilies	0.00139354	1.47355	1.67778	1.88724	0.413686	5.25752	6.0543	6.92425	1.66673	127	1
ACVD	UniRef90_R9N2T5	2.04224	3.42385e-05	1.07001	3.01446	genefamilies	0.025407	1.79553	1.97101	2.07631	0.28078	4.23303	4.92006	5.68499	1.45196	127	1
ACVD	UniRef90_A0A024DHZ6	2.79728	5.35676e-09	1.86404	3.73053	genefamilies	1.79647e-05	2.50734	2.60416	2.90742	0.400083	7.88109	9.08839	11.004	3.12294	127	1
ACVD	UniRef90_R9N4Y2	2.62881	3.63534e-05	1.37306	3.88455	genefamilies	0.0266282	2.26613	2.46054	2.68966	0.423532	4.21806	4.60731	5.66369	1.44563	127	1
ACVD	UniRef90_R9N5H5	1.66295	5.19489e-05	0.8519	2.47399	genefamilies	0.0352726	1.32136	1.47826	1.72222	0.400862	3.39312	4.13898	5.31733	1.92421	127	1
ACVD	UniRef90_A0A024DI09	2.16592	1.22042e-07	1.36509	2.96675	genefamilies	0.000255446	1.7981	1.92374	2.1698	0.3717	6.26645	6.74715	7.82519	1.55874	127	1
ACVD	UniRef90_R9N655	2.05866	1.09372e-05	1.13687	2.98044	genefamilies	0.0102662	1.62862	1.81537	2.11307	0.484445	3.93869	4.60045	5.83571	1.89701	127	1
ACVD	UniRef90_R9N7M3	1.89474	7.96332e-05	0.946357	2.84312	genefamilies	0.0491127	1.44767	1.71344	1.9171	0.469426	3.47932	3.97405	4.29569	0.816369	127	1
ACVD	UniRef90_A0A024DI22	3.17643	7.76423e-10	2.17373	4.17913	genefamilies	3.29829e-06	2.86849	2.96568	3.22147	0.352985	8.77366	9.9689	12.0089	3.23525	127	1
ACVD	UniRef90_A0A024DI34	2.7523	2.42388e-08	1.78958	3.71503	genefamilies	6.51759e-05	2.35064	2.48502	2.76343	0.412792	7.15586	7.64495	8.95257	1.79672	127	1
ACVD	UniRef90_A0A024DI59	2.83713	4.82304e-09	1.89357	3.78068	genefamilies	1.63919e-05	2.70837	2.76844	2.88344	0.175075	8.2623	9.37546	12.2111	3.94879	127	1
ACVD	UniRef90_R9NDB8	2.25164	2.42951e-05	1.20006	3.30322	genefamilies	0.0193737	1.6404	1.89353	2.37605	0.735653	3.47876	4.08748	5.18874	1.70998	127	1
ACVD	UniRef90_A0A024DIB6	2.36993	3.52744e-08	1.53061	3.20925	genefamilies	8.97129e-05	1.99167	2.13525	2.40418	0.412508	6.92732	7.51192	8.53696	1.60964	127	1
ACVD	UniRef90_A0A024DIF6	3.14058	9.61808e-11	2.20167	4.07949	genefamilies	5.0952e-07	2.74332	2.94949	3.19972	0.456395	9.77989	10.7798	12.4913	2.71137	127	1
ACVD	UniRef90_A0A024DIG1	3.03986	5.06023e-09	2.02742	4.05229	genefamilies	1.7087e-05	2.68268	2.81493	3.08723	0.404544	7.75271	8.67036	11.2757	3.52304	127	1
ACVD	UniRef90_A0A024DIG5	2.96975	4.03867e-09	1.98729	3.95221	genefamilies	1.40468e-05	2.57012	2.70863	3.02209	0.451967	7.63386	8.80973	10.7569	3.12301	127	1
ACVD	UniRef90_A0A024DIG9	3.06629	2.88315e-09	2.06189	4.0707	genefamilies	1.04754e-05	2.65303	2.89091	3.14093	0.487899	8.4855	9.14861	10.1985	1.71297	127	1
ACVD	UniRef90_A0A024DII2	3.04795	1.84972e-09	2.06223	4.03366	genefamilies	7.10176e-06	2.71478	2.83017	3.09331	0.378532	8.26383	9.3466	11.4909	3.22709	127	1
ACVD	UniRef90_A0A024DII6	2.01154	4.56268e-07	1.2299	2.79319	genefamilies	0.000768396	1.64427	1.84386	2.07103	0.426757	5.28351	6.54515	8.77109	3.48758	127	1
ACVD	UniRef90_R9WJX7	1.96065	9.86425e-06	1.08732	2.83397	genefamilies	0.00944975	1.9663	2.07502	2.23236	0.266062	5.04592	6.57865	9.26905	4.22314	127	1
ACVD	UniRef90_R9WLX0	1.82084	4.03227e-05	0.94586	2.69583	genefamilies	0.0289208	1.74761	1.87347	2.11657	0.368966	4.39271	5.4025	8.37805	3.98534	127	1
ACVD	UniRef90_R9XAC2	1.93676	3.97283e-05	1.00687	2.86666	genefamilies	0.0285786	1.7772	2.00958	2.22376	0.446566	4.34882	5.44295	7.68696	3.33814	127	1
ACVD	UniRef90_A0A024DIJ5	3.00925	1.86321e-09	2.03585	3.98266	genefamilies	7.14671e-06	2.6742	2.81935	3.16932	0.495122	8.52649	9.51543	11.3171	2.79057	127	1
ACVD	UniRef90_A0A024DIM5	3.15101	3.96122e-08	2.03072	4.2713	genefamilies	9.9012e-05	2.91059	3.14336	3.29414	0.383548	7.41141	8.56561	10.9568	3.54541	127	1
ACVD	UniRef90_A0A024DIN4	3.27107	8.34236e-11	2.29659	4.24555	genefamilies	4.48823e-07	2.84067	3.05362	3.28693	0.446262	10.047	10.6457	11.7947	1.74768	127	1
ACVD	UniRef90_A0A024DIT2	1.76671	1.2568e-05	0.970001	2.56342	genefamilies	0.0114645	1.45468	1.56362	1.90805	0.453372	4.2116	5.02148	6.41498	2.20338	127	1
ACVD	PWY-6151: S-adenosyl-L-methionine cycle I|g__Streptococcus.s__Streptococcus_vestibularis	2.28713	7.97937e-06	1.27909	3.29516	pathways	0.0116328	2.16933	2.30932	2.46318	0.293853	5.11064	6.12736	8.53042	3.41978	127	1
ACVD	UniRef90_S0IUB0	2.19767	6.81494e-05	1.10817	3.28718	genefamilies	0.0435637	1.43613	1.8411	2.26424	0.828112	2.5654	3.62693	4.48196	1.91657	127	1
ACVD	UniRef90_S0J6F7	-1.91778	4.03185e-05	-2.83934	-0.996221	genefamilies	0.0289187	-1.98257	-1.58072	-1.2888	0.693772	2.86751	3.73122	4.88246	2.01495	127	0
ACVD	UniRef90_S0JGA1	2.10289	3.57665e-05	1.0993	3.10647	genefamilies	0.0263009	1.64875	1.80392	2.15391	0.505164	3.44289	4.19598	5.16611	1.72322	127	1
ACVD	UniRef90_S0S3Y8	1.85828	7.17693e-05	0.934108	2.78246	genefamilies	0.0453343	1.60746	1.72459	1.98822	0.380762	3.93136	4.36134	5.38709	1.45572	127	1
ACVD	UniRef90_S0UFC5	2.52026	5.1585e-05	1.2916	3.74892	genefamilies	0.0350734	2.46183	2.622	2.66879	0.206959	4.28002	5.58425	6.77223	2.49221	127	1
ACVD	UniRef90_S0UXL6	2.27148	7.76573e-05	1.1363	3.40666	genefamilies	0.0481768	1.86618	2.18502	2.52343	0.657243	3.73714	4.57271	5.74718	2.01004	127	1
ACVD	UniRef90_S0YZF7	2.31519	5.91253e-05	1.17727	3.45311	genefamilies	0.0390229	2.2535	2.45634	2.76462	0.51112	4.05612	5.674	7.82366	3.76754	127	1
ACVD	UniRef90_S1BBB8	2.45007	2.2344e-05	1.31103	3.5891	genefamilies	0.0181316	2.00798	2.37074	2.76678	0.758807	3.81612	5.1618	7.69729	3.88118	127	1
ACVD	UniRef90_S1C8X3	2.49337	2.18667e-05	1.33557	3.65118	genefamilies	0.0178224	2.13162	2.40266	2.74762	0.615997	4.45238	5.21954	6.64396	2.19157	127	1
ACVD	UniRef90_S1EHD9	2.38286	6.59347e-06	1.34241	3.42332	genefamilies	0.00685796	2.11978	2.25942	2.49699	0.37721	4.77431	5.66088	7.58935	2.81505	127	1
ACVD	UniRef90_S1FPT3	2.13528	3.50768e-05	1.11736	3.15319	genefamilies	0.0259005	1.90938	2.19001	2.51527	0.605884	4.16806	5.38228	7.97242	3.80436	127	1
ACVD	UniRef90_S1GAG4	2.53862	3.97859e-05	1.31966	3.75757	genefamilies	0.028614	2.30571	2.5969	2.92312	0.617409	4.15193	5.35634	7.73167	3.57974	127	1
ACVD	UniRef90_S1GZI4	3.18647	3.45963e-09	2.13712	4.23582	genefamilies	1.22747e-05	2.84372	3.06474	3.32884	0.485119	7.99702	9.30941	11.6549	3.65784	127	1
ACVD	UniRef90_S1KTZ0	2.38102	1.50705e-05	1.29711	3.46493	genefamilies	0.0132548	1.92453	2.13531	2.59728	0.672747	4.19942	4.91936	6.39291	2.19349	127	1
ACVD	UniRef90_S1PMU3	2.39661	3.68319e-05	1.25093	3.54229	genefamilies	0.0269122	1.96318	2.17325	2.58636	0.623182	3.73917	4.60975	5.87491	2.13574	127	1
ACVD	UniRef90_S1QUU5	1.75694	3.4926e-05	0.919589	2.59429	genefamilies	0.025809	1.45903	1.67193	1.84157	0.382537	4.16911	4.66818	5.83767	1.66856	127	1
ACVD	UniRef90_S1RHW0	1.45066	7.29866e-05	0.728461	2.17286	genefamilies	0.0459268	1.06482	1.18175	1.50771	0.442889	3.26419	3.54256	4.59116	1.32697	127	1
ACVD	UniRef90_S1RTG8	2.01332	5.78186e-05	1.0251	3.00154	genefamilies	0.0383524	1.93137	2.07407	2.26653	0.335156	4.05832	5.41085	7.13585	3.07753	127	1
ACVD	UniRef90_S2KTS9	1.65242	1.35798e-05	0.904261	2.40057	genefamilies	0.0122064	1.2398	1.45903	1.67717	0.437374	3.92108	4.53372	5.09669	1.17561	127	1
ACVD	UniRef90_S2KTT9	1.59477	2.35932e-05	0.851159	2.33838	genefamilies	0.0189311	1.2136	1.44486	1.62745	0.413844	3.8022	4.58119	5.44859	1.64638	127	1
ACVD	UniRef90_S2KTU8	2.33465	6.69779e-08	1.48957	3.17973	genefamilies	0.00015449	1.90961	2.20485	2.35832	0.448707	6.6229	7.45228	8.03819	1.41529	127	1
ACVD	UniRef90_S2KTV7	1.71006	5.95038e-06	0.967074	2.45305	genefamilies	0.00630855	1.30852	1.57886	1.78442	0.475908	4.4274	5.23953	6.35326	1.92586	127	1
ACVD	UniRef90_S2KTV9	1.78015	2.64654e-05	0.94484	2.61546	genefamilies	0.0207356	1.50731	1.67869	1.89719	0.389885	4.33686	4.96413	6.05317	1.71631	127	1
ACVD	UniRef90_S2KTW5	1.78472	3.90122e-06	1.02462	2.54481	genefamilies	0.00449203	1.46617	1.62988	1.83116	0.364984	4.97878	5.5259	6.14723	1.16844	127	1
ACVD	UniRef90_S2KTX6	1.59202	9.13862e-06	0.885605	2.29844	genefamilies	0.00889972	1.17167	1.43561	1.65077	0.479091	3.79765	4.90044	5.94741	2.14976	127	1
ACVD	UniRef90_S2KTX9	2.15301	8.37543e-08	1.36756	2.93846	genefamilies	0.000186225	1.72446	1.8688	2.18185	0.457389	5.83885	6.42093	7.46269	1.62384	127	1
ACVD	UniRef90_S2KTY7	1.6725	2.33238e-05	0.893137	2.45187	genefamilies	0.0187639	1.30486	1.4857	1.69662	0.391765	3.9734	4.41912	5.20918	1.23578	127	1
ACVD	UniRef90_S2KU01	1.78105	5.57823e-06	1.00961	2.55248	genefamilies	0.00598963	1.33378	1.61214	1.8226	0.48882	4.09519	5.15608	5.75172	1.65653	127	1
ACVD	UniRef90_S2KU07	1.65777	8.0001e-06	0.92703	2.38852	genefamilies	0.00800191	1.2768	1.51368	1.76493	0.488131	4.12695	5.23608	6.51442	2.38747	127	1
ACVD	UniRef90_S2KU12	1.52998	5.71582e-05	0.779518	2.28044	genefamilies	0.0380095	1.29887	1.52218	1.64679	0.347921	4.16938	4.92082	5.6308	1.46142	127	1
ACVD	UniRef90_S2KUL4	2.26701	8.74953e-08	1.4387	3.09532	genefamilies	0.000193023	1.88079	2.16118	2.2825	0.401712	6.87826	7.48317	7.97661	1.09835	127	1
ACVD	UniRef90_S2KUL8	2.06277	4.9553e-07	1.25861	2.86694	genefamilies	0.000822447	1.76631	2.00209	2.12987	0.363554	6.22197	7.01402	7.65531	1.43335	127	1
ACVD	UniRef90_S2KUM2	2.34545	7.07222e-08	1.49486	3.19605	genefamilies	0.000161702	1.89595	2.20602	2.36169	0.465734	6.6108	7.36131	8.02466	1.41387	127	1
ACVD	UniRef90_S2KUN2	2.07905	7.07219e-07	1.25688	2.90121	genefamilies	0.00110466	1.67343	1.92739	2.11459	0.441168	5.72754	6.23406	6.79189	1.06435	127	1
ACVD	UniRef90_S2KUP5	2.29791	7.91364e-08	1.46127	3.13454	genefamilies	0.000177561	1.81061	2.11401	2.33344	0.522829	6.03104	7.08257	7.92551	1.89446	127	1
ACVD	UniRef90_S2KUP8	2.34259	2.2922e-08	1.52467	3.16051	genefamilies	6.21967e-05	1.92947	2.17585	2.37614	0.446669	7.19957	8.13462	8.87679	1.67721	127	1
ACVD	UniRef90_S2KUQ4	1.72533	1.18472e-05	0.949636	2.50102	genefamilies	0.0109393	1.29735	1.61401	1.73004	0.43269	4.24248	4.94781	5.56683	1.32435	127	1
ACVD	UniRef90_S2KUQ8	2.35772	4.53512e-08	1.51564	3.19981	genefamilies	0.000110924	1.79327	2.18389	2.3737	0.580432	6.22255	7.36711	8.06745	1.84489	127	1
ACVD	UniRef90_S2KUR4	1.84533	9.72905e-07	1.10595	2.58472	genefamilies	0.00143873	1.40657	1.71693	1.88017	0.473597	4.94438	6.06594	6.89522	1.95084	127	1
ACVD	UniRef90_S2KUT3	2.07622	2.87556e-07	1.28376	2.86867	genefamilies	0.000523902	1.58556	1.91483	2.10413	0.518575	5.6848	6.48238	7.46028	1.77548	127	1
ACVD	UniRef90_S2KUU3	2.14093	2.13497e-07	1.33292	2.94895	genefamilies	0.000408457	1.76664	2.01069	2.18229	0.415653	6.09907	7.02526	7.76597	1.66689	127	1
ACVD	UniRef90_S2KY04	1.74535	7.62353e-06	0.977829	2.51287	genefamilies	0.00769851	1.19663	1.51168	1.74574	0.549112	3.88296	4.61752	5.40337	1.52041	127	1
ACVD	UniRef90_S2KY30	2.09885	2.57232e-07	1.30114	2.89656	genefamilies	0.000477132	1.68473	1.97298	2.10296	0.41823	6.3573	6.78512	7.37642	1.01912	127	1
ACVD	UniRef90_S2KY42	1.89959	8.08661e-06	1.06181	2.73737	genefamilies	0.00807278	1.53854	1.70984	1.93578	0.39724	4.48403	5.0906	5.51888	1.03485	127	1
ACVD	UniRef90_S2KY46	2.10524	5.07454e-07	1.28375	2.92674	genefamilies	0.000838813	1.8667	2.08393	2.19998	0.33328	6.28352	7.2924	8.10502	1.82149	127	1
ACVD	UniRef90_S2KY48	1.95233	2.12439e-06	1.14343	2.76122	genefamilies	0.00273298	1.43094	1.74781	2.02196	0.59102	4.23221	5.47574	6.14335	1.91114	127	1
ACVD	UniRef90_S2KY79	1.52902	3.39022e-05	0.801524	2.25651	genefamilies	0.0252116	1.20636	1.404	1.63233	0.425968	4.02727	4.5341	5.68738	1.66012	127	1
ACVD	UniRef90_S2KY83	2.10142	6.93577e-08	1.33984	2.863	genefamilies	0.000159133	1.57451	1.80577	2.14713	0.572618	5.65168	6.66815	7.50645	1.85478	127	1
ACVD	UniRef90_S2KY91	1.86685	1.25414e-06	1.11082	2.62288	genefamilies	0.00177473	1.42202	1.71956	1.9009	0.478887	4.79695	5.89102	6.84301	2.04606	127	1
ACVD	UniRef90_S2LCC7	2.4674	3.51256e-08	1.59368	3.34111	genefamilies	8.93728e-05	2.02073	2.30375	2.49443	0.4737	6.88862	7.70416	8.26679	1.37817	127	1
ACVD	UniRef90_S2LCD9	2.16972	1.35006e-07	1.36455	2.97489	genefamilies	0.00027764	1.70318	2.06059	2.19087	0.487685	6.16614	7.08837	7.91717	1.75103	127	1
ACVD	UniRef90_S2LCF5	2.37188	7.83544e-08	1.50861	3.23514	genefamilies	0.000176067	1.94102	2.23427	2.43939	0.498372	6.37078	7.44183	8.35664	1.98586	127	1
ACVD	UniRef90_S2LCF8	1.72891	1.77098e-06	1.01828	2.43954	genefamilies	0.0023568	1.43608	1.70221	1.8894	0.45332	5.29073	6.56812	7.69365	2.40292	127	1
ACVD	UniRef90_S2LCG0	1.68686	9.16628e-06	0.938246	2.43547	genefamilies	0.00891872	1.17597	1.4625	1.69026	0.514289	3.83516	4.49742	5.45198	1.61682	127	1
ACVD	UniRef90_S2LCG4	2.20012	1.097e-07	1.38976	3.01048	genefamilies	0.00023365	1.77677	2.03063	2.23889	0.462118	6.29644	7.28524	7.99871	1.70227	127	1
ACVD	UniRef90_S2LCI1	1.62261	2.90962e-05	0.8572	2.38801	genefamilies	0.0223458	1.28995	1.43865	1.6483	0.358353	4.00346	4.52199	5.29182	1.28837	127	1
ACVD	UniRef90_S2LLM2	1.62102	2.53873e-05	0.862121	2.37991	genefamilies	0.0200655	1.29486	1.53774	1.65247	0.357615	4.13523	4.82036	5.42372	1.28849	127	1
ACVD	UniRef90_S2LLM6	2.37807	7.77198e-08	1.5128	3.24335	genefamilies	0.000174901	1.94165	2.24318	2.40258	0.460927	6.54015	7.36344	7.93743	1.39729	127	1
ACVD	UniRef90_S2LLP1	2.28925	4.93192e-08	1.46929	3.10922	genefamilies	0.000119212	1.87216	2.1468	2.29982	0.427654	6.96128	7.60726	8.08312	1.12184	127	1
ACVD	UniRef90_S2LLP6	2.26674	2.01993e-07	1.41301	3.12046	genefamilies	0.000390077	1.80553	2.08644	2.3189	0.513374	5.74391	6.82206	7.50262	1.75871	127	1
ACVD	UniRef90_S2LLQ4	2.26908	1.19188e-07	1.43082	3.10734	genefamilies	0.000250558	1.76992	2.07721	2.27447	0.50455	6.28479	6.78767	7.58988	1.3051	127	1
ACVD	UniRef90_S2LLR0	1.60438	7.89056e-05	0.801793	2.40697	genefamilies	0.0487709	1.3057	1.54206	1.64381	0.338112	3.8831	4.40656	4.92898	1.04587	127	1
ACVD	UniRef90_S2LLR4	1.89824	1.85799e-06	1.11637	2.68011	genefamilies	0.00245047	1.5609	1.7634	1.91597	0.355069	5.51886	5.90627	6.59378	1.07491	127	1
ACVD	UniRef90_S2LLS0	2.47225	2.49372e-09	1.66583	3.27867	genefamilies	9.21575e-06	1.85367	2.25694	2.4855	0.631826	7.36284	8.36562	9.6619	2.29905	127	1
ACVD	UniRef90_S2LLT1	2.10204	1.32049e-06	1.2489	2.95518	genefamilies	0.0018511	1.69424	1.94638	2.14625	0.452016	5.15391	6.09597	6.95061	1.79671	127	1
ACVD	UniRef90_S2LLV7	2.05515	3.82509e-07	1.26206	2.84825	genefamilies	0.000664017	1.66601	1.87429	2.08681	0.420799	5.79239	6.61749	7.43992	1.64753	127	1
ACVD	UniRef90_S2LLW1	2.3518	1.06658e-05	1.3001	3.4035	genefamilies	0.0100651	1.63331	2.00203	2.40545	0.772145	3.46541	4.37527	5.36123	1.89582	127	1
ACVD	UniRef90_S2LLW5	2.17524	1.78875e-07	1.35966	2.99082	genefamilies	0.00035157	1.68484	2.01661	2.2254	0.540558	5.75821	6.83434	7.99227	2.23407	127	1
ACVD	UniRef90_S2RGJ2	2.00684	3.3676e-05	1.05237	2.96131	genefamilies	0.0250767	1.71681	1.86415	2.24207	0.525265	4.28868	4.66916	5.77764	1.48896	127	1
ACVD	UniRef90_S2ULE2	3.33491	3.7037e-08	2.15191	4.51791	genefamilies	9.35139e-05	2.89067	3.07447	3.42619	0.535515	7.03191	7.95552	9.15155	2.11964	127	1
ACVD	UniRef90_S2UXT8	2.00841	9.93253e-07	1.20299	2.81382	genefamilies	0.00146383	1.5597	1.74333	2.03777	0.478068	4.85273	5.44554	6.42796	1.57523	127	1
ACVD	UniRef90_S2VR74	2.48079	2.13883e-06	1.45263	3.50895	genefamilies	0.00274822	2.22415	2.43389	2.62628	0.402127	5.47602	6.28306	8.39873	2.92271	127	1
ACVD	UniRef90_S2W210	2.79798	1.56524e-08	1.833	3.76297	genefamilies	4.50465e-05	2.51474	2.6282	2.86197	0.347233	7.64808	8.56375	10.2619	2.61379	127	1
ACVD	UniRef90_S2Y5X3	2.71253	5.65908e-06	1.53683	3.88823	genefamilies	0.00605998	2.1726	2.46201	2.79898	0.626385	4.48544	5.24527	6.15104	1.6656	127	1
ACVD	UniRef90_S2YKW4	1.85343	5.2982e-05	0.948422	2.75843	genefamilies	0.0358267	1.66099	1.92462	2.0483	0.38731	3.79954	5.26247	6.22992	2.43037	127	1
ACVD	k__Bacteria|p__Firmicutes|c__Clostridia|o__Clostridiales|f__Clostridiaceae|g__Clostridium|s__Clostridium_sp_HGF2	0.0674574	0.162296	-0.0288722	0.163787	metaphlan	1	0.033452	0.052748	0.0737939	0.0403418	0.386199	0.658794	0.974471	0.588272	511	1
ACVD	UniRef90_S2Z3D6	2.1787	7.67489e-07	1.31425	3.04315	genefamilies	0.00118161	1.89239	1.98319	2.21362	0.321226	5.57085	6.15675	8.12534	2.55449	127	1
ACVD	UniRef90_S2Z3E2	2.33351	1.13979e-06	1.39231	3.27472	genefamilies	0.00163982	1.94665	2.08189	2.37834	0.431693	5.09561	5.93761	7.6257	2.5301	127	1
ACVD	UniRef90_S2Z3G7	2.86494	3.13983e-08	1.85424	3.87565	genefamilies	8.12254e-05	2.60885	2.75245	2.91102	0.302175	7.22186	8.13347	10.9227	3.70087	127	1
ACVD	UniRef90_S2Z3H1	2.17872	4.40116e-07	1.33332	3.02412	genefamilies	0.000746069	1.75154	1.93983	2.26095	0.509412	5.23789	6.22982	8.05284	2.81495	127	1
ACVD	UniRef90_S2Z3I4	2.22299	4.84315e-07	1.35715	3.08884	genefamilies	0.000807136	1.85387	1.94097	2.28067	0.426804	5.54166	6.21006	7.32453	1.78288	127	1
ACVD	UniRef90_S2Z3J0	2.20691	2.54733e-06	1.28511	3.12871	genefamilies	0.00317334	1.8732	2.01634	2.26884	0.395637	4.98254	5.70754	7.53257	2.55003	127	1
ACVD	UniRef90_S2Z3L7	1.67462	2.92533e-05	0.884438	2.4648	genefamilies	0.0224417	1.2775	1.40585	1.72393	0.446438	3.24869	4.21377	5.88361	2.63492	127	1
ACVD	UniRef90_S2Z3M7	2.41439	4.32097e-08	1.55347	3.2753	genefamilies	0.000106447	2.11208	2.17261	2.43398	0.321899	6.9794	7.40898	8.79326	1.81386	127	1
ACVD	UniRef90_S2Z3N6	2.46092	2.40028e-07	1.52804	3.3938	genefamilies	0.000450434	2.09163	2.19486	2.53499	0.44336	6.00534	6.65985	7.95332	1.94798	127	1
ACVD	UniRef90_S2Z3N9	2.45016	2.6962e-07	1.51726	3.38305	genefamilies	0.000496371	2.19039	2.26399	2.48198	0.291588	6.29687	6.739	8.66787	2.371	127	1
ACVD	UniRef90_S2Z3U7	1.87268	3.86856e-06	1.07543	2.66993	genefamilies	0.00446171	1.56224	1.68055	1.91699	0.354742	4.76405	5.37274	6.72482	1.96077	127	1
ACVD	UniRef90_S2Z3W3	2.30128	1.02094e-07	1.45583	3.14672	genefamilies	0.000219964	1.92002	2.01639	2.33013	0.410117	6.38621	6.85828	7.83993	1.45372	127	1
ACVD	UniRef90_S2Z3X7	2.3067	4.63186e-07	1.40983	3.20356	genefamilies	0.000778131	1.97423	2.18712	2.37442	0.40019	5.5719	6.68032	9.20581	3.63391	127	1
ACVD	UniRef90_S2Z4I9	2.50429	5.18395e-08	1.60577	3.40281	genefamilies	0.000124353	2.17815	2.27609	2.5545	0.376353	6.69818	7.37294	9.56364	2.86546	127	1
ACVD	UniRef90_S2Z4L3	1.68069	1.28601e-05	0.921875	2.43951	genefamilies	0.0116776	1.44333	1.54751	1.67815	0.23482	4.59376	5.0282	5.73357	1.1398	127	1
ACVD	UniRef90_S2Z4L6	1.47193	3.12292e-05	0.774838	2.16901	genefamilies	0.0236259	1.16925	1.2995	1.47358	0.304335	4.21965	4.40038	4.61762	0.397972	127	1
ACVD	UniRef90_S2Z4L7	2.56655	3.33409e-08	1.65931	3.4738	genefamilies	8.54677e-05	2.12694	2.33095	2.67532	0.548385	6.69474	7.66911	9.2258	2.53106	127	1
ACVD	UniRef90_S2Z4M5	2.34078	4.44224e-07	1.43217	3.2494	genefamilies	0.000751617	2.12546	2.21398	2.37242	0.246967	6.16109	6.75461	9.02255	2.86145	127	1
ACVD	UniRef90_S2Z4M8	2.21477	7.39641e-07	1.33733	3.09221	genefamilies	0.00114596	1.91217	2.00844	2.27984	0.367674	5.51124	6.31628	7.82858	2.31734	127	1
ACVD	UniRef90_S2Z4P8	2.62486	3.42069e-08	1.69621	3.55351	genefamilies	8.73541e-05	2.3362	2.46634	2.70145	0.365246	7.0812	7.90764	10.2661	3.18493	127	1
ACVD	UniRef90_S2Z4Q8	2.25158	2.10236e-07	1.40229	3.10087	genefamilies	0.000403259	1.92919	2.05559	2.3225	0.393313	5.89521	6.88272	8.54706	2.65186	127	1
ACVD	UniRef90_S2Z4R2	1.8623	7.97828e-06	1.04151	2.68308	genefamilies	0.00798499	1.63426	1.72039	1.8681	0.233844	4.69165	5.17546	7.04202	2.35036	127	1
ACVD	UniRef90_S2Z4T2	2.25475	1.44591e-06	1.33607	3.17342	genefamilies	0.00199411	1.97172	2.0893	2.29447	0.322755	5.33	6.03313	8.06985	2.73985	127	1
ACVD	UniRef90_S2Z4T8	2.24401	5.92783e-07	1.36291	3.1251	genefamilies	0.000953841	1.68204	1.82323	2.24384	0.561793	4.45616	5.34299	6.63668	2.18051	127	1
ACVD	UniRef90_S2Z4V3	1.7013	4.07612e-05	0.883249	2.51935	genefamilies	0.0291785	1.49313	1.57952	1.75435	0.261212	3.99664	4.51866	6.39606	2.39942	127	1
ACVD	UniRef90_S2Z4W3	1.75007	6.38892e-05	0.885873	2.61427	genefamilies	0.0414198	1.45418	1.54366	1.75596	0.301776	3.64736	4.1175	4.76501	1.11765	127	1
ACVD	UniRef90_S2Z4X0	1.81644	2.82722e-06	1.05416	2.57871	genefamilies	0.00345843	1.51225	1.64034	1.82135	0.309102	5.10891	5.67717	6.21444	1.10553	127	1
ACVD	UniRef90_S2Z526	2.31198	3.00861e-07	1.42801	3.19595	genefamilies	0.000543906	1.9768	2.101	2.35126	0.374462	5.75962	6.48032	8.69969	2.94007	127	1
ACVD	UniRef90_S2Z544	2.19752	1.77124e-06	1.29427	3.10077	genefamilies	0.00235707	1.9566	2.04226	2.2407	0.284106	5.51186	6.00679	7.68736	2.1755	127	1
ACVD	UniRef90_S2Z554	1.87633	1.76432e-05	1.01504	2.73762	genefamilies	0.0150307	1.54322	1.69841	1.96182	0.418599	3.96118	4.80618	6.57269	2.61151	127	1
ACVD	UniRef90_S2Z558	2.12326	2.08901e-06	1.2442	3.00233	genefamilies	0.00269492	1.78286	1.92726	2.17977	0.396914	4.94116	5.72995	7.68115	2.73999	127	1
ACVD	UniRef90_S2Z567	2.3079	2.4402e-07	1.43249	3.18332	genefamilies	0.000456482	1.97379	2.08576	2.34157	0.367781	5.84563	6.60089	8.87288	3.02725	127	1
ACVD	UniRef90_S2Z571	1.87546	1.69327e-06	1.1061	2.64482	genefamilies	0.00227055	1.4193	1.68266	1.89177	0.472472	5.06826	5.60374	5.96163	0.893366	127	1
ACVD	UniRef90_S2Z574	2.23914	1.00126e-07	1.41709	3.06119	genefamilies	0.000216366	1.96727	2.10405	2.23936	0.272096	6.69015	7.67764	8.47093	1.78078	127	1
ACVD	UniRef90_S2Z5L5	1.86617	2.75773e-06	1.08391	2.64843	genefamilies	0.00338811	1.48863	1.61935	1.88282	0.394191	4.92305	5.32787	5.84695	0.923899	127	1
ACVD	UniRef90_S2Z5N4	2.2949	8.31379e-07	1.38135	3.20845	genefamilies	0.0012621	2.11767	2.18991	2.33473	0.217057	6.01422	6.56748	8.80106	2.78684	127	1
ACVD	UniRef90_S2Z5Q7	2.25813	3.3659e-07	1.39102	3.12525	genefamilies	0.000596961	1.83699	1.96644	2.26917	0.432187	5.81777	6.13335	6.68882	0.871046	127	1
ACVD	UniRef90_S2Z5R1	2.33929	5.05689e-07	1.42659	3.25199	genefamilies	0.000836342	2.1236	2.23134	2.3652	0.241596	6.30932	6.92771	8.14332	1.83401	127	1
ACVD	UniRef90_S2Z5U8	2.12467	2.73397e-06	1.23439	3.01494	genefamilies	0.00336449	1.7917	1.94286	2.14723	0.355538	4.81348	5.73094	7.4654	2.65192	127	1
ACVD	UniRef90_S2Z5V4	1.8074	8.57729e-06	1.00794	2.60685	genefamilies	0.00846534	1.65353	1.69908	1.81397	0.160442	4.99063	5.25909	7.13683	2.1462	127	1
ACVD	UniRef90_S2Z5V9	2.57974	1.84507e-08	1.68532	3.47415	genefamilies	5.18088e-05	2.14293	2.26424	2.64567	0.502748	6.62803	7.64167	9.10806	2.48003	127	1
ACVD	UniRef90_S2Z5W2	2.15329	8.61047e-06	1.20066	3.10593	genefamilies	0.00849149	1.84899	1.98393	2.1632	0.314209	4.84116	5.39047	5.99349	1.15233	127	1
ACVD	UniRef90_S2Z5W8	2.41986	9.00189e-07	1.4534	3.38632	genefamilies	0.00134807	2.21919	2.31393	2.42721	0.208019	6.04223	6.75359	8.11269	2.07046	127	1
ACVD	UniRef90_S2Z5X6	1.92705	3.91508e-06	1.1062	2.7479	genefamilies	0.00450362	1.6268	1.716	1.95874	0.331941	4.82672	5.34915	6.6215	1.79478	127	1
ACVD	UniRef90_S2Z5Z1	2.96186	1.436e-09	2.01083	3.9129	genefamilies	5.67407e-06	2.60311	2.79828	3.04378	0.440666	8.10974	9.37684	12.6422	4.5325	127	1
ACVD	UniRef90_S2Z5Z5	2.48569	4.31074e-08	1.59942	3.37195	genefamilies	0.000106243	2.10916	2.24925	2.56034	0.451172	6.37347	7.37627	9.99025	3.61677	127	1
ACVD	UniRef90_S2Z602	2.1262	5.9928e-07	1.291	2.96141	genefamilies	0.00096245	1.83942	1.90164	2.1459	0.306479	5.77968	6.27144	7.48058	1.70091	127	1
ACVD	UniRef90_S2Z605	2.72125	5.44591e-09	1.81293	3.62958	genefamilies	1.82199e-05	2.33636	2.42189	2.74153	0.405165	7.75906	8.24882	9.508	1.74894	127	1
ACVD	UniRef90_S2Z628	2.35756	6.21543e-07	1.43011	3.28501	genefamilies	0.000992224	2.04141	2.17428	2.41555	0.374141	5.58919	6.30275	8.7112	3.12201	127	1
ACVD	UniRef90_S2Z634	2.03407	8.33815e-07	1.22425	2.84389	genefamilies	0.00126503	1.6497	1.77313	2.02819	0.378495	4.90312	5.7619	7.30455	2.40142	127	1
ACVD	UniRef90_S2Z643	2.5552	8.51587e-08	1.62248	3.48792	genefamilies	0.000188834	2.14958	2.36886	2.66194	0.512362	6.36897	7.26698	9.29467	2.9257	127	1
ACVD	UniRef90_S2Z645	2.00177	5.04687e-06	1.13886	2.86468	genefamilies	0.00552285	1.77301	1.83953	2.05278	0.279766	4.95872	5.44304	7.05933	2.10062	127	1
ACVD	UniRef90_S2Z6A5	1.70222	1.70377e-05	0.922297	2.48214	genefamilies	0.0146239	1.37905	1.48212	1.71032	0.331271	4.3264	4.58472	5.0213	0.694894	127	1
ACVD	UniRef90_S2Z6C4	2.1831	2.04914e-06	1.28003	3.08618	genefamilies	0.00265325	1.80704	1.91621	2.23971	0.43267	4.78898	5.49104	6.95802	2.16904	127	1
ACVD	UniRef90_S2Z6C7	1.86321	4.85845e-06	1.06148	2.66494	genefamilies	0.00536002	1.54011	1.64134	1.8961	0.355988	4.48837	5.09551	6.76821	2.27984	127	1
ACVD	UniRef90_S2Z6E1	2.062	1.0263e-06	1.23396	2.89004	genefamilies	0.00150453	1.60839	1.832	2.11145	0.503057	4.80374	5.90631	7.16667	2.36293	127	1
ACVD	UniRef90_S2Z6F3	2.50007	4.92092e-08	1.60466	3.39548	genefamilies	0.000118996	2.00779	2.25316	2.57079	0.563	6.37164	7.4061	7.84476	1.47312	127	1
ACVD	UniRef90_S2Z6G5	2.60396	6.23458e-08	1.66374	3.54419	genefamilies	0.000145284	2.34158	2.48394	2.69466	0.353072	6.84344	7.8276	10.2993	3.45582	127	1
ACVD	UniRef90_S2Z6R6	2.57634	9.04368e-08	1.63391	3.51877	genefamilies	0.000198492	2.25685	2.4392	2.67281	0.415967	6.4894	7.50715	10.4597	3.97031	127	1
ACVD	UniRef90_S2Z6T4	1.82992	6.55796e-06	1.03111	2.62873	genefamilies	0.00682991	1.51912	1.6156	1.87722	0.358102	4.46263	5.04545	6.26038	1.79774	127	1
ACVD	UniRef90_S2Z6T9	2.3969	1.61775e-07	1.50153	3.29227	genefamilies	0.000323001	1.92492	2.05089	2.43828	0.513355	5.58162	6.18982	7.68619	2.10456	127	1
ACVD	UniRef90_S2Z6V4	1.81262	7.9779e-06	1.01373	2.61151	genefamilies	0.00798476	1.57278	1.65212	1.81532	0.242546	4.67517	5.22554	6.14168	1.46652	127	1
ACVD	UniRef90_S2Z6W0	1.57241	3.70094e-05	0.820523	2.32429	genefamilies	0.0270144	1.39539	1.46928	1.61704	0.221646	4.15394	4.78289	6.05513	1.90119	127	1
ACVD	UniRef90_S2Z6W7	2.40292	7.07032e-07	1.45269	3.35315	genefamilies	0.00110439	2.24726	2.36033	2.49068	0.243421	6.05935	6.88782	9.64137	3.58202	127	1
ACVD	UniRef90_S2Z6X1	2.39627	3.10756e-07	1.47893	3.3136	genefamilies	0.000558731	2.13085	2.1831	2.43313	0.302281	6.22967	6.65547	8.16009	1.93043	127	1
ACVD	UniRef90_S2Z6Y0	2.1667	1.42738e-06	1.28439	3.04902	genefamilies	0.00197311	1.84777	1.91507	2.19165	0.343877	5.29579	5.79946	6.97349	1.6777	127	1
ACVD	UniRef90_S2Z6Y9	2.27418	1.16726e-06	1.35599	3.19238	genefamilies	0.00167271	2.07626	2.18087	2.34417	0.267903	5.72402	6.36599	9.16797	3.44395	127	1
ACVD	UniRef90_S2Z712	2.65685	4.47586e-08	1.70835	3.60535	genefamilies	0.000109712	2.44438	2.5518	2.71896	0.274582	7.17105	7.97258	10.946	3.77498	127	1
ACVD	UniRef90_S2Z719	2.45038	2.95339e-07	1.51415	3.3866	genefamilies	0.000535613	2.18949	2.30686	2.51573	0.326239	6.24888	6.94825	9.11085	2.86197	127	1
ACVD	UniRef90_S2Z762	2.66461	4.19256e-08	1.71544	3.61378	genefamilies	0.000103807	2.36974	2.48897	2.70723	0.337494	6.92724	7.61508	10.3061	3.37884	127	1
ACVD	UniRef90_S2Z769	2.34078	2.20004e-07	1.45635	3.22522	genefamilies	0.000418992	2.00073	2.10835	2.35789	0.357162	5.97431	6.64266	8.27953	2.30522	127	1
ACVD	UniRef90_S2Z774	2.39963	6.86731e-08	1.53027	3.26898	genefamilies	0.000157796	2.01287	2.15303	2.41312	0.400254	6.24065	7.16321	8.75727	2.51662	127	1
ACVD	UniRef90_S2Z776	2.62612	3.83146e-08	1.69349	3.55875	genefamilies	9.62206e-05	2.29577	2.43862	2.70281	0.407031	6.81051	7.78783	10.2393	3.42874	127	1
ACVD	UniRef90_S2Z779	2.50313	3.20225e-08	1.61949	3.38677	genefamilies	8.26148e-05	2.21401	2.35454	2.5744	0.360384	7.354	8.04819	9.44743	2.09343	127	1
ACVD	UniRef90_S2Z787	2.13344	2.32983e-06	1.24587	3.021	genefamilies	0.0029498	1.81213	1.92559	2.18599	0.373859	5.08457	5.71041	7.17684	2.09227	127	1
ACVD	UniRef90_S2Z796	2.36366	1.81951e-07	1.47687	3.25044	genefamilies	0.00035662	2.00061	2.16089	2.40363	0.403013	6.39531	6.87837	7.61644	1.22113	127	1
ACVD	UniRef90_S2Z799	2.77368	2.01507e-08	1.80929	3.73808	genefamilies	5.57473e-05	2.57016	2.68583	2.83052	0.260357	7.6942	8.45677	11.1077	3.41348	127	1
ACVD	UniRef90_S2Z7A6	2.06149	5.72394e-07	1.25319	2.86979	genefamilies	0.000927074	1.69285	1.82179	2.06189	0.369039	5.69737	6.10497	6.79429	1.09692	127	1
ACVD	UniRef90_S2Z7B6	2.28579	8.63902e-07	1.37442	3.19715	genefamilies	0.00130302	1.92413	2.05778	2.36231	0.43818	4.95514	6.13099	9.2536	4.29846	127	1
ACVD	UniRef90_S2Z7D6	2.40781	6.75088e-07	1.45743	3.3582	genefamilies	0.00106343	2.21264	2.27434	2.43839	0.225752	6.09305	6.55609	8.47691	2.38386	127	1
ACVD	UniRef90_S2Z7D7	2.43126	6.56567e-08	1.55182	3.31071	genefamilies	0.000151905	2.07263	2.15808	2.47378	0.401148	6.42638	7.16776	8.79743	2.37105	127	1
ACVD	UniRef90_S2Z7E0	1.91304	3.03389e-05	1.00852	2.81756	genefamilies	0.0230952	1.58274	1.7003	1.9313	0.348556	3.7765	4.4416	5.70319	1.92669	127	1
ACVD	UniRef90_S2Z7E6	1.49403	3.35488e-05	0.783606	2.20445	genefamilies	0.0250014	1.23449	1.38823	1.53991	0.305427	4.1663	4.69839	5.46269	1.29639	127	1
ACVD	UniRef90_S2Z7F0	2.26313	3.04679e-07	1.39742	3.12884	genefamilies	0.000549608	1.97326	2.12257	2.3388	0.365546	6.30892	6.89503	8.5805	2.27159	127	1
ACVD	UniRef90_S2Z7G1	2.6847	1.5894e-08	1.75833	3.61106	genefamilies	4.56642e-05	2.25415	2.35826	2.70717	0.453016	6.85848	7.49373	9.2313	2.37282	127	1
ACVD	UniRef90_S2Z7G4	2.57219	4.25023e-08	1.65552	3.48886	genefamilies	0.000104977	2.23809	2.37168	2.65188	0.413793	6.81342	7.6392	9.82219	3.00877	127	1
ACVD	UniRef90_S2Z7I8	2.61565	5.40896e-08	1.67581	3.55549	genefamilies	0.000128886	2.38649	2.53516	2.73596	0.349469	6.96457	7.96651	11.5377	4.57312	127	1
ACVD	UniRef90_S2Z7J6	2.29544	3.66106e-07	1.41113	3.17975	genefamilies	0.000640524	2.07325	2.146	2.33425	0.260998	6.34039	6.93214	8.44457	2.10418	127	1
ACVD	UniRef90_S2Z7L3	2.2682	5.15061e-07	1.38259	3.15381	genefamilies	0.000849197	1.8948	2.05713	2.30623	0.411427	5.86358	6.35393	6.97604	1.11246	127	1
ACVD	UniRef90_S2Z7M8	2.25579	2.65465e-05	1.19711	3.31447	genefamilies	0.0207845	2.03777	2.17767	2.36272	0.324946	4.38279	4.85916	6.92455	2.54176	127	1
ACVD	UniRef90_S2Z7N4	2.45951	8.76676e-08	1.5608	3.35822	genefamilies	0.000193343	2.1337	2.23599	2.51462	0.380921	6.54081	7.24311	8.95714	2.41633	127	1
ACVD	UniRef90_S2Z7X4	2.10167	4.17193e-06	1.20378	2.99955	genefamilies	0.00474087	1.86487	1.97987	2.11872	0.253851	5.13287	5.83093	6.88747	1.7546	127	1
ACVD	UniRef90_S2Z7Y0	2.35735	3.01209e-07	1.45599	3.25871	genefamilies	0.000544399	2.0697	2.17518	2.43413	0.36443	5.80996	6.73602	9.36756	3.5576	127	1
ACVD	UniRef90_S2Z7Z0	2.05688	5.66927e-06	1.16529	2.94848	genefamilies	0.00606879	1.7762	1.87702	2.10259	0.326393	4.83122	5.32285	6.85486	2.02364	127	1
ACVD	UniRef90_S2Z7Z5	1.90013	2.00779e-06	1.11482	2.68544	genefamilies	0.00260925	1.47836	1.6383	1.94179	0.463429	4.68344	5.39159	6.18581	1.50237	127	1
ACVD	UniRef90_S2Z814	2.89417	3.60798e-09	1.9399	3.84845	genefamilies	1.27356e-05	2.61142	2.74428	2.9676	0.356178	8.01154	9.2564	12.1019	4.09031	127	1
ACVD	UniRef90_S2Z818	2.5098	5.48392e-08	1.60757	3.41204	genefamilies	0.000130375	2.20228	2.30949	2.52718	0.324904	6.74699	7.44732	9.38062	2.63363	127	1
ACVD	UniRef90_S2Z826	2.17084	7.41372e-05	1.08906	3.25261	genefamilies	0.0464887	1.90734	2.21283	2.33146	0.424119	4.003	4.54949	6.72422	2.72122	127	1
ACVD	UniRef90_S2Z833	2.68459	4.24267e-08	1.72792	3.64126	genefamilies	0.000104823	2.39465	2.48396	2.73842	0.343767	6.98515	7.64949	9.92065	2.9355	127	1
ACVD	UniRef90_S2Z839	2.52121	1.34164e-07	1.58582	3.4566	genefamilies	0.000276157	2.24014	2.41154	2.60873	0.368592	6.76028	7.42325	9.52425	2.76398	127	1
ACVD	UniRef90_S2Z844	2.45474	7.8769e-08	1.56115	3.34833	genefamilies	0.000176882	2.1413	2.24567	2.48832	0.347022	6.65731	7.44042	8.894	2.23669	127	1
ACVD	UniRef90_S2Z860	2.41744	1.54338e-07	1.51596	3.31892	genefamilies	0.000310592	2.02493	2.13872	2.46146	0.436538	5.96954	6.69141	8.37148	2.40194	127	1
ACVD	UniRef90_S2Z870	2.28817	2.90814e-06	1.3267	3.24963	genefamilies	0.00353959	2.10418	2.2243	2.35788	0.253695	5.44811	6.10935	8.32039	2.87228	127	1
ACVD	UniRef90_S2Z875	2.05608	2.48726e-06	1.1982	2.91395	genefamilies	0.00311252	1.74451	1.84466	2.08415	0.339636	4.98253	5.58211	6.96814	1.98561	127	1
ACVD	UniRef90_S2Z897	2.37466	2.61789e-07	1.47152	3.2778	genefamilies	0.000484246	2.00977	2.10342	2.407	0.397234	5.9108	6.55434	7.87443	1.96363	127	1
ACVD	UniRef90_S2Z8B4	2.37518	3.2595e-07	1.46425	3.28611	genefamilies	0.000581101	2.10494	2.24991	2.4357	0.330767	6.15119	7.01533	9.05329	2.9021	127	1
ACVD	UniRef90_S2Z8C3	2.04761	6.24288e-06	1.1559	2.93932	genefamilies	0.00655869	1.81378	1.97929	2.1107	0.296924	4.96037	5.73911	7.67908	2.71871	127	1
ACVD	UniRef90_S2Z8E2	2.52091	2.69109e-07	1.56115	3.48067	genefamilies	0.000495659	2.1863	2.30792	2.54035	0.354046	5.96689	6.69151	8.26416	2.29727	127	1
ACVD	UniRef90_S2Z8F4	2.18411	5.53844e-07	1.32886	3.03936	genefamilies	0.000902331	1.88716	1.98693	2.24259	0.355435	5.81046	6.41644	7.86934	2.05888	127	1
ACVD	UniRef90_S2Z8G1	2.62688	1.12707e-07	1.65839	3.59537	genefamilies	0.000239044	2.35327	2.47026	2.70185	0.348582	6.5052	7.28793	10.1754	3.67019	127	1
ACVD	UniRef90_S2Z8G6	2.19273	2.9437e-05	1.15772	3.22775	genefamilies	0.0225534	2.05744	2.14231	2.25139	0.193949	4.47995	5.09599	6.95804	2.47808	127	1
ACVD	UniRef90_S2Z8I1	2.18914	1.83018e-06	1.28805	3.09023	genefamilies	0.00242038	2.07393	2.15287	2.25493	0.180994	5.57205	6.55097	8.92323	3.35118	127	1
ACVD	UniRef90_S2Z8I7	1.95879	4.64191e-06	1.11774	2.79984	genefamilies	0.00516477	1.70617	1.77567	1.97013	0.263958	4.82849	5.3333	6.95142	2.12293	127	1
ACVD	UniRef90_S2Z8L6	2.31394	7.40161e-07	1.39719	3.2307	genefamilies	0.00114662	2.08595	2.17881	2.36677	0.280823	5.84033	6.54301	8.66892	2.82859	127	1
ACVD	UniRef90_S2Z8M0	2.40581	5.80802e-07	1.46196	3.34967	genefamilies	0.00093794	2.07098	2.23142	2.51211	0.441135	5.63944	6.48438	8.51952	2.88008	127	1
ACVD	UniRef90_S2Z8N5	1.79373	1.16499e-05	0.98798	2.59948	genefamilies	0.0107936	1.55655	1.63143	1.81759	0.261039	4.40672	4.97736	6.555	2.14828	127	1
ACVD	UniRef90_S2Z8P0	2.45117	2.40829e-07	1.52187	3.38047	genefamilies	0.000451568	2.18175	2.28596	2.53094	0.349194	6.16592	6.87194	9.33496	3.16904	127	1
ACVD	UniRef90_S2Z8P8	1.55546	2.93567e-05	0.82136	2.28955	genefamilies	0.0225038	1.23317	1.38356	1.57881	0.345634	3.8374	4.46332	5.12175	1.28434	127	1
ACVD	UniRef90_S2Z8Q0	2.58215	7.71044e-07	1.55742	3.60687	genefamilies	0.00118611	2.36922	2.52274	2.67753	0.308311	5.80757	6.80918	9.11978	3.3122	127	1
ACVD	UniRef90_S2Z8Q3	2.31787	1.30189e-06	1.3777	3.25804	genefamilies	0.0018296	1.93826	2.05339	2.3542	0.415938	5.07612	5.65381	7.31905	2.24293	127	1
ACVD	UniRef90_S2Z8Q4	2.68551	1.73923e-08	1.75619	3.61483	genefamilies	4.92903e-05	2.37957	2.46392	2.74249	0.36292	7.28266	7.96387	10.1184	2.83575	127	1
ACVD	UniRef90_S2Z8R1	2.74528	9.52902e-09	1.81313	3.67742	genefamilies	2.95541e-05	2.4576	2.54386	2.79447	0.336869	7.63119	8.49355	10.4135	2.78227	127	1
ACVD	UniRef90_S2Z8R7	2.28976	1.1042e-06	1.36744	3.21208	genefamilies	0.00159824	1.99763	2.08624	2.35023	0.3526	5.53576	6.09877	7.42866	1.8929	127	1
ACVD	UniRef90_S2Z8X5	2.13756	1.22764e-05	1.17478	3.10034	genefamilies	0.0112506	1.91738	2.08541	2.34984	0.432463	4.58689	5.30074	8.48181	3.89492	127	1
ACVD	UniRef90_S2Z8Y0	2.0151	3.75178e-07	1.23805	2.79215	genefamilies	0.000653551	1.58821	1.73799	2.069	0.480789	5.10435	5.98082	7.57527	2.47092	127	1
ACVD	UniRef90_S2Z914	1.88117	6.88043e-06	1.05807	2.70427	genefamilies	0.00709672	1.65736	1.71474	1.89976	0.242403	4.85345	5.30156	6.34481	1.49136	127	1
ACVD	UniRef90_S2Z929	1.65884	4.97213e-05	0.851891	2.46579	genefamilies	0.0340684	1.43919	1.51201	1.70613	0.266936	3.85523	4.36382	5.91049	2.05526	127	1
ACVD	UniRef90_S2Z934	1.5949	5.60501e-05	0.813512	2.37629	genefamilies	0.0374294	1.36867	1.42823	1.61654	0.247865	3.81802	4.20687	5.3281	1.51007	127	1
ACVD	UniRef90_S2Z975	2.35448	4.99103e-07	1.43633	3.27263	genefamilies	0.00082729	2.01322	2.15926	2.44244	0.42922	5.83781	6.54657	8.06185	2.22403	127	1
ACVD	UniRef90_S2Z979	2.07169	1.99369e-06	1.21574	2.92764	genefamilies	0.00259472	1.68249	1.83978	2.11185	0.429357	4.55618	5.46467	7.46019	2.90401	127	1
ACVD	UniRef90_S2Z980	2.55006	1.2181e-07	1.60726	3.49286	genefamilies	0.000255082	2.20549	2.28457	2.57886	0.373366	6.42654	7.01496	8.37337	1.94684	127	1
ACVD	UniRef90_S2Z982	2.82284	2.96979e-08	1.82882	3.81685	genefamilies	7.74829e-05	2.63305	2.76395	3.00993	0.376883	7.39465	8.34793	12.3313	4.93664	127	1
ACVD	UniRef90_S2Z989	1.98376	3.0307e-05	1.04586	2.92167	genefamilies	0.0230764	1.74471	1.84531	2.02091	0.276196	4.11257	4.66619	6.28471	2.17214	127	1
ACVD	UniRef90_S2Z993	3.07959	2.89514e-10	2.13272	4.02646	genefamilies	1.37255e-06	2.76125	2.86012	3.12069	0.359439	9.31261	10.262	12.313	3.0004	127	1
ACVD	UniRef90_S2Z9E6	2.19269	5.50922e-06	1.24353	3.14186	genefamilies	0.00593012	1.85056	1.99883	2.25045	0.399885	4.59765	5.3646	7.29766	2.70001	127	1
ACVD	UniRef90_S2Z9G7	2.42908	3.7617e-07	1.4923	3.36586	genefamilies	0.000654927	2.14026	2.23979	2.49566	0.355392	5.9276	6.6462	8.86563	2.93803	127	1
ACVD	UniRef90_S2Z9K7	2.18155	4.32593e-07	1.33563	3.02748	genefamilies	0.000735505	1.81456	1.90613	2.19073	0.376169	5.59002	6.09057	7.21512	1.6251	127	1
ACVD	UniRef90_S2Z9L2	2.50682	4.27571e-08	1.61327	3.40038	genefamilies	0.000105533	2.15671	2.24625	2.56774	0.411032	6.84226	7.46011	8.91142	2.06916	127	1
ACVD	UniRef90_S2Z9M3	2.28606	4.37658e-06	1.30721	3.26492	genefamilies	0.00492688	2.07544	2.18219	2.36538	0.289935	5.09435	5.63309	8.28421	3.18986	127	1
ACVD	UniRef90_S2Z9N5	2.44074	1.02933e-07	1.5438	3.33769	genefamilies	0.000221476	2.11431	2.26611	2.49151	0.377203	6.73188	7.32396	8.41745	1.68557	127	1
ACVD	UniRef90_S2Z9P0	2.92444	2.22935e-09	1.9736	3.87528	genefamilies	8.36428e-06	2.47927	2.63656	3.01095	0.531678	7.60027	8.78288	11.2449	3.64466	127	1
ACVD	UniRef90_S2Z9P8	2.34626	1.24789e-06	1.39628	3.29624	genefamilies	0.00176729	2.09183	2.26115	2.42419	0.332359	5.5524	6.42177	9.0077	3.45529	127	1
ACVD	UniRef90_S2Z9Q0	2.46819	1.51021e-07	1.54851	3.38787	genefamilies	0.000305152	2.15785	2.24439	2.52047	0.362614	6.20189	6.97702	8.821	2.61911	127	1
ACVD	UniRef90_S2Z9R2	2.37324	2.40404e-06	1.38453	3.36194	genefamilies	0.00302696	2.05395	2.30501	2.50647	0.452521	5.41546	6.02359	7.96079	2.54533	127	1
ACVD	UniRef90_S2Z9R3	2.38131	1.19619e-07	1.50148	3.26114	genefamilies	0.000251321	2.00356	2.09862	2.39652	0.39296	6.15781	6.70479	8.03599	1.87817	127	1
ACVD	UniRef90_S2Z9R6	3.0709	8.6142e-10	2.09875	4.04305	genefamilies	3.61598e-06	2.69383	2.79515	3.10863	0.414798	8.42999	9.20672	11.3248	2.89485	127	1
ACVD	UniRef90_S2Z9S1	2.37442	1.76869e-07	1.48453	3.26431	genefamilies	0.000348213	1.99429	2.12988	2.42644	0.432155	5.91981	6.69265	8.40786	2.48805	127	1
ACVD	UniRef90_S2Z9S3	2.2697	6.63765e-08	1.44839	3.09101	genefamilies	0.000153341	1.8748	2.00878	2.2676	0.392802	6.03948	7.13497	8.05645	2.01696	127	1
ACVD	UniRef90_S2Z9T5	2.16774	4.48622e-06	1.23847	3.09702	genefamilies	0.00502494	1.92805	2.05059	2.19684	0.268783	4.95403	5.71572	7.65815	2.70412	127	1
ACVD	UniRef90_S2Z9U0	2.32538	5.85723e-07	1.41277	3.23799	genefamilies	0.00094445	1.98677	2.10185	2.38656	0.399786	5.38576	6.19701	8.74128	3.35552	127	1
ACVD	UniRef90_S2Z9U1	2.53932	1.40496e-08	1.66655	3.41209	genefamilies	4.1136e-05	2.00372	2.20242	2.58424	0.580511	6.61291	7.43905	8.22118	1.60827	127	1
ACVD	UniRef90_S2Z9Y1	2.88466	3.45632e-09	1.93472	3.8346	genefamilies	1.22666e-05	2.48958	2.60801	2.93193	0.442345	7.77207	8.53031	10.5447	2.77264	127	1
ACVD	UniRef90_S2Z9Y5	2.78818	3.32164e-08	1.80272	3.77364	genefamilies	8.52037e-05	2.24787	2.51631	2.88584	0.63797	6.34878	7.49544	9.17377	2.82498	127	1
ACVD	UniRef90_S2Z9Z7	2.60147	5.89169e-07	1.58027	3.62268	genefamilies	0.000948997	2.41621	2.60048	2.74672	0.330508	6.09335	7.27234	9.1996	3.10624	127	1
ACVD	UniRef90_S2ZA01	2.79625	1.4783e-08	1.83362	3.75888	genefamilies	4.29406e-05	2.53615	2.61762	2.85654	0.320387	7.63523	8.31477	10.4565	2.82122	127	1
ACVD	UniRef90_S2ZA03	2.50541	3.88643e-08	1.61522	3.39559	genefamilies	9.74019e-05	2.11591	2.19584	2.53662	0.420713	6.78685	7.3199	8.46747	1.68062	127	1
ACVD	UniRef90_S2ZA24	2.55397	3.1861e-08	1.65254	3.4554	genefamilies	8.22758e-05	2.20446	2.28275	2.60871	0.404256	6.9057	7.55489	9.02788	2.12218	127	1
ACVD	UniRef90_S2ZA27	2.71516	5.13228e-08	1.74132	3.689	genefamilies	0.000123259	2.44463	2.52048	2.7683	0.323666	7.00695	7.55944	9.68009	2.67313	127	1
ACVD	UniRef90_S2ZA42	2.90443	1.39693e-09	1.97256	3.8363	genefamilies	5.536e-06	2.59578	2.69147	2.96871	0.372932	8.48714	9.27233	11.6251	3.13797	127	1
ACVD	UniRef90_S2ZA48	1.70633	8.4485e-06	0.95215	2.46051	genefamilies	0.00836376	1.38667	1.49456	1.70722	0.320548	4.51112	4.83331	5.54531	1.03418	127	1
ACVD	UniRef90_S2ZA65	1.65117	1.4111e-05	0.902086	2.40025	genefamilies	0.0125867	1.40141	1.55675	1.75199	0.35059	4.63085	5.28201	6.19703	1.56618	127	1
ACVD	UniRef90_S2ZA68	2.3342	4.6425e-07	1.42656	3.24184	genefamilies	0.000779623	1.95428	2.03978	2.35625	0.401973	5.31045	6.05477	7.79196	2.48151	127	1
ACVD	UniRef90_S2ZA73	1.91864	8.18679e-07	1.15535	2.68192	genefamilies	0.00124624	1.60702	1.67543	1.96655	0.359531	5.32587	5.90123	7.13168	1.80581	127	1
ACVD	UniRef90_S2ZA75	3.05936	5.06571e-10	2.1047	4.01402	genefamilies	2.2562e-06	2.64015	2.75115	3.12187	0.481718	8.59456	9.38582	11.2449	2.65033	127	1
ACVD	UniRef90_S2ZA79	2.34089	5.18091e-07	1.42668	3.25509	genefamilies	0.000853422	2.08943	2.16568	2.37579	0.286364	6.14214	6.63536	8.08067	1.93852	127	1
ACVD	UniRef90_S2ZA89	2.12481	6.20561e-06	1.19975	3.04987	genefamilies	0.00652783	1.85077	1.94545	2.18111	0.330345	4.59995	5.32964	7.30452	2.70456	127	1
ACVD	UniRef90_S2ZA98	1.78586	2.48099e-05	0.950851	2.62087	genefamilies	0.0196997	1.59793	1.67045	1.85519	0.257259	4.22602	4.81188	7.22157	2.99555	127	1
ACVD	UniRef90_S2ZAB3	2.08274	1.12395e-06	1.24318	2.9223	genefamilies	0.00162126	1.78395	1.90604	2.11659	0.332637	5.40877	6.06433	7.60616	2.19739	127	1
ACVD	UniRef90_S2ZAE5	2.11096	8.47526e-07	1.26997	2.95195	genefamilies	0.00128276	1.72786	1.90911	2.14664	0.418778	5.5665	6.03775	6.55295	0.98645	127	1
ACVD	UniRef90_S2ZAE6	1.35467	6.22705e-05	0.686762	2.02258	genefamilies	0.0406117	1.1666	1.21552	1.38721	0.220605	3.92579	4.23242	5.03376	1.10797	127	1
ACVD	UniRef90_S2ZAF0	2.4695	3.94681e-08	1.59162	3.34737	genefamilies	9.87133e-05	2.02954	2.22523	2.52355	0.494012	6.5424	7.40135	8.91017	2.36777	127	1
ACVD	UniRef90_S2ZAG4	2.32794	3.6024e-07	1.43167	3.22421	genefamilies	0.000632049	1.98156	2.10007	2.37663	0.395075	5.8598	6.53882	7.98883	2.12903	127	1
ACVD	UniRef90_S2ZAH3	2.59832	2.18282e-08	1.69255	3.50408	genefamilies	5.96359e-05	2.21053	2.3476	2.64074	0.430212	6.79341	7.73897	9.7251	2.93169	127	1
ACVD	UniRef90_S2ZAH8	2.37338	3.82521e-07	1.45748	3.28927	genefamilies	0.000664017	1.99589	2.12319	2.38979	0.393907	5.53921	6.37887	8.17288	2.63367	127	1
ACVD	UniRef90_S2ZAI3	2.02339	4.84012e-06	1.15289	2.89389	genefamilies	0.00534294	1.77923	1.87763	2.06297	0.283738	4.98073	5.59205	7.30515	2.32441	127	1
ACVD	UniRef90_S2ZAI4	2.88087	2.1121e-09	1.94565	3.81609	genefamilies	7.97191e-06	2.44705	2.62297	2.9764	0.52935	7.80565	8.81984	11.109	3.30332	127	1
ACVD	UniRef90_S2ZAJ4	2.55475	1.11294e-07	1.61328	3.49621	genefamilies	0.000236548	2.34121	2.46256	2.62276	0.28155	6.77574	7.56494	10.5158	3.74003	127	1
ACVD	UniRef90_S2ZAK9	2.31744	2.65315e-07	1.43562	3.19926	genefamilies	0.000489815	1.90456	2.07489	2.38379	0.479235	5.96648	6.67956	7.52036	1.55388	127	1
ACVD	UniRef90_S2ZAM9	2.22433	5.64891e-07	1.35265	3.09602	genefamilies	0.000916907	1.8028	1.91557	2.26544	0.462641	4.97103	6.01171	7.77001	2.79898	127	1
ACVD	UniRef90_S2ZAN7	2.04004	2.29538e-06	1.19189	2.88818	genefamilies	0.0029138	1.69689	1.79753	2.07489	0.377999	4.79514	5.48587	7.01586	2.22072	127	1
ACVD	UniRef90_S2ZAP2	1.50415	2.57563e-05	0.799406	2.20889	genefamilies	0.0202933	1.28112	1.43342	1.50735	0.226226	4.4918	5.03296	5.3185	0.826692	127	1
ACVD	UniRef90_S2ZAR4	1.93622	5.30368e-06	1.0996	2.77284	genefamilies	0.00575072	1.60384	1.72858	1.99838	0.394546	4.27568	5.27095	7.53652	3.26085	127	1
ACVD	UniRef90_S2ZAS9	2.44205	8.11165e-08	1.55216	3.33194	genefamilies	0.000181256	2.06309	2.20052	2.45989	0.396793	6.76314	7.11485	7.95141	1.18826	127	1
ACVD	UniRef90_S2ZAT5	2.27609	4.09358e-07	1.39541	3.15677	genefamilies	0.000702447	2.06536	2.12591	2.30142	0.23606	6.26184	6.81343	8.42417	2.16233	127	1
ACVD	UniRef90_S2ZAT6	2.10563	2.3218e-06	1.22977	2.98148	genefamilies	0.00294146	1.82466	1.8872	2.12797	0.303305	5.23817	5.66492	6.82994	1.59177	127	1
ACVD	UniRef90_S2ZAT8	2.7577	2.56079e-08	1.79135	3.72405	genefamilies	6.8292e-05	2.55535	2.64385	2.8135	0.258152	7.50676	8.27863	10.9924	3.48562	127	1
ACVD	UniRef90_S2ZAU0	1.84748	1.26932e-06	1.09891	2.59605	genefamilies	0.00179232	1.37067	1.60412	1.85404	0.483371	5.1021	5.44407	6.01279	0.910691	127	1
ACVD	UniRef90_S2ZAU2	2.3708	1.4677e-07	1.48833	3.25326	genefamilies	0.000297988	2.02296	2.11322	2.4141	0.391145	6.1849	6.78576	8.33531	2.1504	127	1
ACVD	UniRef90_S2ZAU7	2.28628	1.0143e-07	1.44654	3.12602	genefamilies	0.000218761	1.97425	2.05398	2.314	0.339746	6.48867	6.98862	8.29753	1.80887	127	1
ACVD	UniRef90_S2ZAU9	2.16735	8.56456e-07	1.30352	3.03118	genefamilies	0.00129352	1.74138	1.86148	2.20192	0.460539	5.08863	5.74317	6.75648	1.66785	127	1
ACVD	UniRef90_S2ZAV2	2.29478	6.44985e-07	1.39068	3.19888	genefamilies	0.00102313	1.80625	2.01089	2.36671	0.560461	5.28941	6.12267	6.90625	1.61684	127	1
ACVD	UniRef90_S2ZAV9	2.87209	8.40133e-09	1.90067	3.8435	genefamilies	2.65166e-05	2.5169	2.61146	2.91645	0.399544	7.46922	8.23516	10.1538	2.68463	127	1
ACVD	UniRef90_S2ZAW0	2.19558	1.49417e-06	1.29975	3.09141	genefamilies	0.00204859	1.83823	1.92938	2.21724	0.379009	5.11849	5.61803	6.84085	1.72236	127	1
ACVD	UniRef90_S2ZAX5	2.66375	4.37786e-08	1.7135	3.61401	genefamilies	0.000107588	2.31408	2.4206	2.7188	0.404718	6.748	7.59665	9.32993	2.58193	127	1
ACVD	UniRef90_S2ZAY1	2.11642	8.3567e-06	1.18149	3.05135	genefamilies	0.00829261	1.88616	1.98739	2.13961	0.253451	4.69171	5.2671	7.52226	2.83055	127	1
ACVD	UniRef90_S2ZAY7	2.17595	4.71011e-07	1.32936	3.02254	genefamilies	0.000788799	1.79292	1.91109	2.22843	0.435508	5.33324	6.1341	7.79066	2.45742	127	1
ACVD	UniRef90_S2ZB29	2.54418	1.19008e-07	1.60435	3.48401	genefamilies	0.000250216	2.13507	2.27477	2.58878	0.453714	6.02327	6.99712	8.7854	2.76213	127	1
ACVD	UniRef90_S2ZB33	2.9802	1.05172e-08	1.96518	3.99522	genefamilies	3.21272e-05	2.91992	3.06226	3.34631	0.426391	7.98033	9.98039	14.3132	6.33288	127	1
ACVD	UniRef90_S2ZB38	2.71178	6.53149e-08	1.73105	3.69252	genefamilies	0.000151208	2.48607	2.54608	2.74157	0.2555	7.11849	7.76073	9.51178	2.39329	127	1
ACVD	UniRef90_S2ZB43	2.4623	1.32831e-06	1.46269	3.46191	genefamilies	0.00185978	2.10549	2.34358	2.61986	0.514369	5.07378	6.30778	9.47545	4.40168	127	1
ACVD	UniRef90_S2ZBC2	1.83392	5.63702e-06	1.03919	2.62866	genefamilies	0.00604045	1.56636	1.71568	1.87101	0.304647	4.58232	5.47604	7.6173	3.03497	127	1
ACVD	UniRef90_S2ZBD3	2.52814	7.56313e-08	1.60914	3.44715	genefamilies	0.000170925	2.10107	2.25972	2.61075	0.509685	6.18636	7.22868	8.71841	2.53205	127	1
ACVD	UniRef90_S2ZBF1	2.52433	8.75029e-08	1.602	3.44666	genefamilies	0.000193034	2.19532	2.2968	2.55211	0.356792	6.52028	7.17538	8.90307	2.38279	127	1
ACVD	UniRef90_S2ZBF5	2.14857	1.78642e-06	1.26511	3.03203	genefamilies	0.00237337	1.80021	1.90379	2.19059	0.390376	5.20696	5.67999	6.48136	1.2744	127	1
ACVD	UniRef90_S2ZBF8	2.0521	7.73102e-06	1.14906	2.95513	genefamilies	0.00778849	1.8225	1.88859	2.0829	0.260397	5.01718	5.35029	6.40407	1.38689	127	1
ACVD	UniRef90_S2ZBG5	2.12878	5.14384e-06	1.21029	3.04727	genefamilies	0.00560818	1.74204	1.84088	2.155	0.412957	4.4667	5.01694	5.89884	1.43214	127	1
ACVD	UniRef90_S2ZBI0	2.31409	1.57245e-06	1.36783	3.26036	genefamilies	0.00213775	1.89936	2.06395	2.34832	0.448968	5.17791	5.71898	6.78718	1.60927	127	1
ACVD	UniRef90_S2ZBI6	2.90154	1.38296e-08	1.90477	3.89831	genefamilies	4.05903e-05	2.5356	2.64258	2.95527	0.419672	7.34669	8.18769	9.78853	2.44184	127	1
ACVD	UniRef90_S2ZBJ3	2.28824	5.47453e-07	1.39263	3.18384	genefamilies	0.000893408	2.07373	2.13808	2.33258	0.258852	6.01814	6.54338	8.49122	2.47308	127	1
ACVD	UniRef90_S2ZBJ4	1.98933	3.38116e-06	1.14767	2.83099	genefamilies	0.00399689	1.75218	1.81711	1.99057	0.238388	5.2344	5.52274	6.84805	1.61365	127	1
ACVD	UniRef90_S2ZBJ7	1.77751	1.79484e-05	0.960834	2.59419	genefamilies	0.0152371	1.57112	1.67883	1.81783	0.246708	4.28249	5.01902	6.87696	2.59447	127	1
ACVD	UniRef90_S2ZBK1	2.66649	2.20335e-08	1.73667	3.5963	genefamilies	6.01206e-05	2.39657	2.49262	2.70658	0.310011	7.36362	8.09994	10.318	2.95437	127	1
ACVD	UniRef90_S2ZBL2	2.58953	3.41876e-07	1.59456	3.58449	genefamilies	0.000604899	2.22608	2.3765	2.61195	0.385871	5.7232	6.52419	8.72807	3.00487	127	1
ACVD	UniRef90_S2ZBM4	1.84327	1.10535e-05	1.01748	2.66906	genefamilies	0.0103517	1.41848	1.58404	1.85513	0.436652	4.22743	4.63097	5.0807	0.853273	127	1
ACVD	UniRef90_S2ZBM7	2.25695	6.97482e-07	1.36494	3.14897	genefamilies	0.0010925	1.84693	1.99762	2.34748	0.500549	5.01902	6.06912	8.37812	3.3591	127	1
ACVD	UniRef90_S2ZBP7	1.81403	2.55123e-06	1.05628	2.57178	genefamilies	0.0031773	1.46916	1.61238	1.88194	0.412772	4.73561	5.49334	6.8905	2.15489	127	1
ACVD	UniRef90_S2ZBQ3	2.71282	7.86208e-08	1.72534	3.70029	genefamilies	0.000176594	2.483	2.56767	2.74003	0.257034	6.95899	7.63237	9.96647	3.00748	127	1
ACVD	UniRef90_S2ZBQ4	2.29464	3.44991e-07	1.41267	3.17661	genefamilies	0.000609502	1.99752	2.12526	2.38812	0.390597	5.92029	6.66324	8.61149	2.6912	127	1
ACVD	UniRef90_S2ZBQ8	2.34397	5.51938e-07	1.42625	3.26169	genefamilies	0.00089974	2.09793	2.2085	2.41533	0.317403	5.85452	6.63719	9.29897	3.44445	127	1
ACVD	UniRef90_S2ZBR2	2.27052	5.86885e-07	1.37937	3.16166	genefamilies	0.000946024	1.94543	2.02832	2.30431	0.358877	5.67459	6.20895	7.55498	1.88039	127	1
ACVD	UniRef90_S2ZBR9	1.94478	9.86751e-06	1.07851	2.81106	genefamilies	0.00945192	1.60284	1.70641	1.96445	0.361616	4.27934	4.69058	5.96595	1.68662	127	1
ACVD	UniRef90_S2ZBS0	2.09517	2.03857e-07	1.30579	2.88456	genefamilies	0.0003931	1.70309	1.78331	2.12227	0.419177	5.72847	6.20843	7.25357	1.52511	127	1
ACVD	UniRef90_S2ZBT1	2.25904	6.1721e-07	1.3706	3.14748	genefamilies	0.000986517	1.8553	2.0362	2.29585	0.440553	5.14073	6.25674	8.19283	3.0521	127	1
ACVD	UniRef90_S2ZBT2	2.23993	9.71845e-07	1.34248	3.13737	genefamilies	0.00143741	1.96026	2.04413	2.29476	0.334497	5.48109	6.06835	8.0552	2.57411	127	1
ACVD	UniRef90_S2ZBT5	1.88609	8.75879e-06	1.05096	2.72122	genefamilies	0.00860638	1.44911	1.56556	1.94911	0.499996	3.93689	4.59996	5.42482	1.48793	127	1
ACVD	UniRef90_S2ZBU3	2.70023	4.23436e-08	1.73805	3.66241	genefamilies	0.000104651	2.25784	2.55637	2.77969	0.52185	7.03698	7.61365	9.45301	2.41603	127	1
ACVD	UniRef90_S2ZBU4	2.24579	2.50531e-07	1.39309	3.09849	genefamilies	0.000466661	1.65048	1.88289	2.28677	0.636286	5.0569	5.90821	6.9028	1.8459	127	1
ACVD	UniRef90_S2ZBV3	2.09369	4.57938e-06	1.19529	2.99208	genefamilies	0.00510891	1.98645	2.05781	2.1728	0.186345	5.27984	6.01906	8.39893	3.11908	127	1
ACVD	UniRef90_S2ZBV6	2.588	7.62856e-08	1.64695	3.52904	genefamilies	0.000172183	2.27246	2.35627	2.61091	0.338449	6.86773	7.21026	8.62959	1.76186	127	1
ACVD	UniRef90_S2ZBV7	2.96176	2.35019e-09	1.99732	3.9262	genefamilies	8.75442e-06	2.47444	2.65463	3.01362	0.539176	8.02757	8.59281	9.77547	1.74791	127	1
ACVD	UniRef90_S2ZBW2	2.50009	1.53884e-07	1.56789	3.43229	genefamilies	0.000309907	2.28847	2.36206	2.56197	0.273508	6.61535	7.25671	9.70043	3.08508	127	1
ACVD	UniRef90_S2ZBW3	2.21772	1.44004e-06	1.31429	3.12115	genefamilies	0.00198755	1.87247	1.9855	2.2811	0.408632	5.0967	5.80667	7.7253	2.62859	127	1
ACVD	UniRef90_S2ZC26	2.38053	6.55703e-07	1.44202	3.31903	genefamilies	0.00103763	1.9249	2.06034	2.44898	0.52408	5.06149	5.91492	7.58464	2.52316	127	1
ACVD	UniRef90_S2ZC30	2.31776	1.77654e-07	1.44896	3.18655	genefamilies	0.000349555	1.98456	2.07745	2.3692	0.384637	5.99971	6.72504	8.46735	2.46763	127	1
ACVD	UniRef90_S2ZC59	2.35285	3.39548e-06	1.3572	3.34851	genefamilies	0.00401049	2.1614	2.31733	2.45904	0.297644	5.39215	6.1416	8.43158	3.03942	127	1
ACVD	UniRef90_S2ZC70	2.1208	4.88076e-07	1.29451	2.94709	genefamilies	0.000812179	1.6608	1.74193	2.15166	0.490865	5.03897	5.51386	6.58406	1.54509	127	1
ACVD	UniRef90_S2ZC75	2.41703	2.85832e-07	1.4947	3.33936	genefamilies	0.000521263	2.09353	2.20877	2.46028	0.366758	5.94927	6.60121	8.83069	2.88141	127	1
ACVD	UniRef90_S2ZCD7	2.76471	1.97292e-09	1.86895	3.66048	genefamilies	7.51757e-06	2.28881	2.41573	2.84344	0.554635	7.27626	8.25658	10.4395	3.16328	127	1
ACVD	UniRef90_S2ZCE5	2.63997	3.80811e-08	1.70262	3.57733	genefamilies	9.57019e-05	2.456	2.53751	2.69283	0.236827	7.36017	8.11591	10.7156	3.3554	127	1
ACVD	UniRef90_S2ZCF1	2.42407	2.54057e-07	1.50318	3.34495	genefamilies	0.000472129	2.04748	2.16095	2.49253	0.44505	5.86151	6.51969	8.05653	2.19503	127	1
ACVD	UniRef90_S2ZCH7	2.8382	4.60451e-08	1.82398	3.85242	genefamilies	0.000112343	2.55167	2.69375	2.86331	0.31165	7.16144	8.01853	9.50085	2.33941	127	1
ACVD	UniRef90_S2ZCI1	3.40835	6.06547e-11	2.40088	4.41581	genefamilies	3.37081e-07	3.15904	3.28509	3.50944	0.350405	9.81354	11.2814	14.9283	5.11473	127	1
ACVD	UniRef90_S2ZCI9	2.12321	2.73822e-06	1.23348	3.01293	genefamilies	0.00336844	1.75208	1.8536	2.18015	0.428076	4.63859	5.35636	6.86599	2.22741	127	1
ACVD	UniRef90_S2ZCJ6	2.17338	7.54986e-07	1.31162	3.03515	genefamilies	0.00116576	1.86879	1.96358	2.21804	0.349246	5.58764	6.1833	7.76065	2.173	127	1
ACVD	UniRef90_S2ZCJ7	2.13615	9.24685e-06	1.18773	3.08457	genefamilies	0.00897814	1.98328	2.144	2.40643	0.423146	4.94009	5.8796	9.03874	4.09865	127	1
ACVD	UniRef90_S2ZCK8	2.27753	4.87633e-07	1.39021	3.16486	genefamilies	0.000811683	1.81154	2.03943	2.3488	0.537262	5.09175	6.29231	7.91365	2.8219	127	1
ACVD	UniRef90_S2ZCM5	2.52478	1.99341e-07	1.57433	3.47523	genefamilies	0.000385743	2.13425	2.26432	2.52153	0.387281	6.18767	6.65914	7.82561	1.63794	127	1
ACVD	UniRef90_S2ZCN9	2.2958	1.20721e-06	1.36756	3.22405	genefamilies	0.00171921	1.95916	2.05348	2.34464	0.385479	5.28559	5.92354	7.4241	2.1385	127	1
ACVD	UniRef90_S2ZCP6	2.69207	3.474e-08	1.73915	3.64498	genefamilies	8.85404e-05	2.35542	2.44953	2.74943	0.394017	7.02932	7.72788	9.35088	2.32156	127	1
ACVD	UniRef90_S2ZCQ9	2.32411	7.67858e-07	1.40194	3.24627	genefamilies	0.00118204	2.0719	2.1509	2.36239	0.290489	5.75148	6.27594	8.4028	2.65132	127	1
ACVD	UniRef90_S2ZCU3	1.97904	1.09748e-05	1.09275	2.86533	genefamilies	0.0102949	1.62551	1.73662	2.04573	0.420223	3.95401	4.82343	7.13143	3.17742	127	1
ACVD	UniRef90_S2ZCU9	2.47256	1.70182e-08	1.61752	3.32759	genefamilies	4.83918e-05	2.06455	2.15474	2.50901	0.444456	6.88338	7.45695	8.6048	1.72143	127	1
ACVD	UniRef90_S2ZCV4	2.16394	3.06391e-06	1.25252	3.07536	genefamilies	0.00369155	1.93219	2.14274	2.35342	0.421232	5.12145	6.21756	9.286	4.16455	127	1
ACVD	UniRef90_S2ZCV8	2.65594	2.93939e-08	1.72102	3.59087	genefamilies	7.68327e-05	2.43211	2.48134	2.67535	0.243237	7.48961	8.03435	9.72314	2.23353	127	1
ACVD	UniRef90_S2ZCZ0	2.48173	5.90834e-07	1.50743	3.45604	genefamilies	0.00095114	2.19202	2.32289	2.53422	0.342199	6.02808	6.58318	8.19748	2.1694	127	1
ACVD	UniRef90_S2ZCZ7	2.89004	4.82032e-09	1.9289	3.85117	genefamilies	1.63842e-05	2.55705	2.68703	2.96277	0.405722	8.00002	8.85094	10.7694	2.76943	127	1
ACVD	UniRef90_S2ZD07	2.15772	1.82372e-06	1.2697	3.04575	genefamilies	0.00241337	1.94854	2.05246	2.19449	0.245945	5.5521	6.05769	8.5222	2.97011	127	1
ACVD	UniRef90_S2ZD38	1.75201	2.15129e-05	0.939178	2.56484	genefamilies	0.0175898	1.52567	1.62445	1.80219	0.276523	4.32863	4.90522	6.28816	1.95954	127	1
ACVD	UniRef90_S2ZD54	2.30207	3.2526e-07	1.41925	3.18488	genefamilies	0.000580103	1.94379	2.04656	2.32263	0.378844	5.72084	6.36045	7.78935	2.06851	127	1
ACVD	UniRef90_S2ZD62	2.40528	1.58226e-07	1.50751	3.30305	genefamilies	0.000317044	2.0844	2.14454	2.44263	0.35823	6.31862	6.80376	8.09569	1.77707	127	1
ACVD	UniRef90_S2ZD67	2.29006	8.80683e-08	1.45313	3.12698	genefamilies	0.000194119	1.88009	2.02287	2.30504	0.424952	6.40899	6.94433	7.794	1.38501	127	1
ACVD	UniRef90_S2ZDA6	2.80748	3.02698e-08	1.81825	3.79671	genefamilies	7.86923e-05	2.43654	2.57609	2.89197	0.455426	6.87261	7.78922	9.99212	3.11951	127	1
ACVD	UniRef90_S2ZDB1	2.44267	2.56137e-07	1.51444	3.37091	genefamilies	0.000475407	2.17904	2.26405	2.47721	0.298172	6.50821	6.96284	8.30716	1.79894	127	1
ACVD	UniRef90_S2ZDD1	2.91692	4.42469e-09	1.94932	3.88453	genefamilies	1.52058e-05	2.55486	2.65771	2.96347	0.408613	7.65482	8.61326	10.7314	3.07654	127	1
ACVD	UniRef90_S2ZDE7	2.76437	2.95866e-08	1.79107	3.73768	genefamilies	7.72436e-05	2.44396	2.60078	2.80562	0.361656	6.84944	7.84225	11.0659	4.21648	127	1
ACVD	UniRef90_S2ZDF2	2.06553	1.29547e-06	1.22789	2.90317	genefamilies	0.00182226	1.68054	1.76496	2.07476	0.394219	4.82058	5.51803	6.6077	1.78712	127	1
ACVD	UniRef90_S2ZDG2	2.95323	4.41661e-09	1.97363	3.93283	genefamilies	1.51803e-05	2.67673	2.81091	2.9591	0.282374	8.31416	9.20219	10.5523	2.23814	127	1
ACVD	UniRef90_S2ZDG9	2.28765	8.31605e-07	1.37697	3.19832	genefamilies	0.00126236	2.00408	2.06518	2.33705	0.332974	5.68543	6.19013	7.54477	1.85934	127	1
ACVD	UniRef90_S2ZDH5	2.17731	1.31049e-06	1.29391	3.06072	genefamilies	0.00183941	1.80714	1.87991	2.20452	0.397379	5.15971	5.59217	6.54175	1.38204	127	1
ACVD	UniRef90_S2ZDN2	2.80017	4.55896e-09	1.87047	3.72988	genefamilies	1.56047e-05	2.34389	2.56071	2.91572	0.57183	7.57973	8.58536	10.4129	2.83318	127	1
ACVD	UniRef90_S2ZDN6	1.77347	6.75631e-06	0.998181	2.54876	genefamilies	0.0069937	1.39837	1.48956	1.82035	0.421981	4.15694	4.69461	5.68848	1.53155	127	1
ACVD	UniRef90_S2ZDP0	2.60529	6.25887e-08	1.66446	3.54612	genefamilies	0.000145769	2.3174	2.45303	2.67022	0.352813	7.12581	7.71418	9.55069	2.42489	127	1
ACVD	UniRef90_S2ZDU6	1.92231	6.29168e-06	1.08485	2.75977	genefamilies	0.00660119	1.62188	1.70353	1.95358	0.331702	4.64999	5.16036	6.0623	1.41231	127	1
ACVD	UniRef90_S2ZDW1	2.30839	1.03552e-06	1.38106	3.23571	genefamilies	0.00151562	1.99468	2.09813	2.3626	0.367921	5.376	6.10544	8.13331	2.75732	127	1
ACVD	UniRef90_S2ZDW6	2.36864	3.22694e-07	1.46057	3.27672	genefamilies	0.00057632	2.17431	2.26056	2.39071	0.216406	6.27851	7.07214	9.35469	3.07618	127	1
ACVD	UniRef90_S2ZDX1	2.21545	1.82713e-06	1.30359	3.1273	genefamilies	0.00241694	2.01407	2.14949	2.3658	0.351731	5.50485	6.14716	9.42442	3.91957	127	1
ACVD	UniRef90_S2ZDX5	2.79573	4.14422e-09	1.87013	3.72133	genefamilies	1.43655e-05	2.34945	2.47185	2.82696	0.477509	7.76618	8.37576	9.56275	1.79657	127	1
ACVD	UniRef90_S2ZDX9	1.52272	9.1067e-06	0.847173	2.19827	genefamilies	0.00887374	1.16086	1.30057	1.58855	0.427692	3.88462	4.8276	5.62971	1.74509	127	1
ACVD	UniRef90_S2ZDY4	1.94738	1.96594e-06	1.14329	2.75148	genefamilies	0.00256559	1.44465	1.67672	2.0189	0.574251	4.41438	5.33347	6.38122	1.96684	127	1
ACVD	UniRef90_S2ZDY6	2.04842	7.19593e-06	1.15017	2.94667	genefamilies	0.00735365	1.82695	1.89835	2.09522	0.268277	4.82604	5.29164	7.09646	2.27042	127	1
ACVD	UniRef90_S2ZE45	2.07828	9.93327e-06	1.15223	3.00433	genefamilies	0.00950018	1.86097	1.98297	2.14878	0.287801	4.66692	5.2938	7.74164	3.07471	127	1
ACVD	UniRef90_S2ZE76	2.20238	6.85205e-07	1.33256	3.0722	genefamilies	0.00107646	1.84541	1.96364	2.25867	0.413257	5.40787	6.19761	7.72267	2.3148	127	1
ACVD	UniRef90_S2ZE83	2.57697	1.74843e-07	1.61158	3.54236	genefamilies	0.00034474	2.25747	2.38846	2.63437	0.376901	6.14894	6.97083	9.21367	3.06473	127	1
ACVD	UniRef90_S2ZEF7	2.34629	3.78803e-08	1.51336	3.17923	genefamilies	9.52714e-05	2.04019	2.14144	2.40592	0.365734	7.03357	7.58878	9.14341	2.10984	127	1
ACVD	UniRef90_S2ZEG5	2.39315	2.50668e-07	1.48448	3.30183	genefamilies	0.000466893	2.13909	2.21828	2.42933	0.290238	6.28595	6.76052	8.98925	2.7033	127	1
ACVD	UniRef90_S2ZEH3	2.0001	3.77812e-06	1.14954	2.85066	genefamilies	0.00437627	1.64848	1.77579	2.0454	0.39692	4.64456	5.30404	6.70348	2.05892	127	1
ACVD	UniRef90_S2ZEH7	1.78987	5.1454e-05	0.917414	2.66232	genefamilies	0.0350043	1.64796	1.71981	1.82592	0.177956	4.1946	4.62224	6.52502	2.33042	127	1
ACVD	UniRef90_S2ZEY7	1.53719	5.12187e-05	0.788108	2.28628	genefamilies	0.0348789	1.36209	1.42071	1.54428	0.182194	4.18414	4.40256	5.50325	1.31911	127	1
ACVD	UniRef90_S2ZEZ9	2.51658	3.96146e-07	1.54409	3.48906	genefamilies	0.000683783	2.11696	2.27491	2.57411	0.457154	5.60336	6.61152	8.34285	2.73949	127	1
ACVD	UniRef90_S2ZF06	2.44174	9.2265e-07	1.46555	3.41794	genefamilies	0.00137594	2.12305	2.24096	2.49905	0.376007	5.42627	6.27271	8.39423	2.96795	127	1
ACVD	UniRef90_S2ZF47	1.62269	7.25096e-05	0.815173	2.43021	genefamilies	0.0456912	1.37799	1.45512	1.63354	0.255555	3.72731	4.17944	4.82235	1.09504	127	1
ACVD	UniRef90_S2ZF63	2.14497	1.38187e-06	1.27272	3.01723	genefamilies	0.00192105	1.77618	1.90405	2.19288	0.416706	5.02175	5.73964	7.28898	2.26723	127	1
ACVD	UniRef90_S2ZF86	2.38397	2.92153e-07	1.47349	3.29444	genefamilies	0.000530917	2.03429	2.19326	2.44071	0.406421	5.90431	6.70103	8.54712	2.64281	127	1
ACVD	UniRef90_S2ZF90	2.52852	5.43289e-07	1.53917	3.51787	genefamilies	0.000887837	2.3007	2.39118	2.57334	0.272638	5.93609	6.67509	8.8789	2.94282	127	1
ACVD	UniRef90_S2ZF95	2.93887	2.42292e-09	1.98105	3.8967	genefamilies	8.98772e-06	2.57092	2.69197	2.98769	0.416773	8.17999	9.01309	10.8655	2.68551	127	1
ACVD	UniRef90_S2ZFB1	2.61987	3.6855e-08	1.69068	3.54907	genefamilies	9.31072e-05	2.24698	2.35637	2.68745	0.44047	6.82641	7.52126	9.15585	2.32944	127	1
ACVD	UniRef90_S2ZFB4	2.52372	1.19654e-07	1.59127	3.45618	genefamilies	0.000251358	2.3293	2.38099	2.57046	0.241153	6.75482	7.40105	9.49457	2.73975	127	1
ACVD	UniRef90_S2ZFB8	2.40958	1.2088e-06	1.43528	3.38388	genefamilies	0.00172104	2.23124	2.35579	2.49251	0.261263	5.74278	6.59318	9.23811	3.49533	127	1
ACVD	UniRef90_S2ZFC8	2.19702	1.86774e-06	1.29188	3.10216	genefamilies	0.002461	1.89262	1.97483	2.22343	0.330811	5.21911	5.70928	7.11011	1.891	127	1
ACVD	UniRef90_S2ZFD9	2.94676	2.95709e-09	1.9808	3.91272	genefamilies	1.07128e-05	2.71042	2.87166	3.05241	0.34199	8.25363	9.53232	13.275	5.02133	127	1
ACVD	UniRef90_S2ZFE3	2.35138	1.02314e-06	1.40726	3.2955	genefamilies	0.00150085	2.048	2.14736	2.39947	0.351472	5.48339	6.13969	7.72234	2.23895	127	1
ACVD	UniRef90_S2ZFF3	2.1912	1.10395e-06	1.30858	3.07381	genefamilies	0.00159798	1.88693	2.00335	2.19245	0.305519	5.54857	6.17238	7.22402	1.67545	127	1
ACVD	UniRef90_S2ZFG9	1.89888	2.76908e-06	1.10276	2.69501	genefamilies	0.00339988	1.57732	1.66051	1.92582	0.348502	4.71686	5.32854	6.65787	1.94101	127	1
ACVD	UniRef90_S2ZFK8	2.06995	1.7139e-06	1.22036	2.91955	genefamilies	0.00229332	1.63282	1.74444	2.09582	0.463009	4.66637	5.3286	6.18096	1.51459	127	1
ACVD	UniRef90_S2ZFL9	2.67485	3.60128e-08	1.72689	3.62281	genefamilies	9.13332e-05	2.36864	2.49071	2.76522	0.396582	6.6516	7.73455	10.7833	4.13172	127	1
ACVD	UniRef90_S2ZFM9	2.31581	1.89434e-07	1.44568	3.18594	genefamilies	0.000369267	2.00297	2.06367	2.35041	0.347446	6.21382	6.72281	7.91742	1.7036	127	1
ACVD	UniRef90_S2ZFR0	1.9639	2.49071e-06	1.14443	2.78336	genefamilies	0.00311617	1.68223	1.77594	2.01002	0.327791	5.23819	5.74741	6.93272	1.69453	127	1
ACVD	UniRef90_S2ZFS4	2.3985	1.59102e-07	1.50308	3.29392	genefamilies	0.000318517	2.05058	2.17302	2.45951	0.40893	6.20534	6.94304	8.56792	2.36258	127	1
ACVD	UniRef90_S2ZFS8	1.9123	4.82222e-06	1.08974	2.73486	genefamilies	0.00532726	1.52023	1.59313	1.9367	0.416469	4.31626	4.76371	5.60449	1.28823	127	1
ACVD	UniRef90_S2ZFT1	2.83277	1.01712e-08	1.86896	3.79657	genefamilies	3.12421e-05	2.55826	2.66285	2.88801	0.329753	7.68103	8.35031	11.3049	3.62387	127	1
ACVD	UniRef90_S2ZFT9	2.74297	2.01348e-08	1.78928	3.69666	genefamilies	5.57155e-05	2.39319	2.50788	2.77284	0.379646	7.15119	7.95273	9.76813	2.61693	127	1
ACVD	UniRef90_S2ZFU8	2.61758	1.4132e-07	1.6446	3.59056	genefamilies	0.000288484	2.45527	2.53784	2.66794	0.212678	6.83502	7.7732	9.7682	2.93318	127	1
ACVD	UniRef90_S2ZFV4	2.84192	5.24139e-09	1.89441	3.78944	genefamilies	1.76218e-05	2.5269	2.62624	2.90047	0.37357	7.9876	8.69084	10.7053	2.71769	127	1
ACVD	UniRef90_S2ZG13	1.80478	3.79201e-05	0.940576	2.66898	genefamilies	0.0275407	1.56381	1.66809	1.85797	0.294154	3.9666	4.52875	6.43565	2.46905	127	1
ACVD	UniRef90_S2ZG88	2.64914	1.29155e-07	1.66764	3.63063	genefamilies	0.000267503	2.13626	2.30178	2.74543	0.609173	5.64839	6.55461	8.18974	2.54135	127	1
ACVD	UniRef90_S2ZGQ3	2.72794	5.94581e-09	1.81497	3.64092	genefamilies	1.9653e-05	2.34288	2.48673	2.76116	0.418277	7.42494	8.48621	10.4206	2.99571	127	1
ACVD	UniRef90_S2ZGQ7	2.02971	1.93408e-06	1.19222	2.8672	genefamilies	0.00253242	1.72569	1.79866	2.06788	0.342192	5.26439	5.68465	6.64615	1.38176	127	1
ACVD	UniRef90_S2ZGS6	2.86398	1.65399e-08	1.8745	3.85347	genefamilies	4.72567e-05	2.49864	2.62317	2.90675	0.408107	6.93436	7.92909	10.8195	3.88514	127	1
ACVD	UniRef90_S2ZGW4	2.52948	2.76874e-07	1.56541	3.49355	genefamilies	0.00050752	2.11347	2.23956	2.56263	0.449154	5.55242	6.23999	8.27826	2.72583	127	1
ACVD	UniRef90_S2ZGZ0	2.2908	1.23009e-06	1.36385	3.21776	genefamilies	0.0017467	1.88081	2.14808	2.39621	0.515401	5.13325	5.97766	7.92214	2.7889	127	1
ACVD	UniRef90_S2ZGZ9	2.66697	3.33411e-07	1.64324	3.6907	genefamilies	0.00059225	2.53452	2.6316	2.70411	0.169589	6.4489	7.51231	9.45134	3.00243	127	1
ACVD	UniRef90_S2ZH74	2.72549	5.38756e-08	1.74632	3.70466	genefamilies	0.000128484	2.3924	2.52464	2.80749	0.415092	6.91184	7.54866	9.43842	2.52658	127	1
ACVD	UniRef90_S2ZH90	2.38658	1.08761e-07	1.50781	3.26535	genefamilies	0.000231962	2.05534	2.15911	2.39177	0.336429	6.68491	7.0316	8.05926	1.37435	127	1
ACVD	UniRef90_S2ZHC3	2.3603	4.87938e-07	1.44071	3.2799	genefamilies	0.000812004	2.09011	2.18011	2.37782	0.287714	6.01973	6.62787	8.1125	2.09276	127	1
ACVD	UniRef90_S2ZHF5	2.55584	7.17537e-08	1.62848	3.48321	genefamilies	0.000163644	2.33161	2.49009	2.63474	0.303129	7.05533	7.92242	10.3217	3.26636	127	1
ACVD	UniRef90_S2ZHF8	1.86292	6.3545e-06	1.05095	2.6749	genefamilies	0.00665483	1.61941	1.67897	1.90867	0.28926	4.87888	5.29813	6.30299	1.42412	127	1
ACVD	UniRef90_S2ZHG5	2.18718	1.34091e-06	1.2989	3.07545	genefamilies	0.00187437	1.90285	1.96467	2.20975	0.306897	5.49235	5.8726	7.09135	1.599	127	1
ACVD	UniRef90_S2ZHH1	2.61729	6.58507e-08	1.67046	3.56412	genefamilies	0.000152279	2.27529	2.36016	2.65545	0.380158	6.82725	7.31353	8.7213	1.89404	127	1
ACVD	UniRef90_S2ZHI0	2.91093	3.96321e-09	1.94846	3.87339	genefamilies	1.38222e-05	2.33713	2.63258	3.02183	0.684703	7.29052	8.29979	10.1675	2.87696	127	1
ACVD	UniRef90_S2ZHI6	2.43436	6.93657e-07	1.47244	3.39627	genefamilies	0.0010877	2.2497	2.39892	2.48728	0.237573	6.01382	7.08965	9.03802	3.0242	127	1
ACVD	UniRef90_S2ZHP1	2.29463	2.35356e-06	1.33958	3.24969	genefamilies	0.00297471	1.96094	2.05991	2.34155	0.380614	5.06415	5.59299	7.1058	2.04166	127	1
ACVD	UniRef90_S2ZHQ2	2.64744	1.86049e-08	1.72931	3.56557	genefamilies	5.21719e-05	2.35517	2.43491	2.673	0.317836	7.56821	8.16608	9.72702	2.15881	127	1
ACVD	UniRef90_S2ZHQ8	2.06323	1.12403e-05	1.13811	2.98836	genefamilies	0.0104922	1.83972	1.9046	2.08428	0.244565	4.78701	5.10956	6.38956	1.60255	127	1
ACVD	UniRef90_S2ZHS0	1.60216	3.79168e-05	0.834984	2.36934	genefamilies	0.0275392	1.3509	1.44758	1.60213	0.251226	3.97213	4.59874	5.06058	1.08844	127	1
ACVD	UniRef90_S2ZHS4	2.34595	2.49411e-06	1.36701	3.3249	genefamilies	0.00311972	1.98175	2.1487	2.38762	0.405868	5.25853	5.67179	6.77434	1.51581	127	1
ACVD	UniRef90_S2ZHU9	1.68757	4.97147e-05	0.866651	2.50848	genefamilies	0.0340667	1.50573	1.60409	1.70602	0.200284	3.95567	4.66639	6.11192	2.15625	127	1
ACVD	UniRef90_S2ZHV9	1.89174	3.02654e-05	0.997408	2.78607	genefamilies	0.0230507	1.68334	1.76357	1.94843	0.265099	4.25831	4.73639	6.28858	2.03026	127	1
ACVD	UniRef90_S2ZHW4	2.64779	4.52993e-08	1.70214	3.59344	genefamilies	0.000110816	2.23965	2.46622	2.70771	0.468065	6.22825	7.49589	10.9535	4.72526	127	1
ACVD	UniRef90_S2ZID1	1.96735	1.48629e-06	1.16482	2.76988	genefamilies	0.00203967	1.62226	1.71172	1.98899	0.36673	5.24875	5.60254	6.31477	1.06601	127	1
ACVD	UniRef90_S2ZIE4	2.11384	2.02892e-06	1.2398	2.98788	genefamilies	0.0026316	1.82118	1.91993	2.17545	0.354275	5.02529	5.69273	7.77867	2.75338	127	1
ACVD	UniRef90_S2ZIE8	2.40939	1.59147e-07	1.5099	3.30888	genefamilies	0.000318585	2.12526	2.19801	2.45646	0.331202	6.40716	7.00572	8.48631	2.07915	127	1
ACVD	UniRef90_S2ZIF3	1.68879	6.00436e-05	0.857979	2.51961	genefamilies	0.039485	1.48838	1.57983	1.72266	0.234286	4.11984	4.46419	5.25246	1.13262	127	1
ACVD	UniRef90_S2ZIF8	2.44471	3.87961e-07	1.50077	3.38865	genefamilies	0.000672074	2.20639	2.30228	2.49782	0.291432	6.19151	6.78166	9.08192	2.89041	127	1
ACVD	UniRef90_S2ZIJ0	2.88189	4.07433e-09	1.92824	3.83553	genefamilies	1.41543e-05	2.46791	2.57695	2.93386	0.465951	7.48691	8.39824	10.3226	2.83564	127	1
ACVD	UniRef90_S2ZIJ6	1.90147	7.00789e-06	1.06874	2.73421	genefamilies	0.00720116	1.65422	1.90839	2.06946	0.415237	4.70647	5.98093	8.07775	3.37128	127	1
ACVD	UniRef90_S2ZIK1	2.14752	4.42488e-08	1.38115	2.91389	genefamilies	0.000108597	1.59389	1.7936	2.21013	0.61624	5.65013	6.70431	7.81208	2.16195	127	1
ACVD	UniRef90_S2ZIM0	2.17944	5.81906e-07	1.32433	3.03455	genefamilies	0.000939487	1.85212	1.95039	2.2082	0.356076	5.57642	6.16147	7.72165	2.14523	127	1
ACVD	UniRef90_S2ZIM6	2.15659	5.80112e-07	1.31055	3.00263	genefamilies	0.000936973	1.81111	1.90145	2.18951	0.378402	5.49854	6.12977	7.49143	1.99289	127	1
ACVD	UniRef90_S2ZIN9	2.58219	2.99515e-08	1.67266	3.49172	genefamilies	7.80131e-05	2.34758	2.43576	2.59783	0.250256	7.44206	8.08856	9.92828	2.48622	127	1
ACVD	UniRef90_S2ZIT2	2.45049	4.70093e-07	1.49716	3.40382	genefamilies	0.000787634	2.20244	2.27743	2.51316	0.310714	5.88978	6.53698	9.19023	3.30045	127	1
ACVD	UniRef90_S2ZIU2	2.0844	2.3059e-06	1.21763	2.95116	genefamilies	0.0029246	1.81019	1.9743	2.08886	0.278667	5.24267	6.13932	6.91254	1.66986	127	1
ACVD	UniRef90_S2ZIV0	2.13636	1.84394e-06	1.25671	3.01601	genefamilies	0.0024353	1.86475	1.94837	2.16975	0.304999	5.27137	5.77406	7.51655	2.24519	127	1
ACVD	UniRef90_S2ZIZ8	2.51675	5.65305e-07	1.53044	3.50306	genefamilies	0.000917411	2.24909	2.43223	2.57557	0.326477	6.24906	6.76856	8.43189	2.18283	127	1
ACVD	UniRef90_S2ZJ02	2.43156	6.98943e-08	1.5501	3.31302	genefamilies	0.000160132	2.07093	2.18435	2.487	0.416072	6.64139	7.32262	8.60858	1.96719	127	1
ACVD	UniRef90_S2ZJ11	1.91625	3.29275e-06	1.10649	2.72601	genefamilies	0.00391306	1.59617	1.69872	1.93657	0.340398	4.78237	5.39982	6.58631	1.80393	127	1
ACVD	UniRef90_S2ZMR8	2.31546	2.51667e-07	1.43615	3.19477	genefamilies	0.000468409	1.98564	2.07147	2.36636	0.380718	5.99306	6.66664	8.10412	2.11107	127	1
ACVD	UniRef90_S2ZMS6	2.02462	1.02357e-06	1.21168	2.83756	genefamilies	0.00150127	1.81192	1.87933	2.06056	0.248644	5.65947	6.22816	8.12442	2.46495	127	1
ACVD	UniRef90_S2ZMT2	2.23415	3.24458e-06	1.29069	3.17761	genefamilies	0.00386626	1.83585	1.99098	2.28106	0.445214	4.82459	5.44492	6.41834	1.59375	127	1
ACVD	UniRef90_S2ZMV0	2.3214	2.21888e-07	1.44401	3.19879	genefamilies	0.00042188	2.01491	2.07719	2.34132	0.326407	6.21454	6.62751	7.98892	1.77438	127	1
ACVD	UniRef90_S2ZMW9	2.70062	1.80103e-08	1.76502	3.63621	genefamilies	5.07766e-05	2.32146	2.48487	2.76108	0.439618	6.91352	7.9872	10.7471	3.83355	127	1
ACVD	UniRef90_S2ZMX3	2.65979	4.65955e-08	1.70894	3.61064	genefamilies	0.000113503	2.33793	2.49841	2.7186	0.380674	7.25426	7.76046	9.56063	2.30637	127	1
ACVD	UniRef90_S2ZMZ9	1.92219	3.62015e-06	1.10638	2.73801	genefamilies	0.00422514	1.54907	1.62965	1.94536	0.396283	4.49554	5.03197	5.94104	1.4455	127	1
ACVD	UniRef90_S2ZN13	2.72717	2.41881e-08	1.7733	3.68104	genefamilies	6.50592e-05	2.50272	2.69193	2.82055	0.317825	7.44436	8.59698	11.6495	4.2051	127	1
ACVD	UniRef90_S2ZN93	2.21116	5.38299e-07	1.3463	3.07601	genefamilies	0.00088121	1.95325	2.03049	2.24697	0.293717	5.95007	6.41862	8.12829	2.17822	127	1
ACVD	UniRef90_S2ZNC0	2.22179	7.58801e-07	1.34065	3.10293	genefamilies	0.0011705	1.89513	2.02545	2.30331	0.408177	5.39712	6.25285	8.44376	3.04664	127	1
ACVD	UniRef90_S2ZND0	1.85122	5.67327e-06	1.04874	2.65369	genefamilies	0.0060717	1.57752	1.69332	1.86838	0.290858	4.89789	5.34789	6.21692	1.31903	127	1
ACVD	UniRef90_S2ZNX5	2.01221	4.63752e-06	1.14827	2.87615	genefamilies	0.00516053	1.70998	1.81588	2.01209	0.302109	4.92421	5.33408	6.52495	1.60074	127	1
ACVD	UniRef90_S2ZNZ2	1.89239	3.35591e-06	1.09202	2.69276	genefamilies	0.00397325	1.6102	1.70811	1.89856	0.288363	4.86856	5.43814	6.71273	1.84417	127	1
ACVD	UniRef90_S2ZP04	2.0688	2.74046e-06	1.20185	2.93576	genefamilies	0.00337067	1.74115	1.85365	2.11742	0.376267	4.7739	5.46935	7.57051	2.79661	127	1
ACVD	UniRef90_S2ZP24	2.20674	7.5538e-07	1.33173	3.08174	genefamilies	0.00116614	1.88616	2.02787	2.29894	0.412775	5.5282	6.27385	8.05059	2.52239	127	1
ACVD	UniRef90_S2ZP27	2.81744	4.43999e-09	1.88274	3.75214	genefamilies	1.52496e-05	2.50068	2.60924	2.90835	0.407667	7.81591	8.64038	11.1309	3.31502	127	1
ACVD	UniRef90_S2ZP29	1.77786	2.79924e-06	1.03211	2.52361	genefamilies	0.00343034	1.41075	1.49579	1.78011	0.369355	4.28661	5.13319	6.19336	1.90675	127	1
ACVD	UniRef90_S2ZP38	2.34719	1.9819e-07	1.46378	3.23059	genefamilies	0.00038387	2.0324	2.1129	2.37283	0.340421	5.96149	6.64045	8.54067	2.57918	127	1
ACVD	UniRef90_S2ZP66	2.45498	6.52237e-08	1.56716	3.3428	genefamilies	0.000151026	2.04592	2.19004	2.5369	0.490989	6.42542	7.22214	8.56472	2.1393	127	1
ACVD	UniRef90_S2ZP71	1.97297	5.06554e-06	1.12233	2.82361	genefamilies	0.00553945	1.57212	1.6874	2.0481	0.475975	4.25456	4.90875	6.07746	1.8229	127	1
ACVD	UniRef90_S2ZPG6	1.73411	1.85347e-05	0.936005	2.53221	genefamilies	0.015632	1.46509	1.55651	1.7821	0.317005	4.28983	4.73302	5.77288	1.48305	127	1
ACVD	UniRef90_S2ZPH6	2.67823	1.17324e-07	1.68939	3.66707	genefamilies	0.000247202	2.40258	2.51959	2.71432	0.31175	6.63286	7.34232	9.32444	2.69158	127	1
ACVD	UniRef90_S2ZPI4	2.16893	6.57686e-07	1.31374	3.02413	genefamilies	0.00104019	1.84874	1.993	2.22156	0.372816	5.87711	6.33582	7.76856	1.89145	127	1
ACVD	UniRef90_S2ZQ12	2.34307	3.40247e-07	1.44297	3.24318	genefamilies	0.000602392	2.00745	2.09096	2.39487	0.387429	5.85378	6.53303	7.93487	2.08109	127	1
ACVD	UniRef90_S2ZQ31	2.49263	2.00861e-07	1.55402	3.43124	genefamilies	0.000388175	2.04393	2.20257	2.55758	0.513648	5.71838	6.65111	8.11375	2.39537	127	1
ACVD	UniRef90_S2ZQ84	2.25768	3.25577e-07	1.39185	3.12352	genefamilies	0.000580594	1.92184	2.00435	2.29279	0.370952	5.79862	6.47389	7.89576	2.09715	127	1
ACVD	UniRef90_S2ZQC7	1.71983	9.00552e-06	0.957263	2.4824	genefamilies	0.00879695	1.46033	1.55179	1.73714	0.27681	4.47074	5.14059	5.90725	1.43651	127	1
ACVD	UniRef90_S2ZQD0	1.93133	5.35255e-06	1.09645	2.76621	genefamilies	0.00579373	1.70628	1.79943	1.98647	0.280194	5.18432	5.56167	6.79843	1.61411	127	1
ACVD	UniRef90_S2ZQD2	2.01191	1.59668e-06	1.18867	2.83515	genefamilies	0.002164	1.67491	1.73817	2.04927	0.37436	5.00927	5.56228	6.63821	1.62893	127	1
ACVD	UniRef90_S2ZQE7	2.34749	3.61093e-07	1.44361	3.25137	genefamilies	0.000633264	1.92859	2.05366	2.38859	0.459993	5.46261	6.24482	7.71966	2.25705	127	1
ACVD	UniRef90_S2ZQG3	2.226	8.8751e-07	1.33749	3.11452	genefamilies	0.001332	1.87054	1.94295	2.26941	0.398869	5.28825	5.88961	7.1279	1.83965	127	1
ACVD	UniRef90_S2ZQH5	1.91658	5.78155e-06	1.08502	2.74814	genefamilies	0.00616348	1.5886	1.69474	1.92874	0.340143	4.51253	5.12365	6.23694	1.72442	127	1
ACVD	UniRef90_S2ZQJ4	2.24055	9.24876e-07	1.3447	3.1364	genefamilies	0.00137886	2.02153	2.10476	2.29016	0.268627	5.94576	6.51504	7.95456	2.0088	127	1
ACVD	UniRef90_S2ZQJ6	1.79323	5.62016e-05	0.914533	2.67193	genefamilies	0.037507	1.52744	1.61552	1.84185	0.314417	3.7599	4.34033	5.73527	1.97537	127	1
ACVD	UniRef90_S2ZQL1	2.9207	6.61466e-09	1.94005	3.90135	genefamilies	2.15386e-05	2.64296	2.87868	3.03969	0.396731	8.08013	9.10282	11.7735	3.69333	127	1
ACVD	UniRef90_S2ZQL5	2.7463	1.43827e-08	1.80169	3.69092	genefamilies	4.1968e-05	2.45767	2.53772	2.80163	0.343969	7.5447	8.15305	10.1855	2.6408	127	1
ACVD	UniRef90_S2ZQN3	2.43761	3.72935e-07	1.49786	3.37737	genefamilies	0.000650377	2.06096	2.16967	2.50097	0.440011	5.61555	6.42917	8.08791	2.47236	127	1
ACVD	UniRef90_S2ZQQ6	2.37319	6.81121e-07	1.43613	3.31025	genefamilies	0.00107116	2.0051	2.22728	2.38695	0.381847	5.84658	6.6986	7.18092	1.33434	127	1
ACVD	UniRef90_S2ZQR6	2.54746	3.01284e-07	1.5734	3.52152	genefamilies	0.000544506	2.23807	2.40935	2.64727	0.409196	6.10009	6.82975	9.14277	3.04268	127	1
ACVD	UniRef90_S2ZQR9	2.398	1.08206e-07	1.51519	3.28081	genefamilies	0.000231027	1.94487	2.05275	2.45241	0.507535	5.89594	6.56565	7.73907	1.84313	127	1
ACVD	UniRef90_S2ZR06	2.03853	2.9654e-06	1.18121	2.89586	genefamilies	0.00359716	1.67026	1.81675	2.0982	0.427945	4.4755	5.37359	7.67432	3.19882	127	1
ACVD	UniRef90_S2ZR28	2.35446	2.15871e-08	1.534	3.17493	genefamilies	5.90884e-05	1.96534	2.0986	2.3896	0.424257	6.89633	7.55399	8.78303	1.88669	127	1
ACVD	UniRef90_S2ZR33	2.36166	8.05802e-08	1.50127	3.22205	genefamilies	0.000180221	1.90248	2.00857	2.41631	0.513836	5.9335	6.67007	7.73758	1.80408	127	1
ACVD	UniRef90_S2ZR45	2.10349	8.95549e-06	1.17106	3.03591	genefamilies	0.00875866	2.04688	2.11482	2.21947	0.172582	5.05246	6.15922	7.84322	2.79076	127	1
ACVD	UniRef90_S2ZR52	2.46363	1.99562e-07	1.53616	3.3911	genefamilies	0.000386101	2.14928	2.27465	2.51188	0.362603	6.45583	6.99976	8.14168	1.68585	127	1
ACVD	UniRef90_S2ZR57	2.48129	1.06459e-07	1.56835	3.39424	genefamilies	0.00022785	2.10635	2.27208	2.5431	0.436747	6.09573	7.08625	9.56928	3.47355	127	1
ACVD	UniRef90_S2ZR64	1.84795	4.48377e-06	1.05579	2.6401	genefamilies	0.00502251	1.69906	1.75829	1.89839	0.199332	5.25126	5.76256	7.66004	2.40878	127	1
ACVD	UniRef90_S2ZR75	2.24917	5.22287e-08	1.44198	3.05635	genefamilies	0.000125135	1.85775	1.94818	2.27735	0.419605	6.29176	6.9881	8.32368	2.03192	127	1
ACVD	UniRef90_S2ZR81	2.26604	9.24635e-07	1.36001	3.17207	genefamilies	0.00137855	1.91117	2.00711	2.29059	0.379417	5.13015	5.99496	7.61673	2.48657	127	1
ACVD	UniRef90_S2ZR93	2.61069	3.34332e-08	1.68776	3.53362	genefamilies	8.566e-05	2.34746	2.4948	2.68522	0.337763	7.28377	8.07025	10.4437	3.15996	127	1
ACVD	UniRef90_S2ZR99	2.59991	1.64873e-07	1.62803	3.57179	genefamilies	0.000328246	2.35611	2.50855	2.72846	0.372352	6.51408	7.30426	10.7104	4.19629	127	1
ACVD	UniRef90_S2ZRB0	2.49193	5.01674e-08	1.59885	3.38501	genefamilies	0.000120946	2.09518	2.18819	2.52859	0.433411	6.60728	7.16172	8.21743	1.61016	127	1
ACVD	UniRef90_S2ZRC9	2.38276	1.63333e-07	1.49236	3.27316	genefamilies	0.000325663	2.03754	2.12608	2.41908	0.381536	6.18033	6.76501	8.28234	2.10201	127	1
ACVD	UniRef90_S2ZRD4	2.34434	2.8287e-07	1.45011	3.23858	genefamilies	0.000516863	2.02335	2.11251	2.39273	0.369383	5.87817	6.55259	8.42295	2.54478	127	1
ACVD	UniRef90_S2ZRJ1	2.74617	9.96605e-09	1.81242	3.67992	genefamilies	3.07273e-05	2.32187	2.5699	2.85767	0.535797	7.59644	8.27474	10.3254	2.72892	127	1
ACVD	UniRef90_S2ZRK1	2.5024	2.03779e-07	1.55961	3.4452	genefamilies	0.000392962	2.12161	2.21642	2.55037	0.428768	6.0481	6.69084	7.92756	1.87946	127	1
ACVD	UniRef90_S2ZRL2	2.05082	1.35199e-05	1.12249	2.97914	genefamilies	0.0121613	1.68591	1.86575	2.1392	0.453293	4.20188	4.91836	6.49841	2.29653	127	1
ACVD	UniRef90_S2ZRM8	1.83906	1.73904e-05	0.995521	2.68259	genefamilies	0.0148611	1.5415	1.66158	1.84249	0.300981	4.20636	4.74009	6.11427	1.90792	127	1
ACVD	UniRef90_S2ZRQ8	1.53465	1.69808e-05	0.83163	2.23768	genefamilies	0.0145855	1.38178	1.4799	1.58699	0.205207	4.67461	5.26721	6.68723	2.01262	127	1
ACVD	UniRef90_S2ZRT1	2.00187	5.33649e-06	1.13662	2.86711	genefamilies	0.00577978	1.79602	1.88448	2.02486	0.228841	5.03994	5.75072	6.72312	1.68318	127	1
ACVD	UniRef90_S2ZRT5	1.9199	4.34262e-06	1.09813	2.74167	genefamilies	0.00489554	1.62291	1.70872	1.97116	0.34825	4.91022	5.39775	6.4077	1.49748	127	1
ACVD	UniRef90_S2ZS94	2.49521	2.39102e-07	1.54947	3.44094	genefamilies	0.000449029	2.05892	2.21304	2.55674	0.497815	5.60562	6.36331	8.12267	2.51704	127	1
ACVD	UniRef90_S2ZS99	1.56544	2.3809e-05	0.835141	2.29573	genefamilies	0.0190667	1.39755	1.45007	1.59238	0.194828	4.42365	4.79189	6.09997	1.67631	127	1
ACVD	UniRef90_S2ZSA2	1.9081	1.92873e-05	1.02805	2.78815	genefamilies	0.0161302	1.73302	1.78976	1.91036	0.177339	4.61053	4.96351	6.18677	1.57624	127	1
ACVD	UniRef90_S2ZSB2	2.35532	1.61428e-06	1.3911	3.31953	genefamilies	0.00218306	2.03801	2.1767	2.43249	0.394481	5.13845	6.15137	8.19731	3.05886	127	1
ACVD	UniRef90_S2ZSE9	2.40556	7.38666e-08	1.53184	3.27928	genefamilies	0.000167662	2.00771	2.11699	2.44834	0.44063	6.50674	7.05866	8.0612	1.55446	127	1
ACVD	UniRef90_S2ZSG5	2.4483	1.71398e-07	1.53178	3.36481	genefamilies	0.000339087	2.12233	2.20768	2.50142	0.37909	6.28343	6.86228	8.35664	2.07321	127	1
ACVD	UniRef90_S2ZSK1	2.11422	1.20074e-06	1.25959	2.96885	genefamilies	0.00171183	1.75318	1.83472	2.14156	0.388379	5.19343	5.72885	6.7499	1.55647	127	1
ACVD	UniRef90_S2ZSM0	2.38151	3.25824e-07	1.46816	3.29486	genefamilies	0.000580919	2.12176	2.18327	2.4243	0.302539	6.18546	6.68062	8.30313	2.11767	127	1
ACVD	UniRef90_S2ZSS8	2.55501	1.64237e-07	1.60005	3.50996	genefamilies	0.000327154	2.2911	2.41079	2.61225	0.321145	6.53247	7.53183	9.27099	2.73852	127	1
ACVD	UniRef90_S2ZST8	2.51932	2.76962e-07	1.55911	3.47953	genefamilies	0.000507628	2.1802	2.27552	2.55334	0.373138	6.0393	6.5993	8.14865	2.10935	127	1
ACVD	UniRef90_S2ZSX2	2.10078	3.56079e-05	1.09845	3.10311	genefamilies	0.0262087	1.76117	1.91102	2.16438	0.403211	3.82681	4.48033	6.44048	2.61366	127	1
ACVD	UniRef90_S2ZT48	2.50019	3.20183e-07	1.54198	3.45841	genefamilies	0.000572531	2.19333	2.3558	2.52909	0.335767	5.8578	6.86105	9.41939	3.56159	127	1
ACVD	UniRef90_S2ZT57	2.05544	1.72202e-06	1.21163	2.89926	genefamilies	0.0023023	1.6502	1.74017	2.08697	0.43677	4.85541	5.41895	6.20195	1.34654	127	1
ACVD	UniRef90_S2ZT95	1.87576	5.47526e-06	1.06403	2.68749	genefamilies	0.00590017	1.54843	1.63169	1.89402	0.345589	4.31382	5.07568	6.31561	2.00179	127	1
ACVD	UniRef90_S2ZTB4	2.43858	5.37983e-08	1.56253	3.31463	genefamilies	0.000128347	2.13434	2.22239	2.478	0.343657	6.7882	7.45003	9.31083	2.52263	127	1
ACVD	UniRef90_S2ZTB5	2.71104	8.21384e-08	1.72269	3.69938	genefamilies	0.000183147	2.23204	2.52362	2.85116	0.619117	6.37003	7.38046	9.14438	2.77435	127	1
ACVD	UniRef90_S2ZTD2	2.19325	9.51329e-07	1.31529	3.07122	genefamilies	0.00141173	1.79405	1.87416	2.20453	0.410477	5.15259	5.57394	6.64017	1.48758	127	1
ACVD	UniRef90_S2ZTE4	2.51809	8.30359e-08	1.59974	3.43644	genefamilies	0.000184853	2.13498	2.24496	2.57908	0.444095	6.25632	7.10005	8.93866	2.68234	127	1
ACVD	UniRef90_S2ZTF6	2.27806	1.79371e-06	1.34119	3.21492	genefamilies	0.00238145	2.04	2.09361	2.30766	0.267654	5.60063	6.00688	7.30908	1.70845	127	1
ACVD	UniRef90_S2ZTK3	2.29128	1.61378e-07	1.43545	3.14712	genefamilies	0.000322362	1.90498	2.03813	2.30236	0.397377	6.10303	6.53744	7.9324	1.82936	127	1
ACVD	UniRef90_S2ZTL8	1.96974	4.43709e-06	1.12579	2.8137	genefamilies	0.00497947	1.69845	1.78913	2.03531	0.336866	4.79259	5.3529	7.32696	2.53437	127	1
ACVD	UniRef90_S2ZU17	2.3412	3.16236e-07	1.44435	3.23806	genefamilies	0.000566679	2.02856	2.11256	2.38858	0.360018	6.00473	6.65948	8.07322	2.06849	127	1
ACVD	UniRef90_S2ZU23	2.51068	2.28906e-08	1.63411	3.38725	genefamilies	6.2133e-05	2.04739	2.13097	2.52978	0.482388	6.55077	7.13774	8.12507	1.57431	127	1
ACVD	UniRef90_S2ZU27	2.17167	1.82861e-06	1.2778	3.06553	genefamilies	0.00241866	1.7755	1.88497	2.20887	0.433377	4.91649	5.51295	6.6269	1.7104	127	1
ACVD	UniRef90_S2ZU78	2.36233	7.23719e-07	1.42726	3.2974	genefamilies	0.00112586	2.08812	2.18493	2.41746	0.32934	5.59975	6.27656	8.97654	3.37678	127	1
ACVD	UniRef90_S2ZU89	2.83704	1.04013e-08	1.87111	3.80297	genefamilies	3.18266e-05	2.43141	2.55543	2.87432	0.442911	7.16517	8.00467	9.89632	2.73115	127	1
ACVD	UniRef90_S2ZUB7	2.84147	8.00918e-08	1.80649	3.87644	genefamilies	0.000179292	2.57517	2.63954	2.89252	0.317354	6.54187	7.43266	9.42325	2.88138	127	1
ACVD	UniRef90_S2ZUI4	2.38355	9.49456e-07	1.42949	3.33762	genefamilies	0.00140933	2.01196	2.13375	2.41452	0.402563	5.17792	5.92529	7.71575	2.53783	127	1
ACVD	UniRef90_S2ZUP0	2.1012	3.06037e-07	1.2973	2.90511	genefamilies	0.000551638	1.72622	1.80809	2.11651	0.390288	5.68538	6.1715	7.00107	1.3157	127	1
ACVD	UniRef90_S2ZUP4	2.41278	7.0632e-08	1.5378	3.28775	genefamilies	0.000161546	1.97188	2.06093	2.47462	0.502744	6.02854	6.74042	7.97792	1.94938	127	1
ACVD	UniRef90_S2ZUP7	2.90127	5.84537e-09	1.93079	3.87176	genefamilies	1.93624e-05	2.46417	2.62046	2.96724	0.50307	7.6455	8.27955	10.0053	2.35983	127	1
ACVD	UniRef90_S2ZUS0	2.02674	4.60732e-06	1.15683	2.89666	genefamilies	0.00513311	1.62041	1.7238	2.06596	0.445549	4.33557	4.9429	6.09203	1.75647	127	1
ACVD	UniRef90_S2ZUS5	1.97631	1.24417e-05	1.08555	2.86708	genefamilies	0.0113708	1.51063	1.64623	2.02771	0.517088	3.71818	4.30262	5.36842	1.65024	127	1
ACVD	UniRef90_S2ZUT5	2.06854	5.13201e-06	1.17614	2.96094	genefamilies	0.00559708	1.84727	1.90805	2.09892	0.251653	5.02614	5.42999	6.98304	1.95689	127	1
ACVD	UniRef90_S2ZUU0	2.64481	4.81133e-08	1.69828	3.59133	genefamilies	0.000116685	2.33999	2.43745	2.70737	0.36738	6.94115	7.63297	9.50722	2.56607	127	1
ACVD	UniRef90_S2ZUV3	2.58241	6.24257e-07	1.56633	3.59849	genefamilies	0.000995819	2.50439	2.64224	2.98931	0.48492	6.10272	7.81778	11.4377	5.33494	127	1
ACVD	UniRef90_S2ZUZ8	2.23485	5.56348e-07	1.35958	3.11013	genefamilies	0.000905664	1.92661	1.99154	2.26753	0.340913	5.8071	6.33141	7.48973	1.68263	127	1
ACVD	UniRef90_S2ZV18	2.50914	2.01654e-07	1.56417	3.45411	genefamilies	0.000389475	2.2118	2.3217	2.57715	0.365352	6.27778	6.99198	8.88359	2.60581	127	1
ACVD	UniRef90_S2ZVJ9	1.8627	2.02381e-06	1.09259	2.63281	genefamilies	0.00262633	1.43094	1.51966	1.88909	0.45815	4.39224	4.8739	5.90621	1.51398	127	1
ACVD	UniRef90_S2ZVK3	1.8484	2.01236e-05	0.993936	2.70287	genefamilies	0.01668	1.61898	1.69567	1.87659	0.257607	4.29509	4.70728	6.55793	2.26284	127	1
ACVD	UniRef90_S2ZVK9	2.44822	3.26047e-07	1.50926	3.38717	genefamilies	0.000581229	2.19504	2.30085	2.50647	0.311435	6.05927	6.91962	9.36276	3.30349	127	1
ACVD	UniRef90_S2ZVL4	2.16573	3.04401e-06	1.25382	3.07763	genefamilies	0.00367191	1.87061	2.00001	2.2312	0.360591	4.8774	5.59924	8.07675	3.19935	127	1
ACVD	UniRef90_S2ZVL9	2.19941	8.94366e-07	1.32123	3.07759	genefamilies	0.00134056	1.88253	1.99628	2.23159	0.349062	5.35868	5.997	7.97461	2.61593	127	1
ACVD	UniRef90_S2ZVM5	2.13907	8.28891e-06	1.19452	3.08363	genefamilies	0.00824005	1.83496	2.05291	2.26051	0.425554	4.39766	5.26699	7.91279	3.51513	127	1
ACVD	UniRef90_S2ZVN7	2.50242	2.07369e-07	1.559	3.44583	genefamilies	0.000398728	2.19838	2.51264	2.71494	0.516559	6.647	7.60771	10.3065	3.65951	127	1
ACVD	UniRef90_S2ZVX0	2.02495	1.92674e-06	1.18956	2.86033	genefamilies	0.00252467	1.61368	1.72097	2.04902	0.435342	4.97931	5.23277	5.93474	0.955423	127	1
ACVD	UniRef90_S2ZW02	2.1157	5.70089e-07	1.28629	2.94512	genefamilies	0.000923889	1.75835	1.93371	2.15006	0.391703	5.92504	6.35303	6.83325	0.908211	127	1
ACVD	UniRef90_S2ZW44	2.45037	2.55645e-07	1.51928	3.38146	genefamilies	0.000474609	2.17544	2.26508	2.50748	0.332041	6.33826	6.93543	8.57395	2.23569	127	1
ACVD	UniRef90_S2ZW54	2.41008	2.75255e-08	1.56354	3.25662	genefamilies	7.26327e-05	1.93061	2.04863	2.44036	0.509747	6.39014	7.00337	7.92894	1.5388	127	1
ACVD	UniRef90_S3A4X0	1.93301	2.05357e-06	1.13332	2.73271	genefamilies	0.00265777	1.66078	1.72241	1.94323	0.282452	5.15306	5.68853	6.8345	1.68144	127	1
ACVD	UniRef90_S3A4X2	2.56277	6.07399e-08	1.63825	3.48728	genefamilies	0.000142218	2.30277	2.39166	2.60825	0.305475	6.94859	7.59916	9.7321	2.78352	127	1
ACVD	UniRef90_S3A4X7	2.39757	9.07762e-08	1.52041	3.27472	genefamilies	0.000199082	1.95701	2.07553	2.40848	0.451477	6.3313	6.74639	7.42843	1.09713	127	1
ACVD	UniRef90_S3A4Z8	1.92567	5.02947e-05	0.98829	2.86306	genefamilies	0.0343761	1.77355	1.90156	2.1064	0.332853	3.99031	4.99903	7.2729	3.28259	127	1
ACVD	UniRef90_S3A516	2.14319	5.15393e-07	1.30637	2.98001	genefamilies	0.000849686	1.63292	1.77158	2.17665	0.543735	4.85742	5.66462	6.53885	1.68143	127	1
ACVD	UniRef90_S3A543	1.48947	7.02456e-05	0.749689	2.22924	genefamilies	0.0445908	1.23324	1.33352	1.50804	0.274801	3.74407	4.1616	4.95865	1.21458	127	1
ACVD	UniRef90_S3A571	1.99196	7.65873e-06	1.1158	2.86813	genefamilies	0.00772784	1.77753	1.85907	2.03981	0.262281	4.7706	5.29356	7.3221	2.55151	127	1
ACVD	UniRef90_S3A5E8	2.1472	7.01439e-07	1.29836	2.99603	genefamilies	0.00109744	1.72967	1.84117	2.18985	0.460176	5.10931	5.7759	7.03985	1.93055	127	1
ACVD	UniRef90_S3A5G7	2.07669	8.77939e-06	1.15706	2.99632	genefamilies	0.00862235	1.85732	1.98298	2.13797	0.280647	4.97182	5.54368	6.71481	1.74299	127	1
ACVD	UniRef90_S3A5H9	2.23615	7.18628e-07	1.35128	3.12103	genefamilies	0.00111919	1.90683	2.06819	2.31961	0.412778	5.29325	6.1145	9.45384	4.1606	127	1
ACVD	UniRef90_S3A5I4	2.37829	1.12499e-07	1.50151	3.25507	genefamilies	0.000238675	2.02547	2.09238	2.39959	0.374118	6.37746	6.86826	7.88909	1.51163	127	1
ACVD	UniRef90_S3A5K2	2.15523	1.13645e-06	1.28604	3.02441	genefamilies	0.00163591	1.92531	1.98719	2.17185	0.246533	5.49027	6.16636	7.69388	2.2036	127	1
ACVD	UniRef90_S3A5K7	2.60941	1.23158e-07	1.64429	3.57453	genefamilies	0.000257405	2.34418	2.49575	2.69791	0.35373	6.53753	7.43464	10.6061	4.06858	127	1
ACVD	UniRef90_S3A645	2.11877	1.86155e-06	1.246	2.99154	genefamilies	0.0024544	1.82617	1.91013	2.20118	0.375013	4.98081	5.73012	7.4969	2.51609	127	1
ACVD	UniRef90_S3A649	1.73685	2.31558e-05	0.92782	2.54588	genefamilies	0.0186555	1.42015	1.64385	1.82675	0.406603	4.02805	4.77629	6.39837	2.37032	127	1
ACVD	UniRef90_S3A670	1.56755	1.77374e-05	0.847793	2.28731	genefamilies	0.0150948	1.30737	1.38171	1.58602	0.278653	4.23278	4.76572	5.4796	1.24682	127	1
ACVD	UniRef90_S3A678	2.18161	5.34352e-07	1.32856	3.03465	genefamilies	0.000875727	1.95097	2.03159	2.22718	0.276205	5.92718	6.51393	8.71915	2.79198	127	1
ACVD	UniRef90_S3A682	2.78899	1.75592e-08	1.82356	3.75441	genefamilies	4.96939e-05	2.4738	2.6244	2.87405	0.400254	7.38202	8.25137	10.6382	3.25617	127	1
ACVD	UniRef90_S3A689	2.14793	7.34503e-07	1.29721	2.99865	genefamilies	0.00113962	1.89013	2.01653	2.18497	0.29484	5.52785	6.38708	8.84608	3.31823	127	1
ACVD	UniRef90_S3A6B6	2.23768	3.98537e-07	1.37277	3.10259	genefamilies	0.000687076	1.93191	2.0336	2.29726	0.365352	5.7043	6.47748	8.78165	3.07735	127	1
ACVD	UniRef90_S3A6C5	2.43898	6.51124e-08	1.557	3.32096	genefamilies	0.000150803	2.0618	2.16923	2.50387	0.442071	6.38873	7.16127	8.76269	2.37396	127	1
ACVD	UniRef90_S3A6L9	2.52437	6.40163e-08	1.61205	3.43669	genefamilies	0.000148651	2.23463	2.3159	2.5718	0.337173	6.8293	7.51202	9.23623	2.40693	127	1
ACVD	UniRef90_S3A6M4	2.14209	2.48249e-06	1.2484	3.03578	genefamilies	0.0031078	1.95467	2.02052	2.1893	0.234624	5.53363	6.10071	7.44716	1.91353	127	1
ACVD	UniRef90_S3A6N1	2.05684	4.67483e-06	1.1734	2.94027	genefamilies	0.00519482	1.68261	1.79317	2.12133	0.438712	4.23449	5.0925	7.05409	2.8196	127	1
ACVD	UniRef90_S3A757	2.52029	1.11945e-07	1.59133	3.44925	genefamilies	0.00023766	2.24082	2.36376	2.59155	0.350734	6.5636	7.36114	9.63753	3.07393	127	1
ACVD	UniRef90_S3A763	3.20454	3.1384e-10	2.21717	4.19191	genefamilies	1.47666e-06	2.94911	3.12145	3.30066	0.351544	9.22756	10.3954	14.1298	4.90226	127	1
ACVD	UniRef90_S3A768	2.21951	1.12601e-06	1.32475	3.11427	genefamilies	0.0016238	1.94162	2.04977	2.31329	0.371669	5.5884	6.16255	7.69523	2.10683	127	1
ACVD	UniRef90_S3A7H6	3.30609	3.12536e-10	2.28754	4.32464	genefamilies	1.47101e-06	2.75108	3.11841	3.38394	0.632867	8.92359	9.95109	11.3071	2.38352	127	1
ACVD	UniRef90_S3A7I3	1.95731	4.37835e-06	1.1192	2.79541	genefamilies	0.00492809	1.7248	1.81588	2.01074	0.285944	4.99907	5.52424	7.49767	2.49861	127	1
ACVD	UniRef90_S3A7J7	2.40345	8.64339e-07	1.44515	3.36175	genefamilies	0.0013036	2.1026	2.26054	2.49524	0.392639	5.64027	6.35209	8.30211	2.66183	127	1
ACVD	UniRef90_S3A7K6	1.87752	6.34972e-06	1.05921	2.69582	genefamilies	0.00665128	1.51894	1.5995	1.88885	0.369913	4.3929	4.93056	5.64976	1.25686	127	1
ACVD	UniRef90_S3A7L2	2.92854	3.98842e-09	1.96007	3.89701	genefamilies	1.38958e-05	2.59705	2.70901	2.99531	0.398264	7.88613	8.63491	11.5265	3.64041	127	1
ACVD	UniRef90_S3A7M2	2.1194	1.10411e-06	1.2657	2.9731	genefamilies	0.00159818	1.78714	1.86963	2.1232	0.336066	5.38106	5.83986	6.73082	1.34976	127	1
ACVD	UniRef90_S3A7U1	2.67611	2.66926e-08	1.73707	3.61514	genefamilies	7.07604e-05	2.33728	2.45562	2.72157	0.384296	7.06879	7.84682	9.75807	2.68928	127	1
ACVD	UniRef90_S3A7U8	2.52993	7.79923e-08	1.60928	3.45057	genefamilies	0.000175409	2.1619	2.32376	2.60791	0.446011	6.22456	7.26584	10.0823	3.85774	127	1
ACVD	UniRef90_S3A7V8	2.59437	1.3813e-07	1.63082	3.55793	genefamilies	0.000283075	2.29679	2.39218	2.64778	0.350982	6.31538	6.97688	9.49577	3.18039	127	1
ACVD	UniRef90_S3A7W4	2.42988	1.06742e-07	1.53577	3.324	genefamilies	0.000228368	2.02237	2.18369	2.44584	0.423474	6.564	7.07984	7.769	1.205	127	1
ACVD	UniRef90_S3A7W9	2.80634	7.73535e-09	1.85957	3.75311	genefamilies	2.47006e-05	2.43648	2.5964	2.84138	0.404894	7.81591	8.44196	9.6134	1.79749	127	1
ACVD	UniRef90_S3A7Y0	2.74959	1.80579e-08	1.79695	3.70223	genefamilies	5.08738e-05	2.5426	2.66637	2.81776	0.275164	7.70647	8.53761	11.3015	3.59498	127	1
ACVD	UniRef90_S3A7Y7	1.96859	1.24575e-05	1.08124	2.85593	genefamilies	0.0113828	1.64777	1.82858	2.02668	0.378911	4.5031	5.08426	6.08292	1.57982	127	1
ACVD	UniRef90_S3A885	2.27513	6.55555e-07	1.37819	3.17208	genefamilies	0.00103742	1.94977	2.06524	2.32785	0.378083	5.54429	6.19374	8.25697	2.71268	127	1
ACVD	UniRef90_S3A896	2.55535	4.40412e-06	1.46087	3.64983	genefamilies	0.00495115	2.47617	2.6247	2.8093	0.333128	5.37422	6.77607	8.79603	3.42182	127	1
ACVD	UniRef90_S3A8A0	2.282	1.16403e-06	1.36076	3.20324	genefamilies	0.00166875	1.89393	2.03137	2.32342	0.429488	5.0008	5.81706	7.84663	2.84583	127	1
ACVD	UniRef90_S3A8C1	2.55429	1.04297e-07	1.61518	3.49341	genefamilies	0.000223918	2.34643	2.44699	2.62778	0.281355	6.76427	7.57664	10.4187	3.65439	127	1
ACVD	UniRef90_S3A8E0	3.07161	1.05941e-08	2.02522	4.11801	genefamilies	3.23219e-05	2.67826	2.90971	3.20497	0.526709	7.73369	8.46952	10.3973	2.66358	127	1
ACVD	UniRef90_S3A8K0	1.5687	8.03919e-05	0.783048	2.35435	genefamilies	0.0494674	1.06854	1.24516	1.65277	0.584234	2.73952	3.34132	4.61535	1.87583	127	1
ACVD	UniRef90_S3A8L0	3.38062	3.84859e-10	2.33339	4.42785	genefamilies	1.77111e-06	2.78534	3.10075	3.44668	0.661343	8.65644	9.58486	10.1094	1.45294	127	1
ACVD	UniRef90_S3A8M3	2.12049	1.8664e-06	1.24691	2.99408	genefamilies	0.00245969	1.74282	1.85763	2.15587	0.413052	4.98381	5.5575	6.63608	1.65227	127	1
ACVD	UniRef90_S3A8M9	2.38239	1.8125e-07	1.48871	3.27608	genefamilies	0.000355598	1.97508	2.12304	2.43099	0.455914	6.15625	6.78532	7.8598	1.70355	127	1
ACVD	UniRef90_S3A8V0	1.9385	3.23143e-06	1.12004	2.75695	genefamilies	0.00385409	1.72504	1.80924	1.99425	0.269208	5.1942	5.77005	7.52144	2.32724	127	1
ACVD	UniRef90_S3A8V6	1.96924	2.68462e-06	1.14477	2.7937	genefamilies	0.00331419	1.65841	1.74568	1.97997	0.321559	5.12851	5.57328	6.36703	1.23852	127	1
ACVD	UniRef90_S3A8X4	1.64352	1.73853e-05	0.889685	2.39736	genefamilies	0.0148576	1.31153	1.47697	1.64527	0.33374	4.64154	4.73813	4.81351	0.171971	127	1
ACVD	UniRef90_S3A8Y3	2.46213	3.9897e-07	1.51042	3.41384	genefamilies	0.000687672	2.25583	2.32887	2.50072	0.244894	6.27622	6.75005	9.16855	2.89232	127	1
ACVD	UniRef90_S3A930	2.49056	4.21129e-08	1.60325	3.37786	genefamilies	0.000104179	2.0815	2.20525	2.4866	0.405101	6.6404	7.16546	8.53282	1.89242	127	1
ACVD	UniRef90_S3A935	2.79218	7.90773e-09	1.84955	3.73481	genefamilies	2.51742e-05	2.3796	2.5693	2.88465	0.505045	7.52666	8.24136	10.3185	2.79188	127	1
ACVD	UniRef90_S3A949	2.1996	6.73806e-07	1.33147	3.06774	genefamilies	0.0010617	1.91841	2.01562	2.26468	0.346273	5.56454	6.30232	8.46133	2.89678	127	1
ACVD	UniRef90_S3A9K5	2.84159	9.89355e-09	1.87562	3.80757	genefamilies	3.05356e-05	2.46553	2.5456	2.87766	0.412133	7.52015	8.02368	9.46354	1.94339	127	1
ACVD	UniRef90_S3A9R1	2.87972	9.32383e-09	1.90258	3.85685	genefamilies	2.90125e-05	2.49207	2.58786	2.92515	0.433085	7.31669	8.12567	9.77155	2.45487	127	1
ACVD	UniRef90_S3A9R5	1.99571	1.11694e-05	1.10115	2.89027	genefamilies	0.0104379	1.71764	1.82164	1.99931	0.281663	4.74257	5.11106	5.82188	1.07931	127	1
ACVD	UniRef90_S3A9T4	2.06697	4.03164e-06	1.18531	2.94862	genefamilies	0.00461286	1.70239	1.95267	2.0684	0.366013	5.08847	5.79403	6.39253	1.30406	127	1
ACVD	UniRef90_S3A9T7	2.62652	1.10294e-07	1.65892	3.59412	genefamilies	0.000234758	2.27901	2.39644	2.69519	0.416184	6.23006	7.03501	9.67116	3.4411	127	1
ACVD	UniRef90_S3A9U3	2.20659	3.89975e-06	1.26684	3.14635	genefamilies	0.00449091	2.00893	2.12124	2.26751	0.258578	5.28674	5.91001	7.83277	2.54603	127	1
ACVD	UniRef90_S3A9W6	2.78345	2.80755e-08	1.80512	3.76178	genefamilies	7.38594e-05	2.39289	2.50925	2.83653	0.443642	7.05975	7.70349	9.06158	2.00183	127	1
ACVD	UniRef90_S3A9X8	2.13479	5.08301e-06	1.21423	3.05535	genefamilies	0.00555463	1.88783	2.02793	2.21301	0.325183	4.90073	5.64033	8.04872	3.14799	127	1
ACVD	UniRef90_S3A9Z1	2.59188	2.79369e-07	1.60369	3.58006	genefamilies	0.000511395	2.2151	2.32784	2.6447	0.429606	5.79975	6.77176	8.52103	2.72128	127	1
ACVD	UniRef90_S3AA27	2.61684	2.40826e-08	1.70169	3.53199	genefamilies	6.48286e-05	2.21112	2.32456	2.67423	0.463111	6.9682	7.63993	8.91971	1.95151	127	1
ACVD	UniRef90_S3AA43	2.12333	1.96636e-07	1.32441	2.92225	genefamilies	0.000381316	1.49396	1.82004	2.16909	0.675133	5.13955	5.94235	7.05813	1.91859	127	1
ACVD	UniRef90_S3AA70	2.93365	3.44397e-09	1.96768	3.89961	genefamilies	1.22258e-05	2.60618	2.72638	2.99574	0.389566	7.99722	8.77097	11.5675	3.57029	127	1
ACVD	UniRef90_S3AA76	2.66002	5.00577e-08	1.70677	3.61327	genefamilies	0.00012071	2.33558	2.45911	2.70891	0.373325	6.75796	7.61122	9.71657	2.95861	127	1
ACVD	UniRef90_S3AAD4	1.55836	2.56035e-05	0.828458	2.28826	genefamilies	0.0201989	1.24936	1.34243	1.59937	0.350011	3.8455	4.37251	4.94029	1.09479	127	1
ACVD	UniRef90_S3AAE1	2.41173	2.22805e-07	1.50005	3.3234	genefamilies	0.00042333	2.08009	2.20847	2.46181	0.381717	6.11753	6.91942	8.75157	2.63403	127	1
ACVD	UniRef90_S3AAF7	2.29093	2.94292e-07	1.41575	3.16612	genefamilies	0.000534108	1.95954	2.06989	2.36664	0.407109	5.92072	6.61327	8.30925	2.38853	127	1
ACVD	UniRef90_S3AAG2	1.96422	3.48372e-06	1.13204	2.79639	genefamilies	0.00409332	1.71851	1.78873	1.97353	0.255016	5.16053	5.57727	6.69337	1.53284	127	1
ACVD	UniRef90_S3AAG5	2.96667	1.0381e-08	1.95666	3.97667	genefamilies	3.17782e-05	2.71864	2.84572	2.99572	0.277085	7.6354	8.65775	11.8215	4.18609	127	1
ACVD	UniRef90_S3AAG9	2.29496	7.55218e-07	1.38498	3.20494	genefamilies	0.00116604	1.99823	2.09543	2.31841	0.32018	5.95216	6.34445	7.34545	1.39328	127	1
ACVD	UniRef90_S3AAI3	1.62407	5.67525e-05	0.827798	2.42034	genefamilies	0.0377952	1.44279	1.57654	1.6756	0.232811	4.02805	4.64333	6.38263	2.35458	127	1
ACVD	UniRef90_S3AAI7	2.29123	3.74306e-07	1.40778	3.17468	genefamilies	0.00065232	1.93793	2.02554	2.31197	0.37404	5.88975	6.38085	7.42434	1.53459	127	1
ACVD	UniRef90_S3AAJ1	2.64784	3.30781e-08	1.71211	3.58358	genefamilies	8.49194e-05	2.29087	2.3813	2.67211	0.381236	7.10783	7.55163	8.66472	1.55689	127	1
ACVD	UniRef90_S3AAK1	2.52623	8.12999e-08	1.60559	3.44687	genefamilies	0.000181585	2.26602	2.33792	2.56872	0.302697	6.84623	7.4524	9.25295	2.40672	127	1
ACVD	UniRef90_S3AAL8	2.62981	1.52779e-07	1.6495	3.61013	genefamilies	0.00030804	2.36442	2.48205	2.68859	0.324172	6.53335	7.29474	9.66163	3.12828	127	1
ACVD	UniRef90_S3AAL9	3.16217	2.66965e-09	2.12867	4.19567	genefamilies	9.7831e-06	2.65616	2.99641	3.21745	0.561286	8.17969	9.10103	10.2378	2.05809	127	1
ACVD	UniRef90_S3AAP4	2.01023	1.79169e-06	1.18355	2.83692	genefamilies	0.00237948	1.65072	1.76038	2.03069	0.37997	4.85159	5.52572	6.74568	1.89409	127	1
ACVD	UniRef90_S3AAT3	2.34207	2.96561e-07	1.44708	3.23705	genefamilies	0.000537264	2.04327	2.14312	2.38818	0.344916	6.04744	6.67773	8.56902	2.52158	127	1
ACVD	UniRef90_S3AB71	1.85868	3.76245e-06	1.06841	2.64895	genefamilies	0.00436102	1.42612	1.54072	1.90128	0.475167	4.33541	4.79038	5.86851	1.5331	127	1
ACVD	UniRef90_S3AB88	1.64373	7.40439e-05	0.824687	2.46277	genefamilies	0.0464405	1.47007	1.56738	1.67164	0.201562	4.11869	4.50065	5.47955	1.36086	127	1
ACVD	UniRef90_S3ABA1	2.50204	1.23e-07	1.57668	3.42741	genefamilies	0.000257164	2.22695	2.36795	2.57229	0.345341	6.56437	7.33121	9.45217	2.8878	127	1
ACVD	UniRef90_S3ABA6	2.16891	5.95796e-07	1.31713	3.0207	genefamilies	0.000957826	1.80229	1.97464	2.22123	0.41894	5.7533	6.26265	7.57925	1.82595	127	1
ACVD	UniRef90_S3ABB0	2.11889	1.24629e-06	1.26102	2.97677	genefamilies	0.00176538	1.78146	1.90012	2.1544	0.37294	5.16545	5.83599	7.32011	2.15466	127	1
ACVD	UniRef90_S3ABB9	1.7022	3.54918e-05	0.890194	2.5142	genefamilies	0.0261427	1.54743	1.62093	1.71456	0.167131	4.20023	4.91422	6.08317	1.88294	127	1
ACVD	UniRef90_S3ABD3	1.55153	4.75407e-05	0.798777	2.30429	genefamilies	0.0329047	1.15481	1.41239	1.54626	0.391443	3.82678	4.27646	4.59406	0.767285	127	1
ACVD	UniRef90_S3ABD5	1.60872	4.03131e-05	0.835681	2.38176	genefamilies	0.0289157	1.26339	1.37595	1.64121	0.377822	3.54564	3.97599	4.63144	1.0858	127	1
ACVD	UniRef90_S3ABI0	2.70089	1.31146e-07	1.69966	3.70212	genefamilies	0.00027104	2.50563	2.69306	2.97225	0.466623	6.50388	7.969	11.9237	5.41977	127	1
ACVD	UniRef90_S3ABI6	2.96534	7.74006e-09	1.96491	3.96577	genefamilies	2.47134e-05	2.47893	2.66039	3.05015	0.571221	7.06174	8.11126	10.3265	3.26476	127	1
ACVD	UniRef90_S3ABN4	1.51397	4.29581e-05	0.783779	2.24417	genefamilies	0.0304016	1.21566	1.31652	1.5375	0.321838	3.52493	4.20254	4.88389	1.35896	127	1
ACVD	UniRef90_S3ABP0	2.25789	1.15613e-06	1.34664	3.16913	genefamilies	0.00165927	2.01409	2.06974	2.277	0.26291	5.722	6.07256	7.56567	1.84366	127	1
ACVD	UniRef90_S3ABV3	2.67544	3.33687e-08	1.72968	3.6212	genefamilies	8.55267e-05	2.24753	2.41038	2.7558	0.508263	6.75718	7.67168	9.07303	2.31586	127	1
ACVD	UniRef90_S3ABX0	2.20026	1.59684e-06	1.29994	3.10057	genefamilies	0.00216412	1.85981	1.99506	2.24897	0.389167	5.00998	5.70909	8.10946	3.09948	127	1
ACVD	UniRef90_S3ABX9	2.15543	1.6092e-06	1.27317	3.0377	genefamilies	0.00217727	1.85518	1.93168	2.20381	0.348635	5.27102	5.80864	7.14112	1.87011	127	1
ACVD	UniRef90_S3ABY4	1.91383	5.24138e-06	1.08735	2.74032	genefamilies	0.00569462	1.57366	1.64564	1.94648	0.372822	4.61661	5.03631	5.80313	1.18653	127	1
ACVD	UniRef90_S3ABY7	2.14512	7.02354e-06	1.20559	3.08466	genefamilies	0.00721445	1.82452	1.97335	2.19308	0.368558	4.80532	5.26977	6.28918	1.48385	127	1
ACVD	UniRef90_S3AC00	3.1202	6.1084e-10	2.14164	4.09875	genefamilies	2.66229e-06	2.68058	2.93692	3.22077	0.540196	8.76077	9.54857	12.0492	3.28843	127	1
ACVD	UniRef90_S3AC25	2.01063	8.75322e-06	1.12038	2.90088	genefamilies	0.00860234	1.77416	1.85474	2.06298	0.288823	4.89915	5.32855	6.36231	1.46317	127	1
ACVD	UniRef90_S3AC39	2.20308	1.96868e-06	1.29335	3.11281	genefamilies	0.00256841	1.9595	2.05831	2.22796	0.268467	5.62937	6.025	7.10711	1.47774	127	1
ACVD	UniRef90_S3AC45	2.41442	4.93256e-08	1.54961	3.27922	genefamilies	0.000119223	2.0964	2.17686	2.45124	0.354842	6.80559	7.4006	8.65063	1.84504	127	1
ACVD	UniRef90_S3AC59	2.82301	1.46629e-08	1.85142	3.79461	genefamilies	4.26455e-05	2.35865	2.56014	2.85748	0.498832	7.29444	7.84219	8.61523	1.3208	127	1
ACVD	UniRef90_S3AC90	1.88498	1.31089e-05	1.03309	2.73687	genefamilies	0.0118589	1.63435	1.73583	1.94804	0.313693	4.15337	5.07574	6.74548	2.59211	127	1
ACVD	UniRef90_S3ACN5	3.1206	5.27838e-10	2.14575	4.09544	genefamilies	2.33951e-06	2.70131	2.90354	3.19782	0.496509	9.1111	9.76917	11.3455	2.23445	127	1
ACVD	UniRef90_S3ACS0	2.12649	2.7117e-06	1.23578	3.0172	genefamilies	0.00334175	1.701	1.86885	2.2006	0.499605	4.57656	5.52548	7.11121	2.53465	127	1
ACVD	UniRef90_S3ACU7	1.70577	9.37857e-06	0.947895	2.46364	genefamilies	0.00907675	1.34819	1.4616	1.72204	0.373857	4.16723	4.624	5.54619	1.37896	127	1
ACVD	UniRef90_S3ACX3	3.1803	4.10408e-10	2.19345	4.16715	genefamilies	1.87522e-06	2.62495	2.9332	3.24255	0.617595	8.56436	9.68257	10.3936	1.82926	127	1
ACVD	UniRef90_S3ACZ9	2.20528	1.0461e-06	1.319	3.09156	genefamilies	0.00152855	1.92419	1.99433	2.26015	0.335959	5.6195	6.12023	7.37989	1.76039	127	1
ACVD	UniRef90_S3AD04	1.78316	1.55769e-05	0.970008	2.59632	genefamilies	0.0136053	1.55472	1.76203	1.88034	0.32561	4.57566	5.20449	7.13885	2.56319	127	1
ACVD	UniRef90_S3AD10	2.02403	5.51871e-06	1.1478	2.90025	genefamilies	0.00593854	1.79081	1.9357	2.03743	0.246617	4.76791	5.72673	7.60708	2.83916	127	1
ACVD	UniRef90_S3AD22	2.63071	6.26527e-08	1.68067	3.58076	genefamilies	0.000145895	2.37621	2.48022	2.6782	0.301985	6.9766	7.6107	10.0317	3.05509	127	1
ACVD	UniRef90_S3AD35	2.39176	2.69971e-06	1.39014	3.39338	genefamilies	0.00332925	2.09644	2.32109	2.55252	0.456082	5.55848	6.33516	7.15155	1.59307	127	1
ACVD	UniRef90_S3AD57	2.27296	1.9663e-07	1.41774	3.12817	genefamilies	0.000381315	1.93182	2.00413	2.29785	0.366029	6.09146	6.64464	7.84657	1.7551	127	1
ACVD	UniRef90_S3AD64	2.28639	4.02109e-06	1.31126	3.26152	genefamilies	0.00460293	1.96099	2.13495	2.37734	0.416354	4.52191	5.60712	8.22976	3.70786	127	1
ACVD	UniRef90_S3AD77	1.98604	2.96497e-06	1.15079	2.82128	genefamilies	0.00359673	1.666	1.7554	2.01795	0.351947	4.98332	5.4418	6.26598	1.28266	127	1
ACVD	UniRef90_S3ADA4	2.13568	3.8285e-06	1.22691	3.04446	genefamilies	0.00442383	1.88312	1.96101	2.1768	0.293676	5.07183	5.6292	7.08648	2.01465	127	1
ACVD	UniRef90_S3ADB2	2.15406	2.79874e-07	1.33274	2.97538	genefamilies	0.000512205	1.72114	1.83137	2.16495	0.443812	5.53182	6.03133	6.94645	1.41463	127	1
ACVD	UniRef90_S3ADE9	1.98878	4.72825e-07	1.2149	2.76266	genefamilies	0.000791204	1.65113	1.7469	2.03076	0.379625	5.48333	6.25305	7.64564	2.16231	127	1
ACVD	UniRef90_S3ADF3	2.15379	6.48442e-07	1.30506	3.00253	genefamilies	0.0010276	1.71953	1.86884	2.18236	0.462827	5.2327	5.90048	6.91959	1.68689	127	1
ACVD	UniRef90_S3ADG7	2.12372	3.04209e-06	1.22953	3.01791	genefamilies	0.00367004	1.97208	2.08848	2.19982	0.227736	5.32376	6.23423	8.59629	3.27253	127	1
ACVD	UniRef90_S3ADH7	2.34962	1.83914e-07	1.46775	3.23149	genefamilies	0.000359823	2.05869	2.19236	2.43257	0.373879	6.32976	7.08588	9.08292	2.75316	127	1
ACVD	UniRef90_S3ADM9	2.48964	1.6359e-07	1.55925	3.42004	genefamilies	0.000326084	2.16341	2.30476	2.5829	0.419488	6.24456	7.0402	9.04789	2.80333	127	1
ACVD	UniRef90_S3ADX2	1.56623	4.78363e-05	0.806066	2.32639	genefamilies	0.0330614	1.15711	1.33314	1.65191	0.494796	3.10728	3.9712	5.06012	1.95284	127	1
ACVD	UniRef90_S3AE71	1.66159	8.27069e-06	0.927957	2.39522	genefamilies	0.00822492	1.19107	1.34243	1.67326	0.482197	3.70621	4.24591	5.27649	1.57028	127	1
ACVD	UniRef90_S3AF18	1.77871	4.73729e-07	1.08652	2.4709	genefamilies	0.000792325	1.38583	1.52265	1.85045	0.464618	4.9005	5.94025	7.43947	2.53897	127	1
ACVD	UniRef90_S3AF75	1.77446	3.34679e-05	0.930804	2.61811	genefamilies	0.0249542	1.53316	1.64868	1.85802	0.324855	3.92131	4.71703	6.86101	2.9397	127	1
ACVD	UniRef90_S3AF78	3.10298	3.39841e-09	2.08165	4.1243	genefamilies	1.20846e-05	2.6834	2.97113	3.18898	0.505577	8.46976	9.27485	10.4471	1.97735	127	1
ACVD	UniRef90_S3AFC6	1.83573	1.33446e-05	1.00533	2.66614	genefamilies	0.0120321	1.47567	1.60941	1.92584	0.45017	4.06902	4.8747	5.65163	1.58261	127	1
ACVD	UniRef90_S3AFF8	1.89681	1.6626e-05	1.02885	2.76477	genefamilies	0.014339	1.53253	1.65073	2.00097	0.468436	4.03719	4.53033	5.79328	1.75609	127	1
ACVD	UniRef90_S3AFH2	2.15949	1.54135e-06	1.2772	3.04177	genefamilies	0.00210178	1.80559	1.89491	2.21018	0.404594	5.14357	5.62434	6.47696	1.3334	127	1
ACVD	UniRef90_S3AFI5	1.5085	8.37408e-06	0.842051	2.17495	genefamilies	0.00830568	1.23221	1.35642	1.55003	0.317824	4.61148	5.13995	6.00063	1.38915	127	1
ACVD	UniRef90_S3AFX1	2.49506	3.77001e-07	1.53275	3.45737	genefamilies	0.000656148	1.99549	2.33106	2.60577	0.610283	5.56992	6.70017	7.83441	2.26449	127	1
ACVD	UniRef90_S3AG11	1.4295	3.20895e-05	0.751467	2.10753	genefamilies	0.024142	1.11761	1.25367	1.43801	0.320398	3.79108	4.43112	5.06935	1.27827	127	1
ACVD	UniRef90_S3AII0	3.20467	2.29576e-09	2.16184	4.24751	genefamilies	8.57759e-06	2.63599	3.02408	3.32661	0.690616	7.94555	9.16908	10.3903	2.44473	127	1
ACVD	UniRef90_S3AJV0	3.27236	2.08e-10	2.27479	4.26992	genefamilies	1.01805e-06	2.73591	3.00105	3.35106	0.61515	9.10786	10.0036	11.3031	2.19524	127	1
ACVD	UniRef90_S3AK83	2.9543	8.08166e-09	1.95627	3.95233	genefamilies	2.56441e-05	2.35395	2.70115	2.99243	0.638486	7.11828	8.19886	9.05303	1.93475	127	1
ACVD	UniRef90_S3AKF9	2.40992	2.58625e-07	1.4938	3.32604	genefamilies	0.000479299	2.06821	2.14832	2.45437	0.386165	6.06691	6.64724	7.95271	1.8858	127	1
ACVD	UniRef90_S3AKJ1	1.51108	4.25988e-05	0.782634	2.23952	genefamilies	0.0301993	1.09818	1.24723	1.55721	0.459035	3.24668	3.94884	4.75602	1.50933	127	1
ACVD	UniRef90_S3ALV2	1.87145	3.14027e-06	1.08234	2.66057	genefamilies	0.00376575	1.33211	1.58528	1.94617	0.614066	4.07806	4.63933	6.10027	2.02221	127	1
ACVD	UniRef90_S3AM49	2.47595	6.83339e-07	1.49819	3.4537	genefamilies	0.00107405	2.07708	2.32322	2.52301	0.44593	5.94301	6.38888	7.20966	1.26665	127	1
ACVD	UniRef90_S3AM72	1.62361	6.0689e-05	0.824349	2.42288	genefamilies	0.0398204	1.18666	1.38698	1.67902	0.492358	3.22643	3.7937	4.59183	1.3654	127	1
ACVD	UniRef90_S3AM97	2.85453	1.01893e-08	1.88327	3.8258	genefamilies	3.12855e-05	2.30003	2.59721	2.92973	0.629705	7.02065	8.32341	8.87981	1.85916	127	1
ACVD	UniRef90_S3AP70	2.78061	1.39602e-07	1.74749	3.81373	genefamilies	0.000285672	2.20533	2.65582	2.9503	0.744969	5.81151	7.45829	8.72204	2.91054	127	1
ACVD	UniRef90_S3AVI0	3.32599	1.15387e-10	2.32713	4.32486	genefamilies	5.99744e-07	2.8321	3.07382	3.37671	0.544609	9.64476	10.2498	11.2828	1.63806	127	1
ACVD	UniRef90_S3AY49	1.83762	2.76436e-06	1.06724	2.60799	genefamilies	0.00339502	1.32261	1.53264	1.93521	0.612593	3.76975	4.94356	6.22972	2.45997	127	1
ACVD	UniRef90_S3AYZ7	1.94289	9.08009e-06	1.08106	2.80471	genefamilies	0.00885436	1.51053	1.63626	2.04484	0.534313	3.87922	4.70679	5.77468	1.89546	127	1
ACVD	UniRef90_S3AZ35	2.36681	1.75309e-08	1.54757	3.18605	genefamilies	4.96277e-05	2.03192	2.153	2.4522	0.420279	6.98485	7.96834	9.90129	2.91645	127	1
ACVD	UniRef90_S3AZ49	2.95563	2.3064e-08	1.92346	3.98781	genefamilies	6.25033e-05	2.27061	2.76219	3.04399	0.77338	6.14668	7.7652	8.91055	2.76387	127	1
ACVD	UniRef90_S3AZ75	1.63862	2.54641e-05	0.871357	2.40589	genefamilies	0.020113	1.23615	1.40892	1.71527	0.479117	3.77163	4.32372	5.66264	1.891	127	1
ACVD	UniRef90_S3AZF3	3.27553	4.05859e-10	2.25943	4.29163	genefamilies	1.85682e-06	2.62372	2.9445	3.32077	0.697048	8.34942	9.36684	9.99176	1.64234	127	1
ACVD	UniRef90_S3B0I3	1.62517	9.91675e-06	0.901079	2.34926	genefamilies	0.00948829	1.2504	1.36947	1.67272	0.42232	3.82584	4.53273	5.64568	1.81985	127	1
ACVD	UniRef90_S3B0V3	3.35178	1.09634e-10	2.34646	4.35711	genefamilies	5.73051e-07	2.96876	3.10871	3.41241	0.443655	9.50507	10.5188	12.9324	3.42738	127	1
ACVD	UniRef90_S3B112	2.10145	1.00647e-08	1.3867	2.8162	genefamilies	3.09777e-05	1.5341	1.77108	2.17629	0.642188	5.75777	6.85754	8.74979	2.99202	127	1
ACVD	UniRef90_S3B364	1.69363	6.2771e-05	0.858198	2.52907	genefamilies	0.0408602	1.49961	1.56836	1.78218	0.282573	3.96323	4.49713	5.614	1.65077	127	1
ACVD	UniRef90_S3B9X0	3.1509	3.11762e-09	2.11642	4.18538	genefamilies	1.12132e-05	2.5428	2.94563	3.27515	0.732351	7.42226	8.9435	10.0186	2.59635	127	1
ACVD	UniRef90_S3BBV6	1.55248	4.34047e-05	0.803264	2.3017	genefamilies	0.0306502	1.29063	1.46808	1.70978	0.419157	4.00058	4.74653	5.86198	1.8614	127	1
ACVD	UniRef90_S3BFM8	1.75763	2.27037e-05	0.939797	2.57546	genefamilies	0.0183657	1.54514	1.63732	1.7898	0.244656	4.60188	5.04828	5.70151	1.09963	127	1
ACVD	UniRef90_S3BGI7	1.73234	1.08538e-05	0.956968	2.50772	genefamilies	0.0102059	1.31818	1.50508	1.77297	0.454788	4.01528	4.66887	5.54487	1.52959	127	1
ACVD	UniRef90_S3BGP4	3.27132	9.42036e-10	2.23317	4.30946	genefamilies	3.91336e-06	2.74045	3.02074	3.33852	0.598065	8.53497	9.35156	10.3514	1.81645	127	1
ACVD	UniRef90_S3BGQ0	3.68873	5.51271e-13	2.70674	4.67072	genefamilies	5.02672e-09	3.11045	3.48362	3.74526	0.634806	11.6536	12.8288	13.9532	2.29959	127	1
ACVD	UniRef90_S3BGQ5	2.51724	1.62368e-06	1.48648	3.548	genefamilies	0.00219281	2.10899	2.26064	2.54248	0.433484	5.37565	5.87115	6.57511	1.19946	127	1
ACVD	UniRef90_S3BHD4	1.58163	1.66412e-05	0.857861	2.3054	genefamilies	0.0143492	1.37456	1.41404	1.61059	0.236023	4.20052	4.82332	6.70794	2.50742	127	1
ACVD	UniRef90_S3LFC2	1.82007	3.73836e-07	1.11832	2.52181	genefamilies	0.000651613	1.54478	1.65355	1.86597	0.321189	5.89158	6.70917	7.87197	1.98039	127	1
ACVD	UniRef90_S3LG04	1.50915	1.43641e-05	0.823863	2.19444	genefamilies	0.0127659	1.36325	1.45908	1.59341	0.230156	4.60081	5.56773	7.2169	2.6161	127	1
ACVD	UniRef90_S3LK98	2.2082	4.99017e-06	1.25682	3.15958	genefamilies	0.00547301	1.62399	1.7939	2.2285	0.604504	3.74119	4.29032	6.02782	2.28663	127	1
ACVD	UniRef90_S3Y6G3	-2.23861	6.11511e-05	-3.34113	-1.1361	genefamilies	0.0400564	-2.3633	-2.18019	-2.05159	0.311706	3.91579	4.88811	5.96103	2.04524	127	0
ACVD	UniRef90_S3ZMJ4	-3.28599	8.21601e-11	-4.26454	-2.30743	genefamilies	4.42761e-07	-3.32988	-3.15188	-2.93346	0.396425	8.61307	10.6513	13.8612	5.24817	127	0
ACVD	UniRef90_S4X3J9	2.90122	8.55483e-07	1.74495	4.0575	genefamilies	0.00129231	1.94881	2.37865	3.12703	1.17822	3.95486	5.04602	7.10626	3.1514	127	1
ACVD	UniRef90_S5R429	2.47292	1.42554e-06	1.46596	3.47987	genefamilies	0.00197129	2.09561	2.41036	2.53287	0.437263	5.7935	6.56868	7.2128	1.41929	127	1
ACVD	UniRef90_S5VDD0	0.374499	2.52154e-08	0.243334	0.505664	genefamilies	6.74246e-05	0.294515	0.323839	0.382934	0.0884186	6.03857	7.16567	8.77183	2.73326	127	1
ACVD	UniRef90_S5VUA1	2.48524	8.48017e-06	1.38658	3.5839	genefamilies	0.0083895	2.14053	2.41337	2.75684	0.616311	4.4909	5.66171	8.30721	3.81632	127	1
ACVD	UniRef90_S5W5D7	0.289398	1.79692e-05	0.156426	0.42237	genefamilies	0.0152505	0.21572	0.249009	0.295452	0.0797322	3.40382	4.49875	5.81833	2.41451	127	1
ACVD	UniRef90_S5YUC9	2.43686	8.14259e-05	1.21544	3.65829	genefamilies	0.0499495	1.98419	2.17448	2.58738	0.603189	3.32146	4.05535	5.69164	2.37018	127	1
ACVD	UniRef90_S5Z3L8	2.80618	6.08218e-06	1.58566	4.02669	genefamilies	0.00642267	2.31191	2.54989	2.97541	0.663496	4.36721	5.35486	7.60829	3.24108	127	1
ACVD	UniRef90_S5Z6U3	2.0274	4.65386e-05	1.045	3.00981	genefamilies	0.0323676	1.55577	1.72978	2.14333	0.587562	3.40048	3.8423	4.98758	1.58711	127	1
ACVD	UniRef90_S6AQM3	2.76013	3.75038e-08	1.78062	3.73965	genefamilies	9.4478e-05	2.51603	2.69307	2.91925	0.403222	7.1136	8.44289	11.4654	4.35183	127	1
ACVD	UniRef90_S6AQN5	3.12631	2.47303e-09	2.1068	4.14583	genefamilies	9.14778e-06	2.82766	3.0072	3.3252	0.497535	8.22871	9.89158	12.481	4.2523	127	1
ACVD	UniRef90_S6AQN8	2.48995	6.02454e-07	1.51165	3.46825	genefamilies	0.000966892	2.35827	2.55213	2.88909	0.530817	6.19658	7.41117	11.824	5.62738	127	1
ACVD	UniRef90_S6AQQ9	2.9763	9.81336e-08	1.8844	4.0682	genefamilies	0.000212739	2.5219	2.68045	2.99975	0.477859	6.13113	7.00818	8.84415	2.71301	127	1
ACVD	UniRef90_S6AQS3	2.97282	1.33452e-08	1.95271	3.99292	genefamilies	3.93837e-05	2.83527	2.96493	3.09511	0.259839	7.9202	9.2479	12.5554	4.63515	127	1
ACVD	UniRef90_S6AQT7	2.82318	6.32032e-07	1.71181	3.93454	genefamilies	0.00100624	2.57555	2.78259	3.04771	0.472163	5.97124	7.14626	9.95145	3.98021	127	1
ACVD	UniRef90_S6AQU6	2.78927	8.52304e-08	1.77108	3.80746	genefamilies	0.000188935	2.52492	2.6986	2.97514	0.450226	6.66044	8.06754	10.6064	3.94592	127	1
ACVD	UniRef90_S6AQW8	2.95818	2.03926e-08	1.92924	3.98712	genefamilies	5.63155e-05	2.80523	2.96254	3.1242	0.318968	7.69673	9.03976	12.4348	4.73807	127	1
ACVD	UniRef90_S6AQY4	3.12622	2.43129e-09	2.10723	4.1452	genefamilies	9.01359e-06	2.83162	2.98469	3.29235	0.460734	8.24713	9.82558	12.2513	4.00422	127	1
ACVD	UniRef90_S6AQZ2	3.57994	5.97129e-10	2.45789	4.70199	genefamilies	2.60813e-06	3.03623	3.27334	3.70126	0.665038	8.30897	9.38762	11.8929	3.58389	127	1
ACVD	UniRef90_S6AR06	2.0105	4.04563e-06	1.1528	2.86821	genefamilies	0.00462612	2.00404	2.13272	2.27461	0.270569	5.41174	7.09067	9.82452	4.41278	127	1
ACVD	UniRef90_S6AR38	2.12254	1.45799e-07	1.33268	2.91241	genefamilies	0.00029635	1.87776	1.99782	2.14307	0.265308	6.26373	7.1427	9.49224	3.22852	127	1
ACVD	UniRef90_S6AR53	2.03938	8.28989e-06	1.13884	2.93993	genefamilies	0.00824064	1.97838	2.05469	2.2289	0.250529	5.08922	6.0022	8.69041	3.60119	127	1
ACVD	UniRef90_S6AR65	2.82729	8.26299e-07	1.70209	3.95248	genefamilies	0.0012556	2.61025	2.73843	2.99119	0.380937	5.89428	6.70061	9.26111	3.36683	127	1
ACVD	UniRef90_S6ARA4	3.17461	1.64617e-09	2.15133	4.1979	genefamilies	6.40405e-06	2.8511	3.0129	3.29911	0.448015	8.41902	9.67383	12.1867	3.76765	127	1
ACVD	UniRef90_S6ARB0	2.41862	5.3848e-07	1.47261	3.36464	genefamilies	0.000881478	2.09505	2.23345	2.50181	0.406762	5.75094	6.67882	8.24977	2.49884	127	1
ACVD	UniRef90_S6ARB7	2.30454	5.05207e-06	1.31107	3.29802	genefamilies	0.00552735	2.14218	2.27894	2.56889	0.426711	5.05519	5.97131	9.24403	4.18884	127	1
ACVD	UniRef90_S6ARF8	1.67999	4.58989e-05	0.866586	2.49339	genefamilies	0.0320283	1.3974	1.55866	1.77146	0.374053	3.6225	4.55294	6.66056	3.03806	127	1
ACVD	UniRef90_S6ARG9	2.46681	6.5691e-07	1.49421	3.4394	genefamilies	0.00103924	2.35541	2.5325	2.78707	0.431658	6.22725	7.6231	11.2812	5.05399	127	1
ACVD	UniRef90_S6ARH3	2.43086	1.42522e-07	1.52701	3.33472	genefamilies	0.000290595	2.26572	2.43737	2.71228	0.446559	6.79508	8.42107	10.9281	4.13298	127	1
ACVD	UniRef90_S6ARI0	2.90095	6.89226e-08	1.84984	3.95206	genefamilies	0.000158267	2.42817	2.60336	2.98663	0.558456	6.44592	7.30523	8.60034	2.15442	127	1
ACVD	UniRef90_S6ARP4	2.56065	4.61575e-07	1.56519	3.55612	genefamilies	0.000776032	2.37587	2.50759	2.71411	0.338235	6.24694	7.38306	9.8183	3.57135	127	1
ACVD	UniRef90_S6ARR6	1.43271	1.75152e-05	0.775306	2.09011	genefamilies	0.014944	1.16334	1.32146	1.45222	0.288887	4.5637	4.94703	5.39076	0.827053	127	1
ACVD	UniRef90_S6ART9	2.87927	2.75579e-08	1.86789	3.89066	genefamilies	7.26939e-05	2.60958	2.78637	3.06398	0.454395	7.16902	8.76374	11.5847	4.41564	127	1
ACVD	UniRef90_S6ARW6	2.25243	4.11239e-06	1.29078	3.21408	genefamilies	0.00468626	2.20364	2.33287	2.49404	0.290404	5.42017	6.7608	9.558	4.13783	127	1
ACVD	UniRef90_S6AS21	2.63338	2.30505e-07	1.63665	3.63012	genefamilies	0.000435563	2.58775	2.7521	2.97249	0.384743	6.6101	8.44219	11.9678	5.35766	127	1
ACVD	UniRef90_S6AS51	2.74426	2.81788e-08	1.77959	3.70893	genefamilies	7.41011e-05	2.40956	2.58398	2.94529	0.535732	6.96994	8.37414	10.6133	3.64339	127	1
ACVD	UniRef90_S6AS54	2.63055	2.55023e-07	1.63108	3.63002	genefamilies	0.000473653	2.40891	2.60121	2.83156	0.422654	6.22406	7.75158	10.8539	4.6298	127	1
ACVD	UniRef90_S6AS57	2.4341	1.12055e-06	1.45303	3.41517	genefamilies	0.00161743	2.24279	2.36865	2.49158	0.248789	5.82169	6.68977	8.55372	2.73203	127	1
ACVD	UniRef90_S6AS63	1.74589	7.95077e-05	0.872097	2.61968	genefamilies	0.049054	1.57021	1.74589	1.96148	0.391271	3.86001	4.65338	7.31246	3.45244	127	1
ACVD	UniRef90_S6AS68	2.91894	8.77351e-09	1.93036	3.90752	genefamilies	2.75189e-05	2.56211	2.73995	3.04349	0.481385	7.29807	8.71225	11.1403	3.84227	127	1
ACVD	UniRef90_S6AS76	2.09358	1.04628e-05	1.15826	3.02889	genefamilies	0.00990991	1.93426	2.09125	2.25822	0.32396	4.78131	5.87448	8.22757	3.44626	127	1
ACVD	UniRef90_S6AS87	2.02776	7.56051e-07	1.22369	2.83183	genefamilies	0.00116694	1.76402	1.88063	2.09343	0.329415	5.79072	6.45302	8.03395	2.24322	127	1
ACVD	UniRef90_S6AS89	2.8277	2.28102e-08	1.84056	3.81484	genefamilies	6.19596e-05	2.70638	2.83164	2.99822	0.291835	7.59045	9.11127	12.384	4.79355	127	1
ACVD	UniRef90_S6AS96	3.15931	1.28857e-09	2.14795	4.17067	genefamilies	5.15336e-06	3.02909	3.16233	3.32089	0.291801	8.82485	10.5129	14.1218	5.29698	127	1
ACVD	UniRef90_S6ASA0	2.86247	1.0408e-08	1.88786	3.83707	genefamilies	3.18443e-05	2.83414	2.99462	3.24514	0.411001	7.98497	10.3009	14.5491	6.56413	127	1
ACVD	UniRef90_S6ASA1	1.95809	8.5208e-06	1.09227	2.82392	genefamilies	0.00842139	1.72783	1.88323	2.06982	0.341985	4.77838	5.56319	7.24499	2.46661	127	1
ACVD	UniRef90_S6ASB1	2.71236	7.24527e-08	1.72787	3.69685	genefamilies	0.000164984	2.50247	2.64034	2.80761	0.305143	6.98806	7.91632	11.0124	4.02437	127	1
ACVD	UniRef90_S6ASE0	1.8042	3.26663e-05	0.947583	2.66083	genefamilies	0.0244809	1.48853	1.59134	1.92847	0.439933	3.84167	4.55642	5.73081	1.88914	127	1
ACVD	UniRef90_S6ASE5	2.42126	7.60161e-07	1.46094	3.38158	genefamilies	0.00117214	2.20825	2.38444	2.60729	0.399033	5.78359	7.21863	9.91801	4.13442	127	1
ACVD	UniRef90_S6ASM8	2.96913	3.68507e-09	1.98953	3.94872	genefamilies	1.29762e-05	2.60404	2.83613	3.18016	0.57612	7.57272	9.2587	11.8969	4.32414	127	1
ACVD	UniRef90_S6ASN3	3.4571	1.01282e-09	2.3578	4.5564	genefamilies	4.17129e-06	2.93981	3.07751	3.49627	0.556468	8.16848	8.99447	10.4614	2.29297	127	1
ACVD	UniRef90_S6ASQ0	2.45392	2.40128e-07	1.52368	3.38416	genefamilies	0.000450563	2.19682	2.37425	2.62604	0.429221	6.17397	7.16821	10.7733	4.59937	127	1
ACVD	UniRef90_S6ASQ4	2.89044	2.73922e-09	1.94505	3.83583	genefamilies	1.00112e-05	2.63475	2.80295	2.9521	0.317344	8.56934	9.56317	12.0256	3.45631	127	1
ACVD	UniRef90_S6ASR5	2.81353	2.25729e-08	1.83167	3.79539	genefamilies	6.14024e-05	2.61982	2.74036	2.94541	0.325596	7.59373	8.79638	11.5762	3.98242	127	1
ACVD	UniRef90_S6ASW2	2.73655	7.14378e-08	1.74377	3.72932	genefamilies	0.000163028	2.56111	2.68792	2.8378	0.276686	7.03647	7.98587	11.2664	4.22989	127	1
ACVD	UniRef90_S6ASY0	2.54397	7.15771e-07	1.53745	3.55048	genefamilies	0.00111557	2.29469	2.46065	2.61786	0.323169	5.84982	6.74689	9.33721	3.48739	127	1
ACVD	UniRef90_S6ASZ3	3.22019	3.17295e-10	2.22771	4.21267	genefamilies	1.49094e-06	2.81498	2.97332	3.28211	0.467132	8.72024	10.1368	12.3306	3.61035	127	1
ACVD	UniRef90_S6ASZ7	2.46517	5.55913e-07	1.49972	3.43062	genefamilies	0.000905078	2.05603	2.31802	2.711	0.654973	5.37199	6.72505	9.21391	3.84192	127	1
ACVD	UniRef90_S6AT10	2.72404	2.3315e-08	1.77241	3.67567	genefamilies	6.30805e-05	2.32985	2.49379	2.79383	0.463986	6.69675	8.11583	10.611	3.91426	127	1
ACVD	UniRef90_S6AT17	3.08936	1.14705e-09	2.1036	4.07512	genefamilies	4.65967e-06	3.00186	3.09753	3.22126	0.219402	8.9822	10.7062	13.94	4.95778	127	1
ACVD	UniRef90_S6AT40	2.27019	1.20924e-06	1.35224	3.18814	genefamilies	0.0017216	2.18361	2.31453	2.55337	0.369762	5.93941	7.42595	10.0041	4.06469	127	1
ACVD	UniRef90_S6AT79	2.90499	1.33007e-08	1.90826	3.90172	genefamilies	3.92729e-05	2.7433	2.88199	3.06279	0.319497	7.88065	9.33156	12.3801	4.49948	127	1
ACVD	UniRef90_S6ATC5	2.09444	2.89039e-05	1.10683	3.08206	genefamilies	0.0222252	1.81703	2.0256	2.21489	0.397857	4.38179	5.0127	5.96847	1.58668	127	1
ACVD	UniRef90_S6ATD9	2.68038	7.41628e-08	1.7067	3.65405	genefamilies	0.000168166	2.4314	2.62917	2.78743	0.356026	6.87266	7.98649	10.9241	4.05148	127	1
ACVD	UniRef90_S6ATE2	2.60166	2.22183e-07	1.61829	3.58502	genefamilies	0.000422342	2.38503	2.5958	2.8897	0.504669	6.33928	8.14703	11.0108	4.67153	127	1
ACVD	UniRef90_S6ATF0	2.43174	1.59481e-06	1.43676	3.42672	genefamilies	0.00216213	2.15133	2.31077	2.55303	0.401707	5.29591	6.41236	8.50659	3.21068	127	1
ACVD	UniRef90_S6ATF5	2.97777	1.02808e-08	1.96429	3.99125	genefamilies	3.15209e-05	2.62046	2.76723	3.0191	0.398635	7.37009	8.52932	10.8452	3.47511	127	1
ACVD	UniRef90_S6ATH5	2.67167	3.08981e-07	1.64913	3.69421	genefamilies	0.000556157	2.45426	2.67167	2.91148	0.457218	6.21114	7.86051	10.9163	4.70511	127	1
ACVD	UniRef90_S6ATJ8	2.67215	2.37039e-07	1.65968	3.68462	genefamilies	0.000445695	2.4534	2.678	2.93599	0.482588	6.30946	7.72592	11.3319	5.02248	127	1
ACVD	UniRef90_S6ATL1	3.02151	1.28625e-09	2.05432	3.98871	genefamilies	5.14589e-06	2.59009	2.79362	3.19764	0.607544	7.77939	9.5756	12.5225	4.74311	127	1
ACVD	UniRef90_S6ATN5	2.86013	1.47491e-08	1.87558	3.84469	genefamilies	4.28588e-05	2.60739	2.77223	3.07402	0.466632	7.58627	9.0157	11.5638	3.9775	127	1
ACVD	UniRef90_S6ATP9	2.4551	7.08969e-07	1.48412	3.42607	genefamilies	0.00110693	2.33199	2.41946	2.52828	0.196293	6.16932	7.10811	9.52488	3.35556	127	1
ACVD	UniRef90_S6ATQ1	2.40023	1.25489e-06	1.42817	3.37229	genefamilies	0.00177558	2.25241	2.43747	2.61451	0.362101	5.86509	7.08012	10.0867	4.2216	127	1
ACVD	UniRef90_S6ATT2	2.88488	1.46885e-08	1.89194	3.87782	genefamilies	4.27077e-05	2.71037	2.86625	3.06699	0.356622	7.75754	9.27887	12.3789	4.6214	127	1
ACVD	UniRef90_S6ATT5	2.41162	1.84551e-06	1.41859	3.40465	genefamilies	0.00243695	2.18996	2.37596	2.55714	0.367178	5.3707	6.49958	9.26746	3.89676	127	1
ACVD	UniRef90_S6ATU0	2.62832	1.72319e-07	1.64422	3.61242	genefamilies	0.000340622	2.34971	2.54226	2.7868	0.437091	6.11679	7.45215	10.9418	4.82498	127	1
ACVD	UniRef90_S6ATZ4	1.80712	5.06229e-05	0.927105	2.68713	genefamilies	0.0345554	1.67737	1.81431	1.97251	0.295141	4.21746	5.10087	6.86418	2.64672	127	1
ACVD	UniRef90_S6AU00	2.98494	8.62685e-09	1.97453	3.99535	genefamilies	2.71285e-05	2.67733	2.84359	3.09816	0.420826	7.61973	8.93567	11.6877	4.06797	127	1
ACVD	UniRef90_S6AU05	2.95623	7.34e-09	1.9605	3.95197	genefamilies	2.35877e-05	2.79209	2.92135	3.08798	0.295886	8.13687	9.30518	12.9818	4.8449	127	1
ACVD	UniRef90_S6AU41	2.74431	1.21726e-07	1.72972	3.75889	genefamilies	0.000254974	2.51392	2.6976	2.89346	0.379537	6.52252	7.91834	11.0091	4.48653	127	1
ACVD	UniRef90_S6AU95	2.84834	1.40162e-08	1.86943	3.82725	genefamilies	4.10551e-05	2.6259	2.79839	2.98512	0.359217	7.54424	8.92016	12.5056	4.96132	127	1
ACVD	UniRef90_S6AUA4	2.75428	2.63305e-08	1.78825	3.72032	genefamilies	6.9915e-05	2.51384	2.66794	2.87856	0.364723	7.18108	8.44468	11.9792	4.79808	127	1
ACVD	UniRef90_S6AUB7	3.10338	4.62504e-08	1.99423	4.21252	genefamilies	0.000112775	2.7067	2.83451	3.16493	0.458237	6.71996	7.50751	9.68559	2.96563	127	1
ACVD	UniRef90_S6AUC8	2.93261	1.4196e-08	1.92433	3.94088	genefamilies	4.15081e-05	2.72395	2.89268	3.06165	0.337709	7.70547	8.93951	12.511	4.80549	127	1
ACVD	UniRef90_S6AUC9	2.45214	1.10732e-07	1.54865	3.35563	genefamilies	0.000235564	2.24382	2.4067	2.59932	0.355501	6.63583	8.09231	11.1435	4.50764	127	1
ACVD	UniRef90_S6AUD5	2.95922	1.21339e-08	1.94682	3.97162	genefamilies	3.63696e-05	2.81175	2.92114	3.06095	0.249194	7.91825	9.2226	12.1502	4.23192	127	1
ACVD	UniRef90_S6AUD9	3.46341	1.12463e-10	2.42394	4.50288	genefamilies	5.86217e-07	3.03888	3.20993	3.51941	0.480529	9.23213	10.6002	13.0853	3.85319	127	1
ACVD	UniRef90_S6AUG3	3.68178	4.4823e-10	2.53664	4.82692	genefamilies	2.02656e-06	3.13657	3.36975	3.67478	0.538207	8.68724	9.77085	10.7232	2.03599	127	1
ACVD	UniRef90_S6AUL7	2.67164	1.61042e-07	1.67381	3.66947	genefamilies	0.000321809	2.44639	2.64291	2.84608	0.399687	6.46867	7.80429	11.1913	4.72263	127	1
ACVD	UniRef90_S6AUN1	2.08657	4.02418e-06	1.19663	2.97651	genefamilies	0.00460603	2.00783	2.16797	2.30848	0.300647	5.25397	6.85533	9.40298	4.14901	127	1
ACVD	UniRef90_S6AUP4	2.55499	3.14013e-07	1.5765	3.53348	genefamilies	0.000563362	2.29698	2.48355	2.66867	0.371687	6.16903	7.26837	10.1632	3.99419	127	1
ACVD	UniRef90_S6AUR9	1.72302	3.20196e-06	0.995848	2.4502	genefamilies	0.00382523	1.59422	1.66224	1.7626	0.168378	5.31625	6.21261	7.57835	2.2621	127	1
ACVD	UniRef90_S6AUS3	2.04975	6.16635e-07	1.24365	2.85585	genefamilies	0.000985827	1.60851	1.82253	2.10878	0.500277	5.22705	6.13986	6.91868	1.69163	127	1
ACVD	UniRef90_S6AUV4	2.83244	1.83787e-08	1.85054	3.81434	genefamilies	5.1621e-05	2.56954	2.71459	2.91387	0.344321	7.43639	8.28317	11.7283	4.2919	127	1
ACVD	UniRef90_S6AUX2	2.80177	7.99134e-08	1.78134	3.82221	genefamilies	0.00017896	2.58437	2.73038	2.93783	0.353461	6.99503	8.17936	10.7046	3.70954	127	1
ACVD	UniRef90_S6AUY5	2.12177	2.70534e-05	1.12495	3.1186	genefamilies	0.0210992	1.84973	2.07055	2.30033	0.450602	4.02778	5.28622	7.50929	3.48152	127	1
ACVD	UniRef90_S6AVU5	2.71826	1.19491e-07	1.71398	3.72255	genefamilies	0.000251098	2.43506	2.58007	2.82373	0.388675	6.49649	7.76229	10.141	3.64456	127	1
ACVD	UniRef90_S6AW03	2.63987	3.89243e-06	1.51569	3.76406	genefamilies	0.00448438	2.3033	2.45046	2.80152	0.498217	5.02708	5.68516	7.46863	2.44156	127	1
ACVD	UniRef90_S6AW11	3.03008	7.94849e-09	2.00698	4.05319	genefamilies	2.52847e-05	2.77437	2.91806	3.13511	0.360738	7.83235	9.22721	12.0849	4.25254	127	1
ACVD	UniRef90_S6AW16	2.45387	1.30579e-07	1.54435	3.36338	genefamilies	0.000270033	2.27006	2.44293	2.68754	0.417483	6.66272	8.31546	11.2688	4.60603	127	1
ACVD	UniRef90_S6AW20	2.9046	3.48338e-08	1.87636	3.93284	genefamilies	8.87257e-05	2.70258	2.86151	3.03616	0.33358	7.25618	8.60947	11.7187	4.46251	127	1
ACVD	UniRef90_S6AW24	2.63185	1.22248e-07	1.65869	3.60501	genefamilies	0.000255842	2.45356	2.6292	2.81347	0.359907	6.83289	8.01976	11.4345	4.60164	127	1
ACVD	UniRef90_S6AW32	2.30604	1.22784e-06	1.37299	3.23909	genefamilies	0.00174371	1.90623	2.14639	2.41267	0.506436	4.9782	6.09946	8.62097	3.64278	127	1
ACVD	UniRef90_S6AW39	2.61509	1.32953e-07	1.64519	3.585	genefamilies	0.000274108	2.31574	2.51165	2.69167	0.375927	6.51538	7.44254	9.92015	3.40476	127	1
ACVD	UniRef90_S6AW62	2.06685	8.2308e-06	1.1545	2.97919	genefamilies	0.00819212	1.86598	2.03232	2.32094	0.45496	4.71055	5.5752	9.08626	4.37571	127	1
ACVD	UniRef90_S6AW71	2.92181	1.01795e-08	1.92769	3.91593	genefamilies	3.1263e-05	2.6922	2.82439	3.03432	0.342124	7.78916	9.13975	11.5085	3.71938	127	1
ACVD	UniRef90_S6AWA5	2.84676	2.70624e-08	1.84739	3.84613	genefamilies	7.15833e-05	2.69594	2.81174	2.96573	0.269784	7.57419	8.67723	11.7384	4.16417	127	1
ACVD	UniRef90_S6AWB0	1.74835	5.31063e-05	0.894534	2.60217	genefamilies	0.0358893	1.6531	1.75627	1.96859	0.315482	4.23523	5.00586	7.69547	3.46024	127	1
ACVD	UniRef90_S6AWE9	2.43756	1.26247e-06	1.45013	3.42498	genefamilies	0.00178474	2.26381	2.39585	2.58049	0.316677	5.84125	6.90583	9.15834	3.31709	127	1
ACVD	UniRef90_S6AWF5	2.55088	5.14245e-09	1.70089	3.40087	genefamilies	1.73326e-05	2.20114	2.36869	2.6699	0.468759	7.40207	8.9711	11.7239	4.32183	127	1
ACVD	UniRef90_S6AWH0	1.80313	2.5154e-06	1.05041	2.55585	genefamilies	0.00314181	1.46573	1.63483	1.82265	0.356916	5.39676	5.68655	6.06922	0.67246	127	1
ACVD	UniRef90_S6AWL3	2.6012	2.74437e-07	1.61013	3.59227	genefamilies	0.000503559	2.45077	2.634	2.8836	0.432828	6.56166	7.82094	11.4943	4.93263	127	1
ACVD	UniRef90_S6AWS9	2.49236	9.01316e-07	1.49689	3.48782	genefamilies	0.00134944	2.31855	2.41584	2.55154	0.232989	5.9269	6.78269	9.07901	3.1521	127	1
ACVD	UniRef90_S6AWT7	2.62819	8.61007e-08	1.66846	3.58793	genefamilies	0.000190496	2.51282	2.61585	2.74313	0.230314	7.03159	8.25635	11.2461	4.21446	127	1
ACVD	UniRef90_S6AWZ2	2.13464	5.56362e-06	1.21017	3.05911	genefamilies	0.00597728	1.88656	2.01716	2.27805	0.39149	4.94043	5.81476	7.30997	2.36954	127	1
ACVD	UniRef90_S6AWZ5	2.80507	3.02254e-08	1.81673	3.7934	genefamilies	7.8597e-05	2.67098	2.79989	2.94863	0.277644	7.56286	8.81743	12.1753	4.61242	127	1
ACVD	UniRef90_S6AX03	2.39062	1.59659e-06	1.41242	3.36883	genefamilies	0.00216395	2.08197	2.28046	2.51798	0.436006	5.29072	6.31607	8.56431	3.27359	127	1
ACVD	UniRef90_S6AX73	1.77473	1.27585e-05	0.973784	2.57568	genefamilies	0.0116056	1.48166	1.68508	1.90921	0.427551	4.11768	5.40769	7.76888	3.6512	127	1
ACVD	UniRef90_S6AX80	3.24222	7.40951e-10	2.22006	4.26438	genefamilies	3.16386e-06	3.04375	3.11067	3.31699	0.273237	9.15523	10.3828	12.714	3.55874	127	1
ACVD	UniRef90_S6AXA0	2.33491	9.40656e-07	1.40067	3.26914	genefamilies	0.00139821	2.19763	2.35231	2.5797	0.382075	5.98674	6.98971	10.6263	4.63957	127	1
ACVD	UniRef90_S6AXC0	3.04079	3.95629e-09	2.03544	4.04615	genefamilies	1.38021e-05	2.85941	3.02872	3.2748	0.415385	8.33841	10.1033	13.3774	5.03902	127	1
ACVD	UniRef90_S6AXE2	3.02346	2.99934e-09	2.03194	4.01497	genefamilies	1.0846e-05	2.67477	2.87725	3.17404	0.499271	7.69335	9.52734	12.7891	5.09576	127	1
ACVD	UniRef90_S6AXI4	1.90724	2.83767e-05	1.00883	2.80566	genefamilies	0.0219108	1.71132	1.85671	2.06861	0.357287	4.27479	5.28338	6.85846	2.58367	127	1
ACVD	UniRef90_S6AXK4	2.49006	9.8222e-07	1.49196	3.48817	genefamilies	0.00145033	2.23687	2.39747	2.65701	0.420143	5.59446	6.89967	8.9785	3.38403	127	1
ACVD	UniRef90_S6AXK7	2.41555	1.80344e-06	1.4219	3.4092	genefamilies	0.0023917	2.1586	2.37395	2.58485	0.42625	5.31512	6.50264	9.35282	4.0377	127	1
ACVD	UniRef90_S6AXL3	2.56891	2.04407e-07	1.60095	3.53688	genefamilies	0.000393924	2.26997	2.44658	2.76448	0.49451	6.11232	7.55965	9.9804	3.86808	127	1
ACVD	UniRef90_S6AXL9	2.91489	3.1129e-09	1.95794	3.87184	genefamilies	1.11997e-05	2.64161	2.78538	3.02363	0.382022	8.33709	9.4004	11.7298	3.39274	127	1
ACVD	UniRef90_S6AXM9	3.02896	4.3167e-09	2.02493	4.03299	genefamilies	1.48821e-05	2.85724	2.96064	3.13114	0.273894	8.36629	9.55233	12.4629	4.09658	127	1
ACVD	UniRef90_S6AXP0	2.71567	2.04413e-08	1.77101	3.66034	genefamilies	5.64165e-05	2.32207	2.50123	2.78763	0.46556	7.05181	7.96319	9.91222	2.86041	127	1
ACVD	UniRef90_S6AXU6	2.46091	3.02435e-07	1.51981	3.40201	genefamilies	0.000546151	2.27144	2.42261	2.5497	0.278262	6.42397	7.29215	10.0786	3.65466	127	1
ACVD	UniRef90_S6AXU9	2.59415	1.08126e-07	1.63915	3.54915	genefamilies	0.000230897	2.22679	2.47628	2.70073	0.473946	6.33527	7.28006	9.91987	3.5846	127	1
ACVD	UniRef90_S6AY16	2.22501	2.61793e-06	1.29451	3.15551	genefamilies	0.00324617	1.8539	2.02417	2.30534	0.451443	4.84412	5.69092	7.38723	2.54311	127	1
ACVD	UniRef90_S6AY68	2.88831	1.05466e-07	1.82597	3.95065	genefamilies	0.000226017	2.43679	2.63691	2.95563	0.518839	6.46411	7.29616	8.50207	2.03796	127	1
ACVD	UniRef90_S6AY71	2.46134	1.90914e-06	1.44633	3.47635	genefamilies	0.00250553	2.24091	2.44557	2.59918	0.358268	5.65893	6.47299	8.66143	3.0025	127	1
ACVD	UniRef90_S6AY75	2.46859	4.971e-07	1.5061	3.43108	genefamilies	0.000824517	2.28329	2.43655	2.65109	0.367802	6.11426	7.51042	10.0932	3.97894	127	1
ACVD	UniRef90_S6AYB7	3.10638	1.16017e-09	2.11487	4.09788	genefamilies	4.70571e-06	2.94891	3.09885	3.27851	0.329604	8.91447	10.4049	14.1192	5.20476	127	1
ACVD	UniRef90_S6AYD2	3.12167	4.90361e-10	2.14841	4.09493	genefamilies	2.19211e-06	2.99492	3.11631	3.21869	0.223773	9.30773	10.7866	14.5017	5.19398	127	1
ACVD	UniRef90_S6AYD9	2.97731	1.01845e-08	1.96429	3.99033	genefamilies	3.12748e-05	2.73961	2.88968	3.06718	0.327573	7.69446	8.9816	11.9495	4.25504	127	1
ACVD	UniRef90_S6AYH3	2.91011	1.45904e-08	1.9087	3.91153	genefamilies	4.24832e-05	2.77553	2.91505	3.14957	0.37404	7.7934	9.63859	12.1028	4.3094	127	1
ACVD	UniRef90_S6AYI2	2.99374	2.35953e-09	2.01878	3.96871	genefamilies	8.78515e-06	2.75032	2.93123	3.20778	0.45746	8.3221	10.0226	12.7816	4.45946	127	1
ACVD	UniRef90_S6AYL3	2.47919	9.00849e-07	1.489	3.46937	genefamilies	0.00134894	2.22261	2.39258	2.5989	0.376282	5.5689	6.56067	9.59721	4.02831	127	1
ACVD	UniRef90_S6AYL7	2.51587	5.08211e-07	1.53408	3.49766	genefamilies	0.00083985	2.28941	2.50266	2.72259	0.433174	5.88946	7.40225	10.5625	4.67302	127	1
ACVD	UniRef90_S6AYM9	2.42991	4.16471e-07	1.48908	3.37075	genefamilies	0.000712404	2.06056	2.25468	2.54645	0.48589	5.3804	6.62301	8.79287	3.41248	127	1
ACVD	UniRef90_S6AYS3	3.0372	2.25699e-09	2.04935	4.02506	genefamilies	8.4524e-06	2.84013	3.01802	3.27544	0.435308	8.52259	10.4123	13.6669	5.14435	127	1
ACVD	UniRef90_S6AYS9	2.62753	1.23373e-07	1.65565	3.59942	genefamilies	0.000257755	2.38538	2.57168	2.83687	0.451495	6.49375	8.0707	10.7418	4.24804	127	1
ACVD	UniRef90_S6AYT4	2.34383	4.07525e-06	1.34358	3.34408	genefamilies	0.00465243	2.21124	2.2926	2.42941	0.218162	5.35317	6.30214	7.79949	2.44632	127	1
ACVD	UniRef90_S6AYT6	2.57156	1.59109e-07	1.61154	3.53159	genefamilies	0.000318518	2.15492	2.38016	2.77691	0.621994	5.78059	7.20578	9.52183	3.74124	127	1
ACVD	UniRef90_S6AYV4	2.54443	1.91088e-08	1.66126	3.42759	genefamilies	5.33663e-05	2.28571	2.43391	2.62129	0.335584	7.35769	8.55532	11.1037	3.74605	127	1
ACVD	UniRef90_S6AYW0	2.16933	1.50554e-06	1.28392	3.05473	genefamilies	0.00206101	1.88151	2.02368	2.29132	0.409815	5.09268	6.07272	8.40138	3.3087	127	1
ACVD	UniRef90_S6AYX2	2.29274	9.77043e-07	1.37393	3.21155	genefamilies	0.00144392	2.12832	2.26972	2.41231	0.283988	5.89918	6.92665	9.63848	3.7393	127	1
ACVD	UniRef90_S6AYY6	2.76608	7.38711e-08	1.76141	3.77075	genefamilies	0.000167666	2.54065	2.72454	2.94489	0.404237	6.81179	8.36249	11.3615	4.54968	127	1
ACVD	UniRef90_S6AZ08	3.15165	1.06832e-09	2.148	4.1553	genefamilies	4.37305e-06	2.84907	3.0378	3.31656	0.467489	8.54961	10.1817	12.8491	4.2995	127	1
ACVD	UniRef90_S6AZ14	2.03531	5.5597e-06	1.15389	2.91674	genefamilies	0.00597407	1.91309	2.04017	2.17629	0.263196	5.05554	6.14802	8.69153	3.63599	127	1
ACVD	UniRef90_S6AZ18	2.73653	7.67558e-08	1.74126	3.7318	genefamilies	0.000173049	2.45843	2.60996	2.87768	0.419247	6.66566	8.05936	10.4563	3.79063	127	1
ACVD	UniRef90_S6AZ31	2.39377	1.414e-06	1.41938	3.36815	genefamilies	0.00195853	2.16532	2.39117	2.68435	0.519032	5.43983	7.05504	10.1968	4.75694	127	1
ACVD	UniRef90_S6AZ35	2.63927	4.45686e-08	1.69718	3.58135	genefamilies	0.000109295	2.39576	2.55471	2.7409	0.345139	6.94155	7.96634	11.4555	4.51398	127	1
ACVD	UniRef90_S6AZ40	2.15425	1.98538e-05	1.15912	3.14938	genefamilies	0.016503	1.95253	2.18093	2.45118	0.498646	4.38982	5.86731	8.45225	4.06243	127	1
ACVD	UniRef90_S6AZ81	2.92994	1.59403e-08	1.91886	3.94102	genefamilies	4.57731e-05	2.71552	2.85715	3.04156	0.32604	7.60717	8.88513	11.7153	4.10811	127	1
ACVD	UniRef90_S6AZA2	2.78255	1.63781e-08	1.8215	3.7436	genefamilies	4.68526e-05	2.5567	2.73142	2.92361	0.366906	7.7917	8.86252	11.2484	3.45667	127	1
ACVD	UniRef90_S6AZB8	3.06484	2.73747e-09	2.06242	4.06726	genefamilies	1.00064e-05	2.79601	2.92121	3.24281	0.446805	8.28846	9.78296	12.1172	3.8287	127	1
ACVD	UniRef90_S6AZD2	2.81256	5.16534e-08	1.80356	3.82156	genefamilies	0.000123943	2.50437	2.72395	2.99644	0.492073	6.73985	8.21733	11.4456	4.70576	127	1
ACVD	UniRef90_S6AZL3	3.11	8.88137e-10	2.12465	4.09535	genefamilies	3.71507e-06	2.93139	3.08976	3.35957	0.428173	9.0026	10.9278	13.7434	4.74079	127	1
ACVD	UniRef90_S6AZQ5	2.83664	4.02196e-08	1.82761	3.84568	genefamilies	0.000100311	2.67952	2.84775	3.05445	0.374923	7.38147	8.75955	12.4278	5.04631	127	1
ACVD	UniRef90_S6AZR6	3.11701	2.37953e-09	2.10165	4.13236	genefamilies	8.85168e-06	2.81809	3.02422	3.29991	0.481816	8.11469	9.8574	13.0064	4.89172	127	1
ACVD	UniRef90_S6AZT1	2.58736	2.82932e-07	1.60042	3.5743	genefamilies	0.000516959	2.35758	2.50473	2.82488	0.467296	6.3502	7.62598	9.53809	3.18789	127	1
ACVD	UniRef90_S6AZT4	2.74511	1.36533e-07	1.726	3.76422	genefamilies	0.000280231	2.61195	2.74511	2.88951	0.277564	6.89116	8.16429	11.0026	4.11146	127	1
ACVD	UniRef90_S6AZV6	2.23568	3.39246e-05	1.17193	3.29944	genefamilies	0.0252244	2.04129	2.20806	2.52586	0.484571	4.28555	5.14023	8.00393	3.71838	127	1
ACVD	UniRef90_S6AZX4	3.40269	2.21484e-09	2.29656	4.50881	genefamilies	8.316e-06	3.00828	3.20943	3.5041	0.495823	8.1024	9.16339	11.8125	3.71009	127	1
ACVD	UniRef90_S6AZX8	3.29007	6.58649e-09	2.18554	4.39459	genefamilies	2.14646e-05	2.72084	2.91917	3.37301	0.652166	7.01597	8.07554	10.1409	3.12495	127	1
ACVD	UniRef90_S6B001	2.85712	3.40355e-08	1.84647	3.86777	genefamilies	8.69851e-05	2.58861	2.75049	2.99526	0.406653	7.01425	8.50981	11.4796	4.46538	127	1
ACVD	UniRef90_S6B011	1.80238	1.07446e-05	0.996075	2.60869	genefamilies	0.010125	1.44267	1.62155	1.88257	0.439902	4.26798	5.03924	6.03758	1.7696	127	1
ACVD	UniRef90_S6B024	2.11137	9.38964e-06	1.17324	3.04951	genefamilies	0.00908522	2.05513	2.19097	2.51601	0.460879	5.02392	6.31694	9.96739	4.94347	127	1
ACVD	UniRef90_S6B031	2.64995	1.49372e-07	1.66294	3.63696	genefamilies	0.000302343	2.38925	2.5795	2.90902	0.519771	6.47694	7.87449	10.1984	3.72149	127	1
ACVD	UniRef90_S6B041	2.8561	4.23275e-08	1.83839	3.8738	genefamilies	0.000104622	2.70052	2.86146	3.01722	0.316697	7.38186	8.62657	12.0196	4.63779	127	1
ACVD	UniRef90_S6B063	2.54127	4.23713e-07	1.55666	3.52588	genefamilies	0.000722739	2.30698	2.4309	2.63117	0.324181	6.08083	7.22359	9.53768	3.45684	127	1
ACVD	UniRef90_S6B089	2.37593	2.29001e-08	1.54639	3.20546	genefamilies	6.21563e-05	2.08571	2.3148	2.53844	0.452732	7.10232	8.24518	11.3169	4.21458	127	1
ACVD	UniRef90_S6B0B6	2.35552	1.03668e-08	1.55362	3.15742	genefamilies	3.17456e-05	1.99839	2.22043	2.45934	0.460951	7.78101	8.58356	9.98519	2.20418	127	1
ACVD	UniRef90_S6B0D4	2.39624	2.35224e-06	1.39892	3.39356	genefamilies	0.0029733	2.23584	2.43474	2.7549	0.519056	5.50809	7.10444	9.65845	4.15036	127	1
ACVD	UniRef90_S6B0H0	2.30478	6.31474e-06	1.30053	3.30904	genefamilies	0.00662167	2.14208	2.35926	2.63964	0.497564	5.06761	6.54738	9.51968	4.45207	127	1
ACVD	UniRef90_S6B0J9	2.83107	2.98808e-08	1.83396	3.82819	genefamilies	7.78717e-05	2.66806	2.83328	3.08447	0.416413	7.4855	9.16113	11.8423	4.35683	127	1
ACVD	UniRef90_S6B3S7	2.26965	3.64288e-06	1.30609	3.23322	genefamilies	0.00424617	2.03458	2.25708	2.50835	0.473771	5.00726	6.37444	9.23293	4.22568	127	1
ACVD	UniRef90_S6B3T4	2.86099	3.23294e-08	1.8507	3.87128	genefamilies	8.32737e-05	2.72958	2.89254	3.11428	0.384704	7.49557	8.96623	12.812	5.3164	127	1
ACVD	UniRef90_S6B3V1	3.25872	1.33338e-10	2.27649	4.24095	genefamilies	6.82971e-07	3.01577	3.17406	3.53343	0.517657	9.72391	11.629	14.4754	4.75147	127	1
ACVD	UniRef90_S6B3V4	2.38692	4.8747e-07	1.45699	3.31685	genefamilies	0.00081161	2.10448	2.22961	2.47918	0.374696	5.87904	6.9935	8.75129	2.87225	127	1
ACVD	UniRef90_S6B3W1	2.22252	3.35246e-06	1.28256	3.16247	genefamilies	0.00396983	2.10238	2.25449	2.44793	0.345549	5.48267	6.81526	9.46044	3.97777	127	1
ACVD	UniRef90_S6B3W6	2.6418	1.43506e-07	1.65927	3.62434	genefamilies	0.000292299	2.44415	2.57213	2.74162	0.297465	6.66984	7.76007	10.3946	3.72478	127	1
ACVD	UniRef90_S6B3X2	2.58003	2.09615e-07	1.60696	3.55311	genefamilies	0.00040234	2.36011	2.57526	2.84487	0.484752	6.30192	8.08937	11.1544	4.85248	127	1
ACVD	UniRef90_S6B406	2.24126	1.12789e-05	1.23614	3.24638	genefamilies	0.0105205	1.89389	2.05992	2.29331	0.399424	4.17388	5.10157	6.91097	2.73709	127	1
ACVD	UniRef90_S6B468	2.67941	2.52768e-07	1.66172	3.69709	genefamilies	0.00047017	2.47609	2.67231	2.88816	0.412064	6.33529	7.49529	11.0469	4.71161	127	1
ACVD	UniRef90_S6B479	2.89669	2.76865e-08	1.87903	3.91435	genefamilies	7.29926e-05	2.68049	2.8556	3.07751	0.397019	7.30069	8.29209	12.303	5.00234	127	1
ACVD	UniRef90_S6B4I9	1.56969	8.03367e-05	0.783577	2.35581	genefamilies	0.0494442	1.20974	1.31362	1.61502	0.405284	3.05689	3.67824	4.82489	1.76799	127	1
ACVD	UniRef90_S6B4L6	3.11115	1.21673e-09	2.1168	4.10549	genefamilies	4.90018e-06	2.69084	2.91957	3.27525	0.584412	7.77519	9.78721	13.1471	5.37191	127	1
ACVD	UniRef90_S6B4P3	2.41942	2.45765e-06	1.41048	3.42835	genefamilies	0.00308223	2.22159	2.40766	2.61635	0.394763	5.33506	6.65441	9.24961	3.91455	127	1
ACVD	UniRef90_S6B4W3	2.48659	2.95377e-08	1.61113	3.36204	genefamilies	7.71486e-05	2.226	2.38679	2.54745	0.32145	7.0521	8.04831	11.46	4.40792	127	1
ACVD	UniRef90_S6B4X5	2.75921	1.23392e-07	1.73862	3.77981	genefamilies	0.000257787	2.58597	2.73371	2.8861	0.300128	6.85789	7.99312	11.0874	4.22951	127	1
ACVD	UniRef90_S6B4X8	2.96735	2.9073e-09	1.99512	3.93959	genefamilies	1.05518e-05	2.80486	2.983	3.23822	0.433361	8.50308	10.4536	13.8569	5.35386	127	1
ACVD	UniRef90_S6B4Y5	2.75019	1.20657e-08	1.80947	3.69091	genefamilies	3.61835e-05	2.40107	2.5664	2.84871	0.447638	7.42623	8.36203	10.6697	3.24349	127	1
ACVD	UniRef90_S6B4Z0	3.34989	1.09867e-10	2.34508	4.3547	genefamilies	5.74072e-07	2.91595	3.09199	3.41969	0.503748	9.24892	10.272	13.2918	4.04288	127	1
ACVD	UniRef90_S6B519	2.69603	9.33871e-08	1.70869	3.68337	genefamilies	0.000203984	2.14527	2.33739	2.78696	0.641691	5.67942	6.68163	8.36387	2.68445	127	1
ACVD	UniRef90_S6B565	2.65205	3.96598e-07	1.62717	3.67693	genefamilies	0.000684396	2.3789	2.56118	2.80394	0.425034	5.9842	7.21975	10.0144	4.0302	127	1
ACVD	UniRef90_S6B572	3.41312	3.00056e-09	2.2938	4.53243	genefamilies	1.08499e-05	2.9924	3.11297	3.46915	0.476745	8.02636	8.77686	10.7702	2.74386	127	1
ACVD	UniRef90_S6B583	2.61714	2.0367e-06	1.53481	3.69947	genefamilies	0.00263974	2.40222	2.57805	2.77048	0.368252	5.43507	6.55502	9.10538	3.67032	127	1
ACVD	UniRef90_S6B5A0	2.70128	2.53016e-08	1.75507	3.64748	genefamilies	6.76146e-05	2.56094	2.65778	2.76444	0.203504	7.61199	8.72341	11.7125	4.10048	127	1
ACVD	UniRef90_S6B5A8	1.90621	6.98858e-06	1.07152	2.7409	genefamilies	0.00718509	1.70075	1.8355	2.01725	0.316499	4.72498	5.64218	8.24546	3.52048	127	1
ACVD	UniRef90_S6B5B7	2.38721	2.43977e-06	1.39203	3.3824	genefamilies	0.00306393	2.15629	2.35416	2.59871	0.44242	5.29873	6.51662	9.02298	3.72426	127	1
ACVD	UniRef90_S6B5E1	2.78713	2.79711e-08	1.80763	3.76663	genefamilies	7.36202e-05	2.4508	2.57082	2.85108	0.400279	6.81088	7.86028	10.3006	3.48973	127	1
ACVD	UniRef90_S6B5E8	1.46918	5.37287e-05	0.7512	2.18716	genefamilies	0.0362191	1.23996	1.35744	1.46478	0.224825	4.20447	4.49072	4.82172	0.617251	127	1
ACVD	UniRef90_S6B5H3	2.87749	1.26384e-08	1.89179	3.8632	genefamilies	3.76407e-05	2.66629	2.80234	2.98553	0.319241	7.8662	9.05058	11.6855	3.81933	127	1
ACVD	UniRef90_S6B5J1	2.52056	4.41696e-07	1.54238	3.49874	genefamilies	0.000748168	2.22293	2.45255	2.66262	0.439687	5.86491	7.00644	9.72283	3.85792	127	1
ACVD	UniRef90_S6B5K2	2.62953	1.0823e-07	1.66147	3.59759	genefamilies	0.000231058	2.40403	2.59109	2.86955	0.465525	6.61187	8.28879	10.9641	4.35223	127	1
ACVD	UniRef90_S6B5M2	2.40192	1.44484e-06	1.42331	3.38052	genefamilies	0.00199279	2.19878	2.3624	2.5742	0.375421	5.57796	6.44005	9.50435	3.92639	127	1
ACVD	UniRef90_S6B5N6	2.31526	4.88949e-06	1.31871	3.3118	genefamilies	0.00538707	2.14167	2.32308	2.55533	0.413659	5.13751	5.96324	9.19927	4.06176	127	1
ACVD	UniRef90_S6B5P3	1.3313	2.37368e-05	0.710336	1.95227	genefamilies	0.0190224	1.0663	1.13916	1.35872	0.292414	3.8927	4.40067	5.1089	1.2162	127	1
ACVD	UniRef90_S6B5Q2	1.89539	2.85572e-05	1.00224	2.78853	genefamilies	0.0220205	1.56335	1.67725	1.93885	0.375507	3.79449	4.57146	5.95967	2.16518	127	1
ACVD	UniRef90_S6B5R4	2.65942	1.46889e-07	1.66949	3.64935	genefamilies	0.000298185	2.51315	2.68684	2.89322	0.380069	6.8153	8.4071	11.4174	4.60214	127	1
ACVD	UniRef90_S6B5T2	1.94281	7.35683e-07	1.17328	2.71234	genefamilies	0.00114113	1.83264	1.95299	2.10057	0.26793	6.08594	7.41222	10.1311	4.04513	127	1
ACVD	UniRef90_S6B5X4	2.42547	5.42176e-07	1.47652	3.37442	genefamilies	0.000886345	2.30683	2.41434	2.59271	0.28588	6.21647	7.53575	9.74736	3.53089	127	1
ACVD	UniRef90_S6B615	2.73346	2.78822e-08	1.77292	3.69399	genefamilies	7.34189e-05	2.61344	2.76553	2.95453	0.341091	7.55354	9.24956	12.685	5.1315	127	1
ACVD	UniRef90_S6B617	2.02552	2.04903e-06	1.18764	2.86341	genefamilies	0.00265315	1.56891	1.77583	2.08623	0.517312	4.63299	5.57265	6.31297	1.67998	127	1
ACVD	UniRef90_S6B633	2.90291	7.24267e-09	1.92553	3.88028	genefamilies	2.33146e-05	2.57364	2.72204	2.97035	0.39671	7.7607	8.72266	10.9327	3.17198	127	1
ACVD	UniRef90_S6B696	2.18077	1.33328e-06	1.29531	3.06622	genefamilies	0.00186549	2.01838	2.16703	2.35241	0.334035	5.75437	6.8912	9.57953	3.82516	127	1
ACVD	UniRef90_S6B6C7	1.89912	5.8861e-06	1.07442	2.72382	genefamilies	0.00625289	1.71776	1.83167	1.94843	0.230662	5.03402	5.66726	7.956	2.92198	127	1
ACVD	UniRef90_S6B6E9	2.58924	4.30318e-07	1.58543	3.59305	genefamilies	0.000732215	2.44845	2.60311	2.77457	0.326123	6.3575	7.5912	10.6146	4.25711	127	1
ACVD	UniRef90_S6B6F8	2.49902	2.83851e-07	1.54566	3.45238	genefamilies	0.000518305	2.24383	2.45632	2.73596	0.492124	6.07774	7.19369	11.0843	5.00659	127	1
ACVD	UniRef90_S6B6L3	2.88241	9.71723e-09	1.90311	3.86171	genefamilies	3.00522e-05	2.57017	2.80097	3.1014	0.531222	7.45383	9.08599	12.2864	4.83256	127	1
ACVD	UniRef90_S6B6N6	2.77545	2.36691e-08	1.80538	3.74552	genefamilies	6.38878e-05	2.63759	2.7613	2.87848	0.240885	7.68115	8.92021	11.9231	4.24198	127	1
ACVD	UniRef90_S6B6P0	2.71952	6.59141e-08	1.73567	3.70336	genefamilies	0.000152397	2.28384	2.44573	2.79956	0.515728	6.09477	7.33741	9.64401	3.54923	127	1
ACVD	UniRef90_S6B6W0	1.83632	4.23724e-05	0.951364	2.72128	genefamilies	0.030078	1.72049	1.84309	2.05224	0.331748	4.29753	5.07879	7.80471	3.50717	127	1
ACVD	UniRef90_S6B6X4	1.60153	4.8872e-05	0.823253	2.37981	genefamilies	0.033623	1.33711	1.44754	1.63482	0.297712	3.80761	4.40713	5.41748	1.60987	127	1
ACVD	UniRef90_S6B6X8	2.4733	2.03479e-07	1.54152	3.40509	genefamilies	0.000392477	2.4172	2.50959	2.66509	0.247887	6.6642	8.16089	11.2491	4.58487	127	1
ACVD	UniRef90_S6B6Y9	2.81486	1.40156e-08	1.84746	3.78227	genefamilies	4.10551e-05	2.62182	2.79694	3.01767	0.395859	7.67773	9.39018	12.5282	4.85046	127	1
ACVD	UniRef90_S6B6Z6	2.04878	3.27076e-05	1.07597	3.0216	genefamilies	0.0245041	1.94091	2.08313	2.3495	0.408585	4.43461	5.45174	8.26339	3.82878	127	1
ACVD	UniRef90_S6B779	2.50668	1.18112e-07	1.58095	3.43241	genefamilies	0.000248611	1.98725	2.2695	2.63415	0.646906	5.53442	6.95019	8.63818	3.10376	127	1
ACVD	UniRef90_S6B7C2	1.47075	4.99137e-05	0.755134	2.18636	genefamilies	0.0341712	1.33996	1.46238	1.55855	0.218592	4.28318	4.89069	6.55797	2.27479	127	1
ACVD	UniRef90_S6B7C7	2.5665	2.19442e-07	1.59687	3.53613	genefamilies	0.00041801	2.33852	2.41063	2.59874	0.260226	6.48582	7.10532	9.21558	2.72976	127	1
ACVD	UniRef90_S6B7E1	1.95625	3.30319e-06	1.12947	2.78303	genefamilies	0.00392305	1.73136	1.88208	2.084	0.352634	5.08911	6.0963	8.3262	3.2371	127	1
ACVD	UniRef90_S6B7H1	2.79628	1.00838e-08	1.84514	3.74741	genefamilies	3.10206e-05	2.44205	2.62414	2.88382	0.441772	7.1359	8.47858	12.067	4.93114	127	1
ACVD	UniRef90_S6B7H8	2.49582	7.12778e-07	1.50852	3.48311	genefamilies	0.00111178	2.34043	2.53291	2.74773	0.4073	6.12336	7.46801	10.4736	4.35024	127	1
ACVD	UniRef90_S6B7I2	1.74272	1.12117e-05	0.961412	2.52402	genefamilies	0.0104702	1.67591	1.78505	1.84941	0.173506	4.94324	6.14376	7.8449	2.90165	127	1
ACVD	UniRef90_S6B7L2	1.69837	1.28276e-05	0.931672	2.46507	genefamilies	0.0116549	1.38314	1.56754	1.76819	0.385056	4.1331	4.95533	6.93625	2.80314	127	1
ACVD	UniRef90_S6B7L5	2.23807	2.95345e-06	1.297	3.17914	genefamilies	0.00358597	2.15875	2.2479	2.34275	0.183998	5.49986	6.65991	8.42437	2.92451	127	1
ACVD	UniRef90_S6B7M1	3.24168	3.28048e-10	2.24171	4.24166	genefamilies	1.5361e-06	2.97136	3.15163	3.39593	0.424561	9.07107	10.8002	14.593	5.52189	127	1
ACVD	UniRef90_S6B7M4	2.09245	7.06034e-06	1.17575	3.00915	genefamilies	0.00724428	1.85457	2.08318	2.30054	0.445976	4.59942	6.06409	8.69875	4.09933	127	1
ACVD	UniRef90_S6B7N3	2.55898	2.04912e-07	1.59467	3.52329	genefamilies	0.00039474	2.26106	2.42586	2.68714	0.426075	6.12945	7.36259	9.71996	3.5905	127	1
ACVD	UniRef90_S6B7T2	2.40068	2.02044e-06	1.40822	3.39314	genefamilies	0.00262291	2.2199	2.45215	2.72327	0.503377	5.48252	7.02725	10.3268	4.84429	127	1
ACVD	UniRef90_S6B7U2	2.65633	2.09105e-08	1.73163	3.58103	genefamilies	5.75242e-05	2.31072	2.56276	2.77607	0.465351	6.86261	8.3416	11.9939	5.13132	127	1
ACVD	UniRef90_S6B7Z8	2.74803	4.0772e-08	1.77007	3.72599	genefamilies	0.00010144	2.57627	2.76445	2.99639	0.420121	7.34347	8.64762	12.4982	5.15468	127	1
ACVD	UniRef90_S6B822	1.77074	2.89472e-05	0.935695	2.60578	genefamilies	0.022253	1.62342	1.74849	1.93462	0.311198	4.3614	5.30056	7.16905	2.80765	127	1
ACVD	UniRef90_S6B828	2.77431	1.37295e-08	1.82147	3.72716	genefamilies	4.0348e-05	2.43439	2.60727	2.86856	0.434173	7.04155	8.6291	11.7157	4.67419	127	1
ACVD	UniRef90_S6B840	2.55547	1.00225e-07	1.61726	3.49369	genefamilies	0.000216548	2.45461	2.5733	2.68053	0.225921	7.02165	8.31974	10.9064	3.88474	127	1
ACVD	UniRef90_S6B8B0	2.39099	7.44927e-07	1.44346	3.33852	genefamilies	0.0011528	2.08609	2.29937	2.57616	0.49007	5.57599	6.79775	9.35648	3.78049	127	1
ACVD	UniRef90_S6B8I1	2.02822	3.63197e-06	1.16728	2.88917	genefamilies	0.0042363	1.89269	2.03183	2.14993	0.257248	5.16866	6.47215	7.89829	2.72963	127	1
ACVD	UniRef90_S6B8J7	2.71993	2.61584e-07	1.68551	3.75435	genefamilies	0.000483931	2.56349	2.69412	2.90239	0.338898	6.53006	7.84886	10.0696	3.53953	127	1
ACVD	UniRef90_S6B8N1	2.7309	7.78167e-08	1.7372	3.7246	genefamilies	0.00017508	2.54083	2.71769	2.88183	0.341008	7.11542	8.22573	10.9262	3.81077	127	1
ACVD	UniRef90_S6B8P8	2.65192	2.04641e-07	1.65263	3.65121	genefamilies	0.000394324	2.39289	2.59391	2.85507	0.462181	6.29696	7.32536	11.0461	4.74917	127	1
ACVD	UniRef90_S6B8Q6	2.66356	2.93319e-07	1.64615	3.68097	genefamilies	0.000532682	2.49839	2.69502	2.90619	0.407803	6.43807	7.85806	11.2118	4.7737	127	1
ACVD	UniRef90_S6B8R1	2.96635	1.18822e-08	1.95218	3.98051	genefamilies	3.5707e-05	2.64194	2.83013	3.05638	0.414442	7.25484	8.69283	11.9355	4.68061	127	1
ACVD	UniRef90_S6B8S5	1.70445	2.37232e-05	0.909462	2.49945	genefamilies	0.0190132	1.26055	1.44607	1.78722	0.526672	3.27394	4.22706	5.47101	2.19707	127	1
ACVD	UniRef90_S6B8U7	3.21948	8.96281e-10	2.19919	4.23978	genefamilies	3.74443e-06	3.0001	3.10747	3.27747	0.277366	8.97998	10.0873	13.2457	4.26571	127	1
ACVD	UniRef90_S6B8W1	2.75017	2.48236e-09	1.85322	3.64712	genefamilies	9.179e-06	2.17118	2.39911	2.83064	0.659456	7.0345	8.41448	9.78092	2.74642	127	1
ACVD	UniRef90_S6B8X1	2.83243	3.01562e-08	1.83453	3.83033	genefamilies	7.84456e-05	2.5529	2.65327	2.98359	0.430687	7.19267	8.31371	10.1498	2.9571	127	1
ACVD	UniRef90_S6B912	1.55592	3.71151e-05	0.811796	2.30004	genefamilies	0.0270771	1.30312	1.502	1.64731	0.344196	4.05957	4.89748	5.68682	1.62725	127	1
ACVD	UniRef90_S6B938	1.51649	7.95997e-05	0.757455	2.27553	genefamilies	0.0490971	1.30989	1.42209	1.58142	0.271532	3.58403	4.37656	6.05011	2.46608	127	1
ACVD	UniRef90_S6B940	2.67993	1.15362e-07	1.69106	3.6688	genefamilies	0.000243738	2.48646	2.75519	3.07786	0.591402	6.71253	8.55305	12.826	6.11343	127	1
ACVD	UniRef90_S6B950	2.4384	2.12053e-06	1.4282	3.44861	genefamilies	0.00272935	2.241	2.4101	2.58833	0.347332	5.41464	6.63112	9.26399	3.84935	127	1
ACVD	UniRef90_S6B967	2.6663	1.41233e-07	1.67523	3.65737	genefamilies	0.00028833	2.46598	2.66861	2.91304	0.447057	6.60944	7.92734	11.6907	5.08127	127	1
ACVD	UniRef90_S6B997	3.38474	8.47987e-11	2.37599	4.39349	genefamilies	4.55291e-07	3.20212	3.34275	3.48685	0.284734	10.0371	11.4538	14.9191	4.88204	127	1
ACVD	UniRef90_S6B9C5	2.57364	1.20089e-07	1.62261	3.52466	genefamilies	0.000252093	2.06843	2.25759	2.654	0.585569	5.76626	6.69283	8.37807	2.61181	127	1
ACVD	UniRef90_S6B9D5	2.45495	3.92938e-07	1.50658	3.40331	genefamilies	0.000679121	2.28481	2.43229	2.61246	0.327655	6.22436	7.46228	10.2148	3.99039	127	1
ACVD	UniRef90_S6B9H8	3.54598	4.39362e-11	2.50598	4.58597	genefamilies	2.52758e-07	2.99565	3.20169	3.62181	0.626152	9.12202	10.6296	12.8209	3.69886	127	1
ACVD	UniRef90_S6B9I7	2.18609	7.63315e-06	1.2247	3.14749	genefamilies	0.00770638	1.8872	2.15064	2.41832	0.531118	4.54663	5.81671	8.38496	3.83833	127	1
ACVD	UniRef90_S6B9P1	2.94696	1.10443e-08	1.94173	3.9522	genefamilies	3.35301e-05	2.69491	2.87994	3.08898	0.394071	7.75412	9.0291	12.1452	4.3911	127	1
ACVD	UniRef90_S6B9P9	2.70863	1.491e-07	1.69984	3.71743	genefamilies	0.000301922	2.51868	2.6364	2.83812	0.31944	6.81061	7.94799	9.97463	3.16402	127	1
ACVD	UniRef90_S6B9T4	1.75006	2.36001e-05	0.934028	2.56609	genefamilies	0.0189352	1.67294	1.77131	1.96795	0.295002	4.33141	5.51484	8.08206	3.75066	127	1
ACVD	UniRef90_S6B9Y1	2.4458	5.97473e-07	1.48517	3.40643	genefamilies	0.00096014	2.14081	2.35807	2.60093	0.460116	5.43471	6.85452	9.96744	4.53272	127	1
ACVD	UniRef90_S6BA41	2.78065	3.25923e-08	1.79846	3.76283	genefamilies	8.38446e-05	2.54686	2.74636	3.00766	0.460793	7.48705	8.58045	11.0316	3.54456	127	1
ACVD	UniRef90_S6BA73	1.46295	7.98705e-05	0.730557	2.19534	genefamilies	0.0492232	1.13036	1.23448	1.51382	0.383462	3.16725	3.70629	4.63872	1.47147	127	1
ACVD	UniRef90_S6BAA4	3.00325	3.47416e-09	2.01411	3.99238	genefamilies	1.23171e-05	2.71185	2.88298	3.09124	0.379395	8.03741	9.27817	12.5768	4.53938	127	1
ACVD	UniRef90_S6BAI5	2.90311	1.46241e-08	1.90403	3.90219	genefamilies	4.25536e-05	2.6655	2.8356	3.02902	0.363518	7.46216	8.93468	12.1576	4.69546	127	1
ACVD	UniRef90_S6BAJ1	2.41535	1.36109e-06	1.43378	3.39692	genefamilies	0.00189714	2.21712	2.42987	2.70298	0.485861	5.60061	6.61133	10.4157	4.81507	127	1
ACVD	UniRef90_S6BAK5	1.90072	7.56101e-05	0.952396	2.84904	genefamilies	0.0471948	1.67413	1.80554	2.01544	0.341315	3.68553	4.50384	6.32672	2.64119	127	1
ACVD	UniRef90_S6BAQ7	2.40827	7.5917e-08	1.53273	3.28381	genefamilies	0.000171489	2.32661	2.39851	2.52001	0.193399	7.08427	8.52538	10.9908	3.90656	127	1
ACVD	UniRef90_S6BAR1	2.65404	1.35504e-07	1.66901	3.63907	genefamilies	0.000278463	2.4732	2.63429	2.75671	0.283501	6.86265	7.78816	10.8093	3.94668	127	1
ACVD	UniRef90_S6BAR4	2.68336	1.51382e-07	1.68342	3.6833	genefamilies	0.000305743	2.39338	2.53794	2.74362	0.350247	6.27461	7.32229	9.93468	3.66008	127	1
ACVD	UniRef90_S6BAR9	2.61322	2.26261e-07	1.62481	3.60164	genefamilies	0.000428739	2.49372	2.67533	2.88347	0.389753	6.69032	8.11192	11.6707	4.98039	127	1
ACVD	UniRef90_S6BAS3	2.74765	4.56979e-08	1.76604	3.72925	genefamilies	0.000111626	2.62862	2.76944	3.04745	0.418838	7.34317	8.98561	11.621	4.27788	127	1
ACVD	UniRef90_S6BAV2	1.74046	3.90777e-05	0.905613	2.5753	genefamilies	0.0282107	1.54791	1.6533	1.77709	0.229186	4.19135	4.78016	6.28252	2.09117	127	1
ACVD	UniRef90_S6BAX3	1.71644	4.1378e-05	0.890395	2.54249	genefamilies	0.0295202	1.60801	1.69347	1.86334	0.255329	4.38309	5.21801	6.5927	2.20962	127	1
ACVD	UniRef90_S6BAX7	1.98487	6.0526e-06	1.12178	2.84797	genefamilies	0.00639762	1.67687	1.84769	2.28157	0.604703	4.56729	5.55568	7.46408	2.89679	127	1
ACVD	UniRef90_S6BAX9	1.83411	2.60388e-05	0.974251	2.69396	genefamilies	0.02047	1.7678	1.86283	2.08718	0.319384	4.49298	5.55047	8.25917	3.76619	127	1
ACVD	UniRef90_S6BB14	2.59164	5.54816e-07	1.57674	3.60654	genefamilies	0.000903583	2.42627	2.53028	2.66906	0.242793	6.19748	6.93199	9.72162	3.52414	127	1
ACVD	UniRef90_S6BBB4	2.80654	9.97108e-09	1.85225	3.76083	genefamilies	3.07398e-05	2.32024	2.53466	2.91275	0.592518	6.73837	8.29252	10.6319	3.89354	127	1
ACVD	UniRef90_S6BBF9	2.96722	3.54924e-09	1.98933	3.94511	genefamilies	1.25519e-05	2.81607	2.99738	3.22977	0.413692	8.39431	10.3579	13.8533	5.45896	127	1
ACVD	UniRef90_S6BBG2	2.50919	6.17001e-07	1.52239	3.496	genefamilies	0.000986276	2.30736	2.5216	2.75931	0.451946	5.9283	7.18153	10.7613	4.83303	127	1
ACVD	UniRef90_S6BBM0	2.9885	2.66235e-09	2.01184	3.96516	genefamilies	9.75985e-06	2.6968	2.90071	3.05186	0.355056	8.56581	9.5386	11.96	3.39418	127	1
ACVD	UniRef90_S6BBM4	3.33923	1.23398e-09	2.27157	4.40689	genefamilies	4.95929e-06	2.94949	3.08287	3.46525	0.515763	8.30783	9.27805	11.9878	3.68002	127	1
ACVD	UniRef90_S6BBM8	1.98059	1.69105e-05	1.07348	2.8877	genefamilies	0.0145376	1.66452	1.88152	2.10655	0.44204	4.0075	4.9968	7.64823	3.64073	127	1
ACVD	UniRef90_S6BBN3	2.68606	1.89413e-08	1.754	3.61813	genefamilies	5.29734e-05	2.35734	2.46771	2.71224	0.354892	7.2293	8.13076	9.94036	2.71107	127	1
ACVD	UniRef90_S6BC60	2.90483	1.53818e-08	1.90355	3.90611	genefamilies	4.44095e-05	2.62903	2.79235	3.07117	0.442138	7.45357	9.00356	11.4427	3.98913	127	1
ACVD	UniRef90_S6BC64	2.49329	6.38115e-07	1.5114	3.47517	genefamilies	0.0010139	2.3289	2.44279	2.60275	0.273854	6.1722	7.11133	9.61376	3.44156	127	1
ACVD	UniRef90_S6BCE1	2.62081	3.20813e-07	1.61629	3.62533	genefamilies	0.000573464	2.34661	2.54192	2.77855	0.431939	5.98994	7.39695	10.3642	4.37423	127	1
ACVD	UniRef90_S6BCG0	2.79404	3.81489e-08	1.80192	3.78616	genefamilies	9.58554e-05	2.60729	2.79887	3.05267	0.44538	7.26197	9.0595	12.191	4.92904	127	1
ACVD	UniRef90_S6BCG1	2.23922	4.98812e-06	1.27449	3.20395	genefamilies	0.00547144	2.0616	2.24622	2.47841	0.416807	5.05645	6.24519	9.31476	4.25831	127	1
ACVD	UniRef90_S6BCI0	2.856	2.13069e-08	1.86119	3.85081	genefamilies	5.84293e-05	2.56578	2.74465	3.05529	0.489513	7.18296	8.77379	11.3893	4.20637	127	1
ACVD	UniRef90_S6BCU4	3.46301	6.60234e-11	2.43726	4.48875	genefamilies	3.63538e-07	3.1678	3.3104	3.53595	0.368141	9.75151	11.3065	14.487	4.73544	127	1
ACVD	UniRef90_S6BCV0	2.1925	2.98474e-06	1.27014	3.11485	genefamilies	0.00361655	2.00373	2.169	2.26912	0.265385	5.39141	6.28668	8.44025	3.04884	127	1
ACVD	UniRef90_S6BCV6	2.95225	4.40094e-09	1.97308	3.93142	genefamilies	1.51315e-05	2.68029	2.88573	3.21732	0.537022	7.92228	9.76078	12.5805	4.65817	127	1
ACVD	UniRef90_S6BCW0	2.55425	4.49705e-07	1.56229	3.54621	genefamilies	0.000759034	2.29871	2.45424	2.67057	0.371864	5.91523	7.08834	9.21928	3.30406	127	1
ACVD	UniRef90_S6BCW8	3.48925	1.49332e-10	2.43453	4.54398	genefamilies	7.56236e-07	2.97618	3.16236	3.61093	0.634745	8.83321	9.90835	12.6498	3.81659	127	1
ACVD	UniRef90_S6BD21	1.88068	1.33364e-05	1.02997	2.73139	genefamilies	0.0120265	1.65635	1.82275	1.9499	0.29355	4.71213	5.26642	6.92026	2.20813	127	1
ACVD	UniRef90_S6BD45	3.17627	1.56841e-09	2.15385	4.19869	genefamilies	6.14166e-06	2.94698	3.06511	3.29666	0.349675	8.7667	10.12	12.4248	3.65809	127	1
ACVD	UniRef90_S6BD67	1.81267	2.82858e-05	0.958952	2.66638	genefamilies	0.0218544	1.70291	1.84963	2.00817	0.305262	4.20742	5.59006	7.94146	3.73404	127	1
ACVD	UniRef90_S6BDB6	1.97794	3.72611e-06	1.13734	2.81853	genefamilies	0.00432547	1.73382	1.87753	2.01697	0.283143	5.00505	5.75025	7.45583	2.45078	127	1
ACVD	UniRef90_S6BDQ7	2.48647	1.12921e-06	1.48397	3.48897	genefamilies	0.00162739	2.28615	2.46222	2.63217	0.346019	5.81541	6.66984	9.48753	3.67212	127	1
ACVD	UniRef90_S6BDV7	3.02948	6.50305e-09	2.01283	4.04614	genefamilies	2.12325e-05	2.78194	2.9303	3.2541	0.472165	7.97543	9.51519	11.9893	4.01392	127	1
ACVD	UniRef90_S6BDY3	1.94405	1.71432e-06	1.14612	2.74198	genefamilies	0.00229366	1.64128	1.76024	2.02479	0.383514	5.12888	5.91415	7.22572	2.09685	127	1
ACVD	UniRef90_S6BE05	2.90857	6.00807e-07	1.76592	4.05122	genefamilies	0.000964663	2.42495	2.61657	2.98138	0.556425	5.74345	6.22813	7.15746	1.41401	127	1
ACVD	UniRef90_S6BE10	3.04883	5.14725e-09	2.03289	4.06478	genefamilies	1.73438e-05	2.83901	2.9903	3.13942	0.300403	8.20587	9.27862	12.6776	4.47169	127	1
ACVD	UniRef90_S6BE16	2.96334	1.0125e-08	1.95526	3.97143	genefamilies	3.11242e-05	2.74557	2.96416	3.04708	0.301509	8.01312	9.1586	11.9228	3.90965	127	1
ACVD	UniRef90_S6BE32	2.13397	4.53858e-06	1.21868	3.04927	genefamilies	0.00507202	1.88243	1.97433	2.15903	0.276601	4.93947	5.4726	7.2981	2.35862	127	1
ACVD	UniRef90_S6BE41	2.62805	2.26707e-07	1.63395	3.62214	genefamilies	0.000429423	2.44701	2.59756	2.71256	0.265547	6.56246	7.60648	10.2214	3.65892	127	1
ACVD	UniRef90_S6BE47	3.47779	2.5195e-09	2.34304	4.61254	genefamilies	9.29752e-06	3.06121	3.39039	3.74218	0.680973	8.41184	9.50532	12.1312	3.71938	127	1
ACVD	UniRef90_S6BEC6	2.82409	3.21302e-08	1.82703	3.82114	genefamilies	8.28417e-05	2.62907	2.74162	2.94015	0.311082	7.27197	8.2687	11.8903	4.61832	127	1
ACVD	UniRef90_S6BED0	2.3802	1.17328e-06	1.41899	3.34141	genefamilies	0.00167989	2.23196	2.39456	2.64748	0.415521	5.90595	7.38467	9.68375	3.7778	127	1
ACVD	UniRef90_S6BED3	3.07157	6.89806e-09	2.03894	4.10419	genefamilies	2.23336e-05	2.69053	2.82551	3.12422	0.43369	7.90094	8.52341	10.0697	2.16881	127	1
ACVD	UniRef90_S6BEE3	2.58093	1.3188e-07	1.62398	3.53789	genefamilies	0.000272291	2.34943	2.48385	2.71168	0.362245	6.68938	7.81197	9.80541	3.11603	127	1
ACVD	UniRef90_S6BEG8	2.65905	2.23077e-07	1.65384	3.66426	genefamilies	0.000423698	2.49384	2.67375	2.89701	0.403169	6.57241	7.75933	11.4368	4.86436	127	1
ACVD	UniRef90_S6BEK9	2.97195	7.90672e-09	1.96864	3.97527	genefamilies	2.51721e-05	2.72934	2.91476	3.15679	0.427452	7.89189	9.34418	12.5491	4.65717	127	1
ACVD	UniRef90_S6BEM5	1.47288	6.11835e-05	0.747463	2.1983	genefamilies	0.0400732	1.0453	1.16459	1.55486	0.509554	2.82172	3.45648	4.77802	1.95629	127	1
ACVD	UniRef90_S6BEN0	1.75987	2.43563e-05	0.937845	2.58189	genefamilies	0.0194151	1.40187	1.56144	1.80244	0.400568	3.59542	4.43959	6.07159	2.47617	127	1
ACVD	UniRef90_S6BEN4	1.79623	7.68918e-05	0.899106	2.69335	genefamilies	0.0478119	1.58252	1.75821	1.99479	0.412262	3.63004	4.61036	7.16604	3.53601	127	1
ACVD	UniRef90_S6BXH6	2.20262	6.16296e-06	1.24401	3.16123	genefamilies	0.00649055	2.18142	2.2816	2.4078	0.226381	5.23363	6.61419	8.89747	3.66384	127	1
ACVD	UniRef90_S6BXI1	2.73206	6.78215e-08	1.7427	3.72142	genefamilies	0.000156122	2.42459	2.58787	2.83871	0.41412	6.58793	7.84965	10.0731	3.48513	127	1
ACVD	UniRef90_S6BXK0	2.92632	8.85682e-08	1.85665	3.99598	genefamilies	0.000195039	2.78208	2.85192	2.98626	0.204175	7.07861	8.09528	10.2604	3.18175	127	1
ACVD	UniRef90_S6BXK9	2.05689	1.26262e-06	1.22366	2.89011	genefamilies	0.00178491	1.94332	2.06213	2.24278	0.29946	5.91412	6.92584	10.0335	4.11942	127	1
ACVD	UniRef90_S6BXM2	2.89222	1.78022e-08	1.89062	3.89382	genefamilies	5.02617e-05	2.79803	2.8928	3.03662	0.238594	7.72061	9.05554	12.3614	4.64084	127	1
ACVD	UniRef90_S6BXM6	2.93069	1.88429e-08	1.91391	3.94747	genefamilies	5.27418e-05	2.72849	2.86073	3.01232	0.283831	7.56024	8.64843	12.0087	4.44846	127	1
ACVD	UniRef90_S6BXN1	2.30484	5.44244e-07	1.40295	3.20673	genefamilies	0.000889113	1.97125	2.14148	2.38399	0.412745	5.60933	6.48937	8.60566	2.99633	127	1
ACVD	UniRef90_S6BXN5	2.12243	1.87844e-06	1.2478	2.99706	genefamilies	0.00247241	1.96554	2.12729	2.32571	0.360162	5.50302	6.81669	9.85089	4.34787	127	1
ACVD	UniRef90_S6BXN9	2.78402	9.95228e-08	1.76215	3.8059	genefamilies	0.000215272	2.4737	2.68237	2.97718	0.503479	6.40171	8.01713	10.9021	4.50042	127	1
ACVD	UniRef90_S6BXQ1	2.86904	2.48476e-08	1.86467	3.87341	genefamilies	6.65889e-05	2.72065	2.89349	3.13911	0.418458	7.61942	9.41608	12.6534	5.03395	127	1
ACVD	UniRef90_S6BXT8	2.79177	4.80211e-08	1.79272	3.79082	genefamilies	0.000116494	2.58543	2.78439	3.02146	0.436036	7.1374	8.746	11.8914	4.75403	127	1
ACVD	UniRef90_S6BXV2	2.33314	7.38373e-08	1.48573	3.18055	genefamilies	0.000167611	2.0046	2.14618	2.38124	0.376644	6.38975	7.30973	9.34881	2.95907	127	1
ACVD	UniRef90_S6BXY5	2.13692	4.32753e-06	1.22241	3.05144	genefamilies	0.00488232	1.91351	2.06727	2.24544	0.331926	4.88308	6.02963	8.57482	3.69174	127	1
ACVD	UniRef90_S6BXZ1	2.50849	6.55785e-07	1.51953	3.49745	genefamilies	0.00103771	2.39663	2.49323	2.63624	0.239617	6.18842	7.10705	9.92908	3.74066	127	1
ACVD	UniRef90_S6BY55	2.76407	1.9572e-08	1.80392	3.72422	genefamilies	5.44336e-05	2.65392	2.70069	2.77881	0.124889	7.73286	8.84313	11.1673	3.43441	127	1
ACVD	UniRef90_S6BY70	2.36234	2.08229e-07	1.4716	3.25309	genefamilies	0.000400071	1.99856	2.16681	2.37552	0.376959	6.55252	6.9981	7.67683	1.12431	127	1
ACVD	UniRef90_S6BYA3	1.98137	3.9439e-05	1.03047	2.93228	genefamilies	0.0284194	1.77001	1.92548	2.12842	0.358413	4.01023	4.8848	7.33464	3.32441	127	1
ACVD	UniRef90_S6BYG2	2.80073	2.49453e-08	1.82015	3.78132	genefamilies	6.68154e-05	2.50598	2.6258	2.85016	0.344178	7.31396	8.00091	10.3188	3.00484	127	1
ACVD	UniRef90_S6BYR7	1.78211	2.33711e-05	0.951577	2.61264	genefamilies	0.0187949	1.70242	1.81798	2.00906	0.306645	4.64361	5.48911	8.36069	3.71708	127	1
ACVD	UniRef90_S6BYS8	1.8174	1.21068e-05	0.999406	2.6354	genefamilies	0.0111266	1.47687	1.66525	1.90247	0.425593	4.07214	5.08439	6.95893	2.88679	127	1
ACVD	UniRef90_S6BYU0	2.80882	4.78175e-08	1.80381	3.81383	genefamilies	0.000116087	2.6049	2.79284	3.01528	0.410385	7.09364	8.61306	11.6214	4.52776	127	1
ACVD	UniRef90_S6BYU3	2.90105	1.12429e-08	1.91092	3.89117	genefamilies	3.40343e-05	2.62553	2.75552	3.00591	0.380388	7.64248	8.95583	11.3054	3.66297	127	1
ACVD	UniRef90_S6BYW5	2.32019	2.71069e-06	1.34837	3.29202	genefamilies	0.00334075	2.20133	2.31659	2.45112	0.249782	5.58146	6.4875	9.08335	3.50189	127	1
ACVD	UniRef90_S6BZ01	2.01374	1.17944e-06	1.20034	2.82713	genefamilies	0.001687	1.77905	1.8702	2.02588	0.246829	5.42328	6.15472	7.9894	2.56612	127	1
ACVD	UniRef90_S6BZ28	2.50163	2.16613e-05	1.34059	3.66268	genefamilies	0.017687	2.03512	2.43979	2.70536	0.670242	4.20574	5.10811	6.50621	2.30047	127	1
ACVD	UniRef90_S6BZ50	2.64723	2.95849e-07	1.63573	3.65874	genefamilies	0.000536318	2.4043	2.54361	2.76666	0.362363	6.2458	7.44219	9.42894	3.18314	127	1
ACVD	UniRef90_S6BZ55	2.16546	1.68298e-05	1.17393	3.15698	genefamilies	0.0144794	1.84247	1.99125	2.28237	0.439904	3.95354	5.04478	7.61746	3.66392	127	1
ACVD	UniRef90_S6BZ77	2.56347	1.43518e-07	1.61007	3.51688	genefamilies	0.000292315	2.30874	2.47	2.6646	0.355865	6.83799	7.59765	9.37382	2.53583	127	1
ACVD	UniRef90_S6BZF9	2.56843	1.1339e-07	1.62129	3.51558	genefamilies	0.000240258	2.33272	2.43413	2.71996	0.387242	6.72685	7.901	9.61069	2.88384	127	1
ACVD	UniRef90_S6BZG2	3.21547	8.23471e-08	2.04313	4.38782	genefamilies	0.000183543	2.81242	3.18036	3.41941	0.606985	6.91383	7.75465	10.2229	3.30909	127	1
ACVD	UniRef90_S6BZH0	2.06429	5.79603e-06	1.16853	2.96005	genefamilies	0.0061756	1.87931	1.96769	2.14599	0.266677	4.9009	5.5902	8.24782	3.34693	127	1
ACVD	UniRef90_S6BZH4	3.16616	7.99581e-10	2.1659	4.16643	genefamilies	3.38456e-06	2.85177	3.05301	3.33212	0.480346	8.47103	10.241	14.1494	5.67837	127	1
ACVD	UniRef90_S6BZI4	3.17963	8.97255e-10	2.17193	4.18732	genefamilies	3.74784e-06	2.95596	3.12053	3.37527	0.419318	8.85807	10.6148	13.7557	4.89763	127	1
ACVD	UniRef90_S6BZJ2	2.73724	1.04211e-07	1.73089	3.74359	genefamilies	0.000223767	2.48963	2.66027	2.84842	0.358791	6.61485	7.89783	11.0291	4.41423	127	1
ACVD	UniRef90_S6BZM7	1.60026	1.81373e-05	0.86461	2.33591	genefamilies	0.0153641	1.35745	1.39882	1.62022	0.262777	3.99168	4.76149	6.72548	2.7338	127	1
ACVD	UniRef90_S6BZN4	2.42098	1.78545e-06	1.42553	3.41642	genefamilies	0.00237236	1.98031	2.20717	2.53939	0.559079	4.83402	5.83832	7.85165	3.01763	127	1
ACVD	UniRef90_S6BZP3	2.52602	1.59956e-08	1.65423	3.39781	genefamilies	4.59134e-05	2.17523	2.29636	2.62169	0.446466	7.13488	8.13822	9.93065	2.79577	127	1
ACVD	UniRef90_S6BZR3	2.32313	4.07712e-06	1.33169	3.31456	genefamilies	0.00465419	2.04236	2.20151	2.45157	0.409209	4.7323	5.83306	8.65814	3.92584	127	1
ACVD	UniRef90_S6BZT1	2.60974	1.47027e-07	1.63827	3.58121	genefamilies	0.000298412	2.42611	2.61033	2.80694	0.380825	6.65431	7.78039	11.4071	4.75282	127	1
ACVD	UniRef90_S6BZV8	3.10222	1.41186e-09	2.10659	4.09786	genefamilies	5.58707e-06	2.84401	2.95171	3.16425	0.320241	8.62027	9.4987	12.8737	4.25338	127	1
ACVD	UniRef90_S6BZY6	1.41856	7.49213e-05	0.711199	2.12591	genefamilies	0.0468615	1.15089	1.34123	1.41997	0.269077	4.00292	4.38651	4.67422	0.6713	127	1
ACVD	UniRef90_S6C013	2.79589	7.25266e-10	1.91496	3.67683	genefamilies	3.10205e-06	2.49808	2.62175	2.83946	0.341381	8.48199	9.74736	12.5923	4.11029	127	1
ACVD	UniRef90_S6C041	2.01523	4.80629e-07	1.23055	2.79991	genefamilies	0.00080198	1.68973	1.85932	2.06017	0.370436	5.70128	6.42467	8.17063	2.46934	127	1
ACVD	UniRef90_S6C063	1.29415	8.08113e-05	0.64579	1.94251	genefamilies	0.0496625	0.871296	1.11304	1.40123	0.529934	2.67022	3.7835	5.19857	2.52835	127	1
ACVD	UniRef90_S6C082	2.38748	2.63931e-06	1.38867	3.38628	genefamilies	0.0032679	2.19202	2.41244	2.66786	0.475849	5.32603	6.49698	9.83801	4.51198	127	1
ACVD	UniRef90_S6C0C4	3.00116	7.35763e-09	1.99022	4.01211	genefamilies	2.36376e-05	2.85436	2.92862	3.04935	0.194981	8.1762	9.20142	12.2525	4.07628	127	1
ACVD	UniRef90_S6C0L2	2.25409	3.28617e-07	1.38933	3.11885	genefamilies	0.000585033	1.94973	2.08332	2.3312	0.381468	5.70656	6.76263	8.77248	3.06593	127	1
ACVD	UniRef90_S6C0M0	2.33908	2.31199e-06	1.3663	3.31186	genefamilies	0.00293123	2.15317	2.30392	2.47993	0.326765	5.38669	6.40132	9.22668	3.84	127	1
ACVD	UniRef90_S6C154	3.02635	2.41874e-09	2.04007	4.01264	genefamilies	8.9736e-06	2.71919	2.8353	3.14452	0.425331	8.53634	9.5619	10.9888	2.45249	127	1
ACVD	UniRef90_S6C165	2.19046	1.34278e-06	1.3008	3.08013	genefamilies	0.00187647	1.98336	2.09684	2.30557	0.322209	5.67817	6.54804	8.49828	2.8201	127	1
ACVD	UniRef90_S6C187	2.74508	2.09987e-08	1.78935	3.7008	genefamilies	5.772e-05	2.33995	2.57946	2.85994	0.519988	7.13439	8.08011	10.1458	3.01145	127	1
ACVD	UniRef90_S6C1E6	1.92898	1.28101e-05	1.05824	2.79972	genefamilies	0.011642	1.82365	1.97198	2.31569	0.492049	4.89372	6.26797	7.84468	2.95096	127	1
ACVD	UniRef90_S6C1F9	2.62398	7.58483e-08	1.67004	3.57791	genefamilies	0.000171351	2.32087	2.59467	2.72361	0.402738	6.95425	7.64318	10.3675	3.41329	127	1
ACVD	UniRef90_S6C1G9	2.84209	1.1084e-08	1.87252	3.81166	genefamilies	3.3642e-05	2.6847	2.84512	2.97549	0.290787	7.99919	9.3694	12.6369	4.63768	127	1
ACVD	UniRef90_S6C1I4	2.70506	7.37685e-08	1.72261	3.68752	genefamilies	0.000167476	2.47566	2.67715	2.90056	0.424899	6.79868	8.10426	11.6893	4.89066	127	1
ACVD	UniRef90_S6C1I8	2.99151	4.08031e-09	2.00155	3.98147	genefamilies	1.41729e-05	2.74547	2.94382	3.11817	0.372705	8.13701	9.29989	13.1675	5.03048	127	1
ACVD	UniRef90_S6C1L8	2.79656	4.08256e-08	1.80128	3.79183	genefamilies	0.000101542	2.49672	2.64016	2.88223	0.385506	6.98008	8.16405	10.4421	3.46204	127	1
ACVD	UniRef90_S6C1P4	2.73155	2.51308e-08	1.77496	3.68815	genefamilies	6.72313e-05	2.55056	2.7007	2.91618	0.365624	7.59663	8.96359	11.6158	4.01915	127	1
ACVD	UniRef90_S6C1U2	2.2676	1.33214e-06	1.34692	3.18828	genefamilies	0.00186427	2.14024	2.32423	2.58257	0.442331	5.80206	7.4604	10.3107	4.5086	127	1
ACVD	UniRef90_S6C1U5	1.82426	9.32243e-06	1.01398	2.63453	genefamilies	0.00903433	1.68282	1.75807	1.89381	0.210993	4.86402	5.48227	7.64827	2.78425	127	1
ACVD	UniRef90_S6C209	2.79662	4.17716e-08	1.80055	3.79269	genefamilies	0.000103517	2.41271	2.60554	2.98995	0.577241	6.5448	8.00119	10.4291	3.88428	127	1
ACVD	UniRef90_S6C249	2.61506	2.94909e-07	1.61597	3.61414	genefamilies	0.000535056	2.3913	2.57665	2.74891	0.357615	6.32863	7.33374	10.2753	3.94669	127	1
ACVD	UniRef90_S6C2F0	1.65767	4.92539e-05	0.851743	2.46361	genefamilies	0.0338269	1.4477	1.58124	1.74021	0.292506	3.82201	4.65536	6.73122	2.90921	127	1
ACVD	UniRef90_S6C2G0	2.69636	7.82944e-08	1.71502	3.6777	genefamilies	0.000175949	2.37664	2.52227	2.7729	0.396263	6.52216	7.76729	10.0054	3.48325	127	1
ACVD	UniRef90_S6C2M9	3.08134	3.6419e-09	2.06507	4.0976	genefamilies	1.28381e-05	2.85048	3.05505	3.3004	0.44992	8.15385	9.95452	13.5169	5.36306	127	1
ACVD	UniRef90_S6C2P3	2.22895	1.23219e-06	1.32696	3.13094	genefamilies	0.00174917	2.12984	2.23997	2.41111	0.281262	5.94913	7.16904	9.19392	3.24478	127	1
ACVD	UniRef90_S6C2P6	2.79952	3.1913e-08	1.81137	3.78768	genefamilies	8.23848e-05	2.6103	2.72898	2.9373	0.326992	7.5314	8.7096	10.6971	3.16574	127	1
ACVD	UniRef90_S6C2Q4	2.77467	6.63687e-08	1.77063	3.77871	genefamilies	0.000153333	2.64704	2.80408	2.98188	0.334841	7.21651	8.50005	12.0501	4.8336	127	1
ACVD	UniRef90_S6C2Y2	2.48363	1.22404e-06	1.47886	3.48841	genefamilies	0.0017395	2.32048	2.44817	2.59953	0.27905	5.85858	6.8577	9.1228	3.26421	127	1
ACVD	UniRef90_S6C310	2.2787	8.50955e-06	1.27117	3.28622	genefamilies	0.00841319	2.17396	2.32284	2.51427	0.340304	5.09763	6.22404	8.87769	3.78007	127	1
ACVD	UniRef90_S6C314	2.52226	4.41647e-07	1.54342	3.50109	genefamilies	0.000748111	2.25853	2.41359	2.62176	0.363227	5.89746	7.07782	9.78388	3.88643	127	1
ACVD	UniRef90_S6C335	1.66481	5.66958e-06	0.943164	2.38646	genefamilies	0.00606903	1.39209	1.65391	1.8207	0.42861	5.02186	5.7351	7.67334	2.65148	127	1
ACVD	UniRef90_S6C340	1.59495	1.59445e-05	0.866728	2.32316	genefamilies	0.0138642	1.24297	1.46135	1.69863	0.455661	3.95949	4.88891	6.07961	2.12012	127	1
ACVD	UniRef90_S6C350	2.13813	3.06882e-06	1.23751	3.03875	genefamilies	0.00369614	1.51095	1.89577	2.2493	0.738344	4.04264	5.19675	6.54901	2.50637	127	1
ACVD	UniRef90_S6C3C9	2.63322	2.35709e-07	1.63571	3.63073	genefamilies	0.000443605	2.48828	2.6505	2.85757	0.369293	6.57917	7.70237	11.1616	4.58246	127	1
ACVD	UniRef90_S6C3D3	3.00868	8.64865e-09	1.99016	4.02721	genefamilies	2.71898e-05	2.7719	2.93257	3.14218	0.370275	7.77281	9.2837	12.4656	4.6928	127	1
ACVD	UniRef90_S6C3D7	2.83648	3.23154e-08	1.83486	3.8381	genefamilies	8.32467e-05	2.63826	2.80481	2.97052	0.332262	7.29069	8.67649	11.8393	4.54865	127	1
ACVD	UniRef90_S6C3E0	3.04855	4.05188e-09	2.03992	4.05718	genefamilies	1.40871e-05	2.65718	2.84679	3.11516	0.457982	7.49104	8.9699	11.8628	4.37173	127	1
ACVD	UniRef90_S6C3I0	1.5724	7.23646e-05	0.790005	2.35479	genefamilies	0.0456229	1.31032	1.48253	1.66894	0.358622	3.3685	4.46724	6.58713	3.21863	127	1
ACVD	PWY-6386: UDP-N-acetylmuramoyl-pentapeptide biosynthesis II (lysine-containing)|g__Streptococcus.s__Streptococcus_parasanguinis	2.29369	4.79089e-05	1.18036	3.40703	pathways	0.0437081	2.15849	2.42154	2.69018	0.531689	4.31611	5.86772	7.69281	3.3767	127	1
ACVD	UniRef90_S7X619	2.63166	4.0908e-08	1.69501	3.56832	genefamilies	0.000101707	2.29058	2.46772	2.7467	0.456117	6.74035	7.84868	9.90703	3.16668	127	1
ACVD	UniRef90_S7X786	2.45986	2.26316e-08	1.60135	3.31836	genefamilies	6.15333e-05	2.20621	2.33321	2.51156	0.305353	7.29041	8.2989	10.8879	3.59744	127	1
ACVD	UniRef90_S7X802	2.56121	1.81967e-08	1.67361	3.4488	genefamilies	5.11705e-05	2.14886	2.28097	2.60996	0.461101	7.12486	7.82045	9.0398	1.91494	127	1
ACVD	UniRef90_S7X981	1.56047	7.7078e-07	0.941205	2.17973	genefamilies	0.0011859	1.20384	1.30227	1.60035	0.396511	4.77925	5.52752	6.49496	1.71571	127	1
ACVD	UniRef90_S7X9A2	1.76787	7.44081e-06	0.991372	2.54436	genefamilies	0.00755227	1.45961	1.55904	1.83811	0.378505	4.40842	5.12362	6.17257	1.76415	127	1
ACVD	UniRef90_S7X9W6	2.35599	2.26953e-06	1.37698	3.33499	genefamilies	0.00288655	1.95558	2.09659	2.42076	0.465171	4.75812	5.68865	7.19216	2.43404	127	1
ACVD	UniRef90_S7XA68	2.34524	1.18271e-08	1.54354	3.14694	genefamilies	3.55718e-05	1.96617	2.15478	2.35513	0.388957	7.69469	8.1594	8.91588	1.22118	127	1
ACVD	UniRef90_S7XAA6	1.62397	2.02973e-06	0.952475	2.29547	genefamilies	0.00263233	1.46118	1.56192	1.69734	0.236155	5.41272	6.27683	8.26065	2.84793	127	1
ACVD	UniRef90_S7XAB3	2.08768	4.20069e-06	1.19548	2.97987	genefamilies	0.00476597	1.73017	1.85463	2.17645	0.446285	4.71888	5.50127	6.58102	1.86214	127	1
ACVD	UniRef90_S7XAC8	2.22747	1.62814e-06	1.31526	3.13969	genefamilies	0.00219801	1.96709	2.06982	2.34916	0.382072	5.42235	6.15227	7.96595	2.5436	127	1
ACVD	UniRef90_S7XBT3	1.58844	5.12278e-05	0.814371	2.3625	genefamilies	0.0348829	1.5367	1.63549	1.75132	0.214623	4.25211	5.38382	7.31042	3.0583	127	1
ACVD	UniRef90_S7XBU4	1.33371	7.52397e-05	0.668487	1.99894	genefamilies	0.0470111	0.978254	1.0999	1.35246	0.374208	3.10597	3.60187	4.39798	1.29202	127	1
ACVD	UniRef90_S7XC11	1.43869	3.27333e-05	0.755531	2.12184	genefamilies	0.0245196	1.11878	1.29902	1.49251	0.373732	3.46233	4.41645	5.77028	2.30795	127	1
ACVD	UniRef90_S7XC66	2.64845	6.90214e-09	1.75806	3.53885	genefamilies	2.23448e-05	2.42373	2.51364	2.65839	0.234658	7.96288	8.91382	11.1013	3.13841	127	1
ACVD	UniRef90_S7XDG4	2.9943	1.1474e-11	2.14328	3.84532	genefamilies	7.52636e-08	2.673	2.767	3.03056	0.35756	10.5099	11.3746	13.4472	2.93731	127	1
ACVD	UniRef90_S7XDY8	1.78818	7.59502e-05	0.895757	2.68059	genefamilies	0.0473623	1.49145	1.75741	1.9569	0.465449	3.85254	4.53281	5.75229	1.89975	127	1
ACVD	UniRef90_S7XE58	2.23088	4.05469e-07	1.36802	3.09375	genefamilies	0.000696866	2.06641	2.14802	2.29138	0.224974	6.30069	7.11655	9.2505	2.9498	127	1
ACVD	UniRef90_S7XE65	2.0165	2.33549e-06	1.1775	2.8555	genefamilies	0.00295568	1.76721	1.87372	2.05082	0.28361	5.48437	5.95735	6.9375	1.45312	127	1
ACVD	UniRef90_S7XEY7	2.34976	1.51005e-08	1.54029	3.15923	genefamilies	4.37323e-05	2.09304	2.17284	2.35602	0.262984	7.65135	8.11242	9.80582	2.15447	127	1
ACVD	UniRef90_S7XF08	1.50201	9.71594e-06	0.83348	2.17053	genefamilies	0.00934011	1.27368	1.40404	1.59164	0.317962	4.78816	5.36423	6.3488	1.56064	127	1
ACVD	UniRef90_S7XFA1	1.58161	6.66339e-06	0.890662	2.27257	genefamilies	0.00691693	1.46535	1.54762	1.60777	0.142414	4.88451	5.94037	7.73941	2.8549	127	1
ACVD	UniRef90_S7XFB4	2.86852	5.2248e-11	2.02369	3.71336	genefamilies	2.94642e-07	2.37604	2.65536	2.92491	0.548871	9.63434	10.5435	11.8638	2.22941	127	1
ACVD	UniRef90_S7XFE9	1.91599	1.26381e-05	1.05171	2.78026	genefamilies	0.0115157	1.49281	1.62002	1.97514	0.482325	3.82746	4.47918	5.73403	1.90658	127	1
ACVD	UniRef90_S7XFW7	2.84658	4.55852e-09	1.90147	3.79169	genefamilies	1.56039e-05	2.26606	2.64384	2.85818	0.592118	7.89992	8.53926	9.01032	1.1104	127	1
ACVD	UniRef90_S7XFY8	1.63573	1.12774e-05	0.902171	2.36929	genefamilies	0.0105194	1.23974	1.4227	1.69846	0.458715	3.66783	4.71767	6.43943	2.7716	127	1
ACVD	UniRef90_S7XG56	1.77693	3.66376e-07	1.09235	2.4615	genefamilies	0.000640949	1.43324	1.61614	1.86653	0.433289	5.87043	6.50431	7.97311	2.10268	127	1
ACVD	UniRef90_S7XG60	2.43229	9.71203e-09	1.60593	3.25866	genefamilies	3.00379e-05	2.19489	2.39637	2.53086	0.335969	7.95013	8.89291	11.7133	3.76315	127	1
ACVD	UniRef90_S7XGF9	2.18316	1.75512e-07	1.36519	3.00114	genefamilies	0.000345848	1.97593	2.08694	2.23794	0.26201	6.70657	7.47244	9.10285	2.39628	127	1
ACVD	UniRef90_S7XGU6	1.57576	1.35804e-05	0.86231	2.28921	genefamilies	0.0122065	1.28803	1.44973	1.64209	0.354057	4.03753	4.97241	6.81862	2.78109	127	1
ACVD	UniRef90_S7XGV4	2.44748	2.50481e-09	1.64904	3.24591	genefamilies	9.24858e-06	2.14773	2.23691	2.46242	0.314685	8.04018	8.77068	10.7794	2.73921	127	1
ACVD	UniRef90_S7XH12	1.99077	3.2189e-07	1.22764	2.75391	genefamilies	0.0005751	1.73534	1.85573	2.02714	0.291802	5.89433	6.8204	8.92293	3.02859	127	1
ACVD	UniRef90_S7XH82	1.62456	1.61887e-05	0.882225	2.36689	genefamilies	0.0140308	1.39224	1.48088	1.6643	0.27206	4.24586	4.98395	6.60883	2.36297	127	1
ACVD	UniRef90_S7XHC4	2.48642	9.31842e-09	1.64275	3.33009	genefamilies	2.89982e-05	2.17382	2.265	2.51518	0.34136	7.4105	8.39627	10.144	2.7335	127	1
ACVD	UniRef90_S7XHD1	2.17969	3.67467e-08	1.40669	2.9527	genefamilies	9.28699e-05	1.86617	2.00763	2.2455	0.379332	6.50452	7.95384	10.6331	4.12855	127	1
ACVD	UniRef90_S7XHS0	1.75051	2.76922e-07	1.08333	2.41769	genefamilies	0.000507584	1.41268	1.58468	1.82929	0.416605	5.40232	6.55764	8.707	3.30468	127	1
ACVD	UniRef90_S7XHS2	1.52518	6.37784e-06	0.860299	2.19007	genefamilies	0.00667436	1.26637	1.39709	1.5496	0.283231	4.98168	5.30736	5.79883	0.817147	127	1
ACVD	UniRef90_S7XHS4	2.41824	8.87622e-09	1.59894	3.23754	genefamilies	2.77937e-05	2.12513	2.23074	2.42697	0.301835	7.41554	8.24836	10.4188	3.00322	127	1
ACVD	UniRef90_S7XHU1	2.234	3.71283e-07	1.37289	3.09511	genefamilies	0.000647964	2.01291	2.07772	2.27649	0.263581	6.03893	6.77031	9.35408	3.31515	127	1
ACVD	UniRef90_S7XI44	1.3073	8.05285e-05	0.652495	1.9621	genefamilies	0.0495356	1.08291	1.21044	1.36983	0.286928	3.78929	4.28754	5.06935	1.28006	127	1
ACVD	UniRef90_S7XI94	2.61688	3.2041e-09	1.75704	3.47671	genefamilies	1.14826e-05	2.20744	2.4023	2.67735	0.469913	7.6101	8.76711	10.8749	3.26478	127	1
ACVD	UniRef90_S7XIA2	1.71875	4.0788e-06	0.985228	2.45226	genefamilies	0.00465589	1.49453	1.58883	1.79027	0.295745	5.1144	5.79274	6.83577	1.72136	127	1
ACVD	UniRef90_S7XID7	1.89777	4.58542e-06	1.0834	2.71215	genefamilies	0.0051144	1.33274	1.71669	1.97327	0.640533	3.78528	5.25218	6.05363	2.26835	127	1
ACVD	UniRef90_S7XIL7	1.4144	1.16056e-05	0.779168	2.04963	genefamilies	0.0107618	0.981635	1.27662	1.48805	0.506411	3.42754	4.93147	5.73685	2.3093	127	1
ACVD	UniRef90_S7XIW8	1.61379	1.20417e-05	0.887638	2.33994	genefamilies	0.01108	1.33925	1.46722	1.65035	0.311099	4.18312	4.87062	6.41892	2.23581	127	1
ACVD	UniRef90_S7XIW9	2.99702	2.77347e-09	2.01641	3.97763	genefamilies	1.01172e-05	2.67015	2.90074	3.1438	0.473645	8.59108	9.68548	11.2338	2.64274	127	1
ACVD	UniRef90_S7XJ52	1.4677	1.50218e-05	0.799675	2.13573	genefamilies	0.0132213	1.27608	1.35872	1.53699	0.260905	4.6953	5.17452	5.96753	1.27223	127	1
ACVD	UniRef90_S7XJ59	1.44898	1.72719e-05	0.784607	2.11336	genefamilies	0.0147834	1.17259	1.32978	1.51886	0.346267	3.80695	4.70649	6.39998	2.59303	127	1
ACVD	UniRef90_S7XJA4	1.9265	3.82069e-07	1.18309	2.6699	genefamilies	0.000663445	1.69697	1.82499	2.03097	0.333993	5.93078	7.12594	9.12396	3.19318	127	1
ACVD	UniRef90_S7XJB9	2.06007	7.97938e-06	1.15211	2.96804	genefamilies	0.00798573	1.77954	1.87163	2.16388	0.384345	4.73123	5.378	6.41823	1.687	127	1
ACVD	UniRef90_S7XJE0	3.3853	2.25006e-11	2.40806	4.36253	genefamilies	1.38072e-07	3.05906	3.25349	3.44123	0.382166	10.6843	11.7964	13.5416	2.8573	127	1
ACVD	UniRef90_S7XJI2	2.58902	5.95502e-11	1.82408	3.35396	genefamilies	3.31715e-07	2.192	2.36134	2.60694	0.414939	9.83705	10.4212	11.6075	1.77047	127	1
ACVD	UniRef90_S7XJP2	2.12001	3.19849e-08	1.37165	2.86838	genefamilies	8.25383e-05	1.98807	2.06457	2.16421	0.176136	7.14279	8.65539	10.6124	3.4696	127	1
ACVD	UniRef90_S7XK27	2.30205	2.21248e-07	1.43206	3.17203	genefamilies	0.000420899	2.06971	2.15101	2.35289	0.283184	6.22794	6.89756	9.17124	2.9433	127	1
ACVD	UniRef90_S7XKD6	2.75157	1.38617e-09	1.86893	3.6342	genefamilies	5.49795e-06	2.49646	2.6001	2.75458	0.258122	8.86345	9.76053	11.3096	2.44617	127	1
ACVD	UniRef90_S7XKH5	1.61523	2.82843e-05	0.854504	2.37595	genefamilies	0.0218541	1.19032	1.43571	1.69262	0.502294	3.44051	4.63418	5.24229	1.80178	127	1
ACVD	UniRef90_S7XKN0	2.27308	1.86023e-07	1.41958	3.12658	genefamilies	0.000363499	1.94538	2.09181	2.36777	0.422391	6.08275	7.01751	8.71421	2.63146	127	1
ACVD	UniRef90_S7XKY1	2.07814	3.01485e-07	1.28351	2.87277	genefamilies	0.000544787	1.86641	1.9347	2.09729	0.230881	6.43776	6.72482	8.43361	1.99586	127	1
ACVD	UniRef90_S7XKY7	1.80989	1.09607e-06	1.08109	2.5387	genefamilies	0.00158874	1.49258	1.58062	1.86517	0.372588	5.0851	5.84049	6.79691	1.71182	127	1
ACVD	UniRef90_S7XKZ1	2.71342	1.4892e-08	1.77909	3.64776	genefamilies	4.32289e-05	2.50675	2.61742	2.76941	0.262665	7.74697	8.72453	11.064	3.31705	127	1
ACVD	UniRef90_S7XKZ4	1.36002	4.29768e-05	0.704058	2.01597	genefamilies	0.0304112	1.02925	1.20074	1.41212	0.382872	3.51548	4.40246	5.22576	1.71028	127	1
ACVD	UniRef90_S7XL31	2.94828	1.99492e-08	1.92351	3.97305	genefamilies	5.52815e-05	2.62055	2.74146	3.01955	0.399001	7.47936	8.2152	9.77638	2.29702	127	1
ACVD	UniRef90_S7XL39	2.06055	2.20708e-06	1.20537	2.91573	genefamilies	0.0028215	1.70418	1.84024	2.0895	0.385319	4.70289	5.51005	7.31404	2.61114	127	1
ACVD	UniRef90_S7XL43	1.99652	5.07725e-06	1.13563	2.85741	genefamilies	0.00554978	1.67194	1.84694	2.06009	0.38815	4.6758	5.52933	6.84384	2.16803	127	1
ACVD	UniRef90_S7XLK1	1.26839	4.08998e-05	0.658381	1.8784	genefamilies	0.0292581	1.10261	1.23205	1.32851	0.225899	4.05185	4.71153	6.45532	2.40347	127	1
ACVD	UniRef90_S7XMN7	1.9503	4.32513e-07	1.19405	2.70656	genefamilies	0.000735388	1.6309	1.74754	1.9909	0.36	5.78866	6.37712	7.2834	1.49473	127	1
ACVD	UniRef90_S7XMR7	1.81534	1.69467e-06	1.07061	2.56007	genefamilies	0.00227218	1.25772	1.41249	1.85942	0.601706	3.81331	4.47643	6.09703	2.28372	127	1
ACVD	UniRef90_S7XMX6	1.44591	2.33761e-05	0.772052	2.11977	genefamilies	0.0187981	1.15557	1.27446	1.52053	0.364956	3.67929	4.57018	6.21252	2.53323	127	1
ACVD	UniRef90_S7XN19	1.77058	2.23924e-05	0.947345	2.59382	genefamilies	0.0181638	1.50181	1.63959	1.92137	0.419558	4.09231	5.00796	6.36154	2.26924	127	1
ACVD	UniRef90_S7XN23	2.20131	7.39248e-07	1.32922	3.0734	genefamilies	0.00114551	1.9952	2.0503	2.22229	0.227091	5.99128	6.66599	7.94325	1.95198	127	1
ACVD	UniRef90_S7XNF4	2.33652	2.27857e-10	1.62257	3.05047	genefamilies	1.10528e-06	1.93002	2.11683	2.40543	0.475406	8.16897	9.68632	12.7007	4.53169	127	1
ACVD	UniRef90_S7XNF5	1.85484	2.45284e-06	1.08141	2.62827	genefamilies	0.00307756	1.47996	1.76456	2.04577	0.56581	4.84208	6.25707	7.51944	2.67735	127	1
ACVD	UniRef90_S7XNJ4	2.95278	8.88666e-10	2.01723	3.88834	genefamilies	3.7161e-06	2.62129	2.81647	3.00136	0.380068	9.03334	9.91035	11.215	2.18164	127	1
ACVD	UniRef90_S7XNS6	2.49728	2.39044e-09	1.68369	3.31086	genefamilies	8.88761e-06	2.14098	2.32359	2.58605	0.445074	7.71269	8.94785	12.3353	4.62259	127	1
ACVD	UniRef90_S7XP14	1.37454	3.09237e-06	0.79536	1.95373	genefamilies	0.00371909	1.14469	1.28629	1.37445	0.229755	5.42824	5.93465	6.35321	0.92497	127	1
ACVD	UniRef90_S7XP50	1.58019	2.91595e-05	0.834701	2.32568	genefamilies	0.0223845	1.34256	1.50806	1.70334	0.360781	4.24054	4.9432	6.16336	1.92282	127	1
ACVD	UniRef90_S7XPD0	2.42231	5.23727e-08	1.5529	3.29172	genefamilies	0.000125433	2.14792	2.23362	2.50308	0.355167	6.87089	7.84005	9.44471	2.57382	127	1
ACVD	UniRef90_S7XPF8	1.42598	2.947e-05	0.752844	2.09911	genefamilies	0.0225744	1.23808	1.32795	1.46149	0.223416	4.30122	4.90194	5.58601	1.28479	127	1
ACVD	UniRef90_S7XPY0	2.34759	1.09931e-08	1.54692	3.14826	genefamilies	3.34001e-05	1.97077	2.07751	2.39463	0.423861	6.96159	7.85654	9.67253	2.71094	127	1
ACVD	UniRef90_S7XRN1	1.73237	7.87033e-07	1.0443	2.42044	genefamilies	0.00120639	1.37679	1.59306	1.75766	0.380872	5.46144	6.17574	7.07475	1.61331	127	1
ACVD	UniRef90_S7XRQ7	1.35716	3.91436e-05	0.706109	2.00821	genefamilies	0.0282485	1.11274	1.23257	1.48272	0.369981	3.77502	4.5241	5.78561	2.01059	127	1
ACVD	UniRef90_S7XRS8	1.76747	2.33678e-06	1.03206	2.50288	genefamilies	0.00295681	1.41079	1.51776	1.8036	0.392813	4.67294	5.23727	6.47743	1.80449	127	1
ACVD	UniRef90_S7XRZ0	2.83591	5.72852e-10	1.94805	3.72377	genefamilies	2.51258e-06	2.49941	2.56395	2.85579	0.356379	8.81726	9.44105	11.2767	2.45943	127	1
ACVD	UniRef90_S7XSE3	2.57223	3.48186e-11	1.82201	3.32245	genefamilies	2.04861e-07	2.19955	2.4023	2.59653	0.396981	9.79482	11.0267	12.8611	3.06626	127	1
ACVD	UniRef90_S7YHN4	2.25355	3.1189e-07	1.39073	3.11638	genefamilies	0.0005605	2.0984	2.23262	2.3918	0.293404	6.48039	7.52078	9.67723	3.19684	127	1
ACVD	UniRef90_S7YJF5	1.88551	5.50047e-07	1.14739	2.62363	genefamilies	0.000897131	1.64907	1.80369	1.9446	0.295532	6.16352	6.9296	7.88771	1.7242	127	1
ACVD	UniRef90_S7YKJ8	1.54104	7.47829e-05	0.772692	2.30938	genefamilies	0.0467914	1.22171	1.34124	1.59774	0.376032	3.27355	4.01316	5.27038	1.99683	127	1
ACVD	UniRef90_S7YKX3	1.44802	9.78038e-06	0.80331	2.09273	genefamilies	0.00938959	1.33166	1.39881	1.57665	0.244989	4.98288	5.89275	7.02353	2.04065	127	1
ACVD	UniRef90_S7YNQ3	2.32115	6.14462e-09	1.54354	3.09875	genefamilies	2.02162e-05	1.98698	2.09742	2.35124	0.364261	7.63095	8.42821	10.0227	2.39175	127	1
ACVD	UniRef90_S7YQM9	2.00334	1.57346e-06	1.18412	2.82256	genefamilies	0.00213892	1.70401	1.80662	2.07955	0.375533	5.19799	5.95227	7.19382	1.99583	127	1
ACVD	UniRef90_S7YQX4	1.52038	3.94031e-05	0.790749	2.25	genefamilies	0.0284015	1.24474	1.35277	1.55553	0.310794	3.87118	4.37939	5.32668	1.4555	127	1
ACVD	UniRef90_S7YRG7	2.37867	6.28088e-08	1.51958	3.23777	genefamilies	0.000146206	1.80255	2.05618	2.44326	0.640709	5.63138	6.69395	7.86099	2.22961	127	1
ACVD	UniRef90_S7YS52	2.44569	4.89018e-09	1.63197	3.2594	genefamilies	1.6586e-05	2.09419	2.25122	2.46755	0.373361	8.16888	8.73193	9.67631	1.50743	127	1
ACVD	UniRef90_S7YSI7	1.56422	4.19641e-06	0.895762	2.23267	genefamilies	0.00476217	1.19396	1.36745	1.69342	0.499469	4.2757	5.29436	7.04148	2.76577	127	1
ACVD	UniRef90_S7YSV0	1.67921	3.89835e-06	0.964069	2.39434	genefamilies	0.00448967	1.316	1.56161	1.73788	0.421882	4.65821	5.45695	6.5769	1.91869	127	1
ACVD	UniRef90_S7YT12	1.7516	4.41896e-06	1.00125	2.50194	genefamilies	0.00496304	1.32499	1.5817	1.84522	0.520224	4.2762	5.51003	6.32619	2.04998	127	1
ACVD	UniRef90_S7YU99	1.88399	1.62629e-06	1.11248	2.65551	genefamilies	0.00219577	1.52784	1.69157	1.93798	0.410135	4.91402	5.82082	7.17925	2.26523	127	1
ACVD	UniRef90_S7YUG0	3.16713	1.51038e-11	2.2613	4.07295	genefamilies	9.64417e-08	2.80169	2.99411	3.18707	0.385381	10.8121	11.8796	13.1908	2.37873	127	1
ACVD	UniRef90_S7YUT3	1.62644	8.10982e-07	0.979648	2.27323	genefamilies	0.00123649	1.17113	1.42358	1.63454	0.463409	4.88907	5.54949	6.27027	1.3812	127	1
ACVD	UniRef90_S7YUU4	1.44664	7.21942e-06	0.812177	2.0811	genefamilies	0.00737215	1.20482	1.29665	1.45586	0.251036	4.76318	5.19554	5.83756	1.07438	127	1
ACVD	UniRef90_S7YUV5	2.35004	1.9465e-07	1.46616	3.23392	genefamilies	0.000378105	1.94982	2.08104	2.39543	0.445611	5.63295	6.69852	8.42841	2.79546	127	1
ACVD	UniRef90_S7YVP0	1.88346	2.58393e-06	1.09626	2.67066	genefamilies	0.0032105	1.65468	1.84474	1.99104	0.336362	5.51901	6.51215	7.09523	1.57622	127	1
ACVD	UniRef90_S7YW82	2.21967	2.47917e-08	1.44268	2.99666	genefamilies	6.64778e-05	1.9382	2.05044	2.26992	0.331722	7.15198	7.9549	9.75839	2.60641	127	1
ACVD	UniRef90_S7YWJ5	2.25533	1.15154e-07	1.42319	3.08748	genefamilies	0.000243378	1.64759	1.96364	2.31093	0.663336	5.17574	6.40138	7.31903	2.14329	127	1
ACVD	UniRef90_S7YWL0	1.56061	1.32087e-06	0.927208	2.19401	genefamilies	0.00185152	1.36337	1.4385	1.61396	0.250588	5.46672	6.2849	7.71707	2.25036	127	1
ACVD	UniRef90_S7YXU5	2.09682	4.06404e-08	1.35069	2.84295	genefamilies	0.000101158	1.7137	1.83589	2.10284	0.389142	6.21983	7.03405	8.38425	2.16442	127	1
ACVD	UniRef90_S7YYA8	2.03802	7.71555e-08	1.29666	2.77938	genefamilies	0.000173802	1.67355	1.90481	2.14162	0.468064	6.1642	7.41277	9.37276	3.20857	127	1
ACVD	UniRef90_S7YYB3	2.6419	7.79197e-09	1.75041	3.5334	genefamilies	2.48502e-05	2.33152	2.41678	2.6864	0.35488	7.63251	8.6079	10.1327	2.50023	127	1
ACVD	UniRef90_S7YYE7	2.45214	5.734e-09	1.63237	3.27191	genefamilies	1.90458e-05	2.07685	2.18146	2.49822	0.421366	7.32531	8.25491	9.93557	2.61027	127	1
ACVD	UniRef90_S7YYP8	2.23267	8.766e-06	1.24404	3.2213	genefamilies	0.00861198	1.86947	2.04726	2.31879	0.449321	4.59292	5.16379	6.40989	1.81697	127	1
ACVD	UniRef90_S7YYZ2	2.57623	1.22047e-08	1.6947	3.45776	genefamilies	3.65342e-05	2.42116	2.48163	2.58756	0.166398	7.91878	8.88757	10.7701	2.8513	127	1
ACVD	UniRef90_S7Z0B3	1.80058	6.28336e-07	1.09194	2.50923	genefamilies	0.00100127	1.43319	1.61176	1.9027	0.469509	5.3148	6.36883	7.66395	2.34914	127	1
ACVD	UniRef90_S7Z0J7	1.88937	1.18805e-05	1.03981	2.73894	genefamilies	0.0109632	1.6947	1.77016	1.99122	0.296521	4.69339	5.45646	6.73191	2.03852	127	1
ACVD	UniRef90_S7Z0Y4	1.86462	1.15347e-06	1.11216	2.61708	genefamilies	0.00165615	1.569	1.66472	1.87421	0.305207	4.95147	5.87897	8.35722	3.40575	127	1
ACVD	UniRef90_S7Z0Z5	1.7197	3.75977e-06	0.988545	2.45085	genefamilies	0.00435821	1.45868	1.70389	1.83773	0.379052	4.91968	5.77218	8.56073	3.64104	127	1
ACVD	UniRef90_S7Z109	1.82499	9.69799e-08	1.15575	2.49423	genefamilies	0.000210662	1.4395	1.67235	1.82392	0.384415	6.60347	7.04869	7.43738	0.833911	127	1
ACVD	UniRef90_S7Z2Q2	2.33129	8.13354e-09	1.54358	3.11901	genefamilies	2.57876e-05	2.05688	2.15754	2.38489	0.328009	7.4478	8.4169	11.0732	3.62537	127	1
ACVD	UniRef90_S7Z3H0	2.73657	3.38761e-10	1.8917	3.58145	genefamilies	1.58044e-06	2.30972	2.50258	2.77376	0.464046	8.86489	9.69764	11.4687	2.60382	127	1
ACVD	UniRef90_S7Z3Y1	1.99384	1.35488e-07	1.25384	2.73384	genefamilies	0.000278439	1.6717	1.77422	2.05232	0.380615	6.07861	6.8394	7.97014	1.89153	127	1
ACVD	UniRef90_S7Z3Z3	1.70391	9.79897e-07	1.02099	2.38683	genefamilies	0.00144745	1.27782	1.45464	1.77169	0.493867	4.40748	5.69701	6.90286	2.49537	127	1
ACVD	UniRef90_S7Z403	1.274	7.4804e-05	0.638788	1.90922	genefamilies	0.0468013	0.977775	1.04131	1.30272	0.324944	3.20459	3.57708	4.3544	1.14981	127	1
ACVD	UniRef90_S7Z535	1.24008	3.75576e-05	0.646604	1.83355	genefamilies	0.0273364	1.09978	1.17194	1.3027	0.202923	4.21506	4.77819	5.92302	1.70796	127	1
ACVD	UniRef90_S7Z5F4	1.77655	3.46169e-06	1.0241	2.529	genefamilies	0.00407276	1.41375	1.65136	1.86325	0.449498	4.28879	5.35265	7.72533	3.43654	127	1
ACVD	UniRef90_S7Z5Q1	2.05487	5.42317e-07	1.25091	2.85884	genefamilies	0.000886556	1.74472	1.84003	2.07368	0.328952	5.59582	6.24436	7.6939	2.09808	127	1
ACVD	UniRef90_S7Z5S6	1.66166	3.22274e-06	0.960175	2.36314	genefamilies	0.00384573	1.41784	1.55492	1.72463	0.306786	4.93022	5.76969	7.97383	3.04361	127	1
ACVD	UniRef90_S7Z7W3	1.34326	4.5563e-05	0.693171	1.99334	genefamilies	0.0318458	1.12511	1.23391	1.46737	0.342265	3.97934	4.57057	5.73087	1.75152	127	1
ACVD	UniRef90_S7Z8Z5	2.12553	5.15181e-08	1.36307	2.88799	genefamilies	0.000123674	1.82038	1.90619	2.162	0.341614	6.63203	7.3248	8.45677	1.82473	127	1
ACVD	UniRef90_S7Z9L5	3.56684	1.06314e-10	2.49783	4.63584	genefamilies	5.57431e-07	3.03717	3.27258	3.61194	0.574771	9.409	10.1608	11.2422	1.83325	127	1
ACVD	UniRef90_S7Z9P0	2.71792	2.51916e-08	1.76602	3.66982	genefamilies	6.73711e-05	2.47733	2.58934	2.75087	0.273539	7.50047	8.46026	10.0478	2.54732	127	1
ACVD	UniRef90_S7ZA82	2.0016	5.80571e-08	1.28065	2.72256	genefamilies	0.000136873	1.64923	1.83528	2.06221	0.412982	6.57317	7.55427	8.37952	1.80636	127	1
ACVD	UniRef90_S7ZAE8	2.72683	3.82133e-08	1.75853	3.69514	genefamilies	9.60001e-05	2.39956	2.49356	2.77364	0.374079	6.8923	7.7751	9.44816	2.55586	127	1
ACVD	UniRef90_S7ZAJ4	2.4005	8.85845e-10	1.64	3.16101	genefamilies	3.70741e-06	1.91256	2.10075	2.47777	0.565208	7.26787	8.70731	11.4927	4.22488	127	1
ACVD	UniRef90_S7ZAS7	1.50757	7.53448e-06	0.844995	2.17014	genefamilies	0.00762775	1.22835	1.3578	1.53662	0.308271	4.17422	5.18511	7.02276	2.84853	127	1
ACVD	UniRef90_S7ZB88	2.11112	6.11988e-08	1.34934	2.87291	genefamilies	0.000143094	1.70447	1.82909	2.16023	0.455765	5.89968	6.79209	8.46748	2.5678	127	1
ACVD	UniRef90_S8FGK3	-1.81628	3.20128e-05	-2.67765	-0.954908	genefamilies	0.0240975	-1.8937	-1.73975	-1.43333	0.460374	4.00913	4.66124	5.73655	1.72742	127	0
ACVD	UniRef90_S8PHB0	1.56127	2.39752e-05	0.832639	2.2899	genefamilies	0.019171	1.23487	1.33274	1.61116	0.37629	3.71749	4.23048	4.96528	1.24779	127	1
ACVD	UniRef90_S8PHB5	2.19215	3.69513e-09	1.46884	2.91546	genefamilies	1.30032e-05	1.58063	1.94957	2.2509	0.670272	6.13991	8.26467	9.74259	3.60268	127	1
ACVD	UniRef90_S8PK48	1.48727	1.87455e-05	0.802357	2.17218	genefamilies	0.0157737	1.08956	1.32436	1.60623	0.516672	3.59671	4.73832	6.09332	2.49661	127	1
ACVD	UniRef90_S8Q4P3	2.76144	5.44662e-09	1.8397	3.68319	genefamilies	1.82209e-05	2.52173	2.73177	3.05931	0.537581	7.87655	9.77701	12.9738	5.09729	127	1
ACVD	UniRef90_S9AB63	1.43269	3.42222e-05	0.750665	2.11471	genefamilies	0.0253982	1.25919	1.39563	1.51842	0.259225	4.39891	4.95352	6.47579	2.07689	127	1
ACVD	UniRef90_S9EJR1	1.77413	7.4754e-06	0.994707	2.55355	genefamilies	0.007581	1.373	1.52422	1.82351	0.450515	3.97285	4.78065	6.20106	2.22821	127	1
ACVD	UniRef90_S9H4T9	1.79732	8.05758e-05	0.897042	2.6976	genefamilies	0.0495574	1.71559	1.82772	1.92488	0.209287	4.03041	4.93649	6.5678	2.5374	127	1
ACVD	UniRef90_S9M123	-1.60168	4.01616e-05	-2.37117	-0.832189	genefamilies	0.028828	-1.6481	-1.46624	-1.29999	0.348113	4.00822	4.475	5.01739	1.00917	127	0
ACVD	UniRef90_S9R5K7	2.26095	1.0727e-05	1.24958	3.27232	genefamilies	0.0101115	1.85728	2.06654	2.32338	0.466102	4.60711	5.07649	5.70545	1.09834	127	1
ACVD	UniRef90_S9R7E0	1.50228	2.90206e-05	0.793735	2.21082	genefamilies	0.0222993	1.22241	1.32358	1.544	0.321591	4.10712	4.55947	5.41151	1.30439	127	1
ACVD	UniRef90_S9R7G2	2.29302	3.66538e-08	1.4799	3.10614	genefamilies	9.26811e-05	1.89184	2.07107	2.35255	0.46071	6.77874	7.43168	8.84518	2.06644	127	1
ACVD	UniRef90_S9R896	3.04028	5.41506e-11	2.14409	3.93648	genefamilies	3.0431e-07	2.64457	2.7391	3.06169	0.417119	9.59215	10.6856	12.4556	2.8634	127	1
ACVD	UniRef90_S9R898	1.51489	6.32743e-05	0.767265	2.26252	genefamilies	0.0411148	1.00446	1.35005	1.57804	0.573578	2.95534	4.03063	5.00275	2.04741	127	1
ACVD	UniRef90_S9R9G2	2.71792	1.32141e-08	1.78557	3.65027	genefamilies	3.90657e-05	2.3195	2.51788	2.78104	0.461546	7.50853	8.29589	9.76538	2.25685	127	1
ACVD	UniRef90_S9RA12	2.7516	1.33002e-08	1.8075	3.69569	genefamilies	3.92729e-05	2.34831	2.57889	2.87926	0.530946	7.66306	8.49458	9.8534	2.19034	127	1
ACVD	UniRef90_S9RBC7	1.83739	7.88475e-06	1.02805	2.64673	genefamilies	0.00791177	1.40849	1.60033	1.88218	0.473688	4.24741	5.11441	5.37424	1.12683	127	1
ACVD	UniRef90_S9RDD4	2.29405	4.84722e-08	1.47285	3.11525	genefamilies	0.000117455	1.87241	2.1198	2.30642	0.434013	7.10127	7.47241	7.97883	0.877557	127	1
ACVD	UniRef90_S9RDF1	1.54915	7.02932e-06	0.870614	2.22768	genefamilies	0.00721937	1.20952	1.35328	1.57635	0.366826	4.3741	5.05766	5.73982	1.36572	127	1
ACVD	UniRef90_S9RF97	1.85792	4.79768e-06	1.05894	2.6569	genefamilies	0.00530532	1.56779	1.76223	1.9094	0.341618	4.58914	5.4611	7.51497	2.92583	127	1
ACVD	UniRef90_S9SDG9	1.86686	2.44506e-06	1.08853	2.64519	genefamilies	0.00306942	1.4616	1.60515	1.88499	0.423392	4.69456	5.21395	5.92745	1.23289	127	1
ACVD	UniRef90_S9SDH9	1.68438	6.75983e-06	0.948021	2.42075	genefamilies	0.00699571	1.41925	1.53031	1.73632	0.317074	4.59888	5.33184	6.52692	1.92803	127	1
ACVD	UniRef90_S9SE15	1.94512	7.3658e-06	1.0912	2.79905	genefamilies	0.00748981	1.75102	1.85712	2.01408	0.263054	4.84061	5.65995	7.27421	2.4336	127	1
ACVD	UniRef90_S9SFD7	2.44323	2.4197e-08	1.58867	3.2978	genefamilies	6.50806e-05	1.96754	2.12504	2.47835	0.51081	6.57763	7.53313	8.9421	2.36447	127	1
ACVD	UniRef90_S9SFP8	2.45624	1.02877e-07	1.55362	3.35886	genefamilies	0.000221404	1.98801	2.15861	2.56623	0.578223	6.00174	6.99916	8.03417	2.03243	127	1
ACVD	UniRef90_S9SGH4	1.96333	2.86146e-06	1.13896	2.78769	genefamilies	0.00349233	1.61015	1.76979	1.97701	0.366862	5.15684	5.62316	6.44159	1.28475	127	1
ACVD	UniRef90_S9SI75	2.92155	6.58928e-10	2.00341	3.83968	genefamilies	2.84556e-06	2.46531	2.69977	2.94524	0.47993	9.02758	9.64643	10.5659	1.53832	127	1
ACVD	UniRef90_T0P8A0	1.82077	3.43786e-05	0.95378	2.68777	genefamilies	0.0254887	1.5855	1.8167	2.02064	0.435143	4.3312	5.15239	6.97767	2.64647	127	1
ACVD	UniRef90_T0P8C1	1.78718	4.76568e-05	0.91997	2.65439	genefamilies	0.0329667	1.60992	1.8486	2.04056	0.430646	4.32269	5.22078	7.48749	3.1648	127	1
ACVD	UniRef90_T0P8E8	1.91552	1.84711e-05	1.03409	2.79695	genefamilies	0.0155896	1.75022	1.90384	2.0334	0.283181	4.67217	5.36271	7.4103	2.73812	127	1
ACVD	UniRef90_T0QQ19	2.14211	4.35323e-05	1.10816	3.17606	genefamilies	0.0307208	1.97221	2.14534	2.50475	0.53254	4.15528	5.07064	8.32376	4.16848	127	1
ACVD	UniRef90_T0SU23	2.79187	1.08176e-06	1.66826	3.91547	genefamilies	0.0015711	2.14017	2.41284	2.83967	0.699499	5.08112	5.59011	6.52042	1.43929	127	1
ACVD	UniRef90_T0SWK1	2.32291	4.11686e-06	1.33112	3.31469	genefamilies	0.00469071	2.22113	2.33502	2.48372	0.262589	5.37133	6.52877	8.54219	3.17086	127	1
ACVD	UniRef90_T0SWY6	2.63457	8.05344e-06	1.47288	3.79627	genefamilies	0.00804655	1.83256	2.14308	2.64965	0.817091	3.95194	4.24268	5.34783	1.3959	127	1
ACVD	UniRef90_T0SX79	2.47479	2.53461e-06	1.44134	3.50825	genefamilies	0.00316077	2.43896	2.54159	2.66585	0.226883	5.64002	6.95123	9.41232	3.7723	127	1
ACVD	UniRef90_T0SXP6	2.04573	6.62972e-05	1.03326	3.0582	genefamilies	0.042642	1.67648	1.96886	2.20533	0.528847	3.69184	4.53806	5.81603	2.12418	127	1
ACVD	UniRef90_T0SYI6	2.25411	2.00573e-06	1.32254	3.18568	genefamilies	0.002607	1.97564	2.0378	2.2654	0.289757	5.32613	5.81385	6.90084	1.57471	127	1
ACVD	UniRef90_T0SYJ5	2.20825	5.98169e-06	1.24857	3.16794	genefamilies	0.00633499	1.77673	2.12011	2.31978	0.543044	4.98143	5.67528	6.33534	1.35391	127	1
ACVD	UniRef90_T0SYK9	1.9467	4.57397e-06	1.11143	2.78197	genefamilies	0.0051037	1.56824	1.71037	1.98947	0.421229	4.50498	5.13079	6.33533	1.83036	127	1
ACVD	UniRef90_T0SZH5	2.53014	1.25028e-05	1.38946	3.67082	genefamilies	0.0114159	1.90957	2.06219	2.56855	0.658989	3.81604	4.22305	5.09463	1.27859	127	1
ACVD	UniRef90_T0T0E2	1.60089	2.66855e-05	0.849348	2.35242	genefamilies	0.0208674	1.19192	1.54943	1.75947	0.567554	3.66419	4.91395	5.91754	2.25335	127	1
ACVD	UniRef90_T0T0R8	2.34229	1.18082e-06	1.39613	3.28844	genefamilies	0.00168841	2.12817	2.33769	2.54706	0.418893	5.53059	6.82016	9.57294	4.04235	127	1
ACVD	UniRef90_T0T148	2.18487	6.2537e-05	1.10736	3.26238	genefamilies	0.0407462	1.7066	1.91142	2.25457	0.547975	3.5122	4.14417	4.81162	1.29942	127	1
ACVD	UniRef90_T0T1C1	2.34662	5.51774e-05	1.19802	3.49521	genefamilies	0.0369813	1.38993	1.76427	2.34594	0.95601	2.45885	3.1466	4.26334	1.80449	127	1
ACVD	UniRef90_T0T1E2	1.97605	7.61868e-05	0.989678	2.96241	genefamilies	0.0474782	1.49688	1.64597	2.12332	0.626438	3.07677	3.75182	5.31178	2.23501	127	1
ACVD	UniRef90_T0T1F4	2.93893	4.51908e-07	1.79736	4.0805	genefamilies	0.000762156	2.16962	2.39138	3.05055	0.880924	4.68867	5.43448	6.99874	2.31008	127	1
ACVD	UniRef90_T0T3U3	2.33504	5.6317e-05	1.19071	3.47937	genefamilies	0.0375674	1.5905	1.84192	2.34244	0.751934	2.82739	3.47301	4.42844	1.60104	127	1
ACVD	UniRef90_T0T3W2	2.36624	4.45277e-05	1.22261	3.50988	genefamilies	0.0312781	1.84633	2.01367	2.36547	0.519138	3.63043	3.9372	4.62089	0.990462	127	1
ACVD	UniRef90_T0T515	1.96014	1.41091e-05	1.0709	2.84939	genefamilies	0.0125861	1.67068	1.9244	2.03002	0.359345	4.57781	5.48655	6.56407	1.98626	127	1
ACVD	UniRef90_T0T6V8	1.61277	4.65244e-05	0.831296	2.39425	genefamilies	0.0323596	1.32114	1.38282	1.64795	0.326814	3.65693	4.15231	4.82219	1.16526	127	1
ACVD	UniRef90_T0TCI5	1.82113	3.12443e-05	0.958639	2.68362	genefamilies	0.0236353	1.57455	1.72951	1.83602	0.261463	4.42703	4.91993	5.48493	1.0579	127	1
ACVD	UniRef90_T0TCM5	2.1881	4.41654e-06	1.25079	3.12541	genefamilies	0.00496157	1.87624	2.04043	2.42251	0.546271	4.81884	5.66358	7.68169	2.86285	127	1
ACVD	UniRef90_T0TCQ9	2.41192	4.29947e-06	1.38004	3.44381	genefamilies	0.00485698	2.2721	2.43087	2.62566	0.353561	5.32512	6.40452	9.17818	3.85306	127	1
ACVD	UniRef90_T0TCT0	2.56247	7.25484e-07	1.54808	3.57686	genefamilies	0.00112821	2.38722	2.5152	2.67665	0.289432	6.08179	7.06555	9.39608	3.31429	127	1
ACVD	UniRef90_T0TEF1	2.2987	1.42717e-08	1.50824	3.08916	genefamilies	4.16936e-05	2.06709	2.21291	2.3009	0.233805	7.41447	8.96424	10.1376	2.72311	127	1
ACVD	UniRef90_T0TF78	2.48659	7.94073e-07	1.4986	3.47458	genefamilies	0.00121533	2.48813	2.6098	2.75345	0.265321	6.1256	7.98342	10.2121	4.08652	127	1
ACVD	UniRef90_T0TG15	1.78089	5.23933e-06	1.01183	2.54995	genefamilies	0.00569284	1.27135	1.41448	1.82993	0.558573	3.5675	4.30045	5.61477	2.04727	127	1
ACVD	UniRef90_T0THH5	1.96408	2.04817e-05	1.05528	2.87289	genefamilies	0.0169189	1.58685	1.81202	2.13967	0.55282	3.95181	4.95836	6.14931	2.1975	127	1
ACVD	UniRef90_T0THX9	2.52612	8.65557e-07	1.51886	3.53339	genefamilies	0.00130501	2.13358	2.28249	2.56288	0.429293	5.53311	6.03995	7.4986	1.96549	127	1
ACVD	UniRef90_T0TJG7	2.47202	3.89041e-06	1.41934	3.5247	genefamilies	0.0044824	2.28713	2.48576	2.71154	0.424406	5.2053	6.55328	9.21646	4.01117	127	1
ACVD	UniRef90_T0TL48	2.49395	9.35746e-06	1.38601	3.60188	genefamilies	0.00906236	1.87832	2.31178	2.7743	0.895981	4.43614	5.10705	6.15689	1.72075	127	1
ACVD	UniRef90_T0TLA4	1.77286	4.95287e-05	0.910643	2.63507	genefamilies	0.0339674	1.2341	1.46004	1.86606	0.63196	2.96886	3.96575	4.71883	1.74997	127	1
ACVD	UniRef90_T0TLW6	2.4191	3.01803e-07	1.49406	3.34414	genefamilies	0.00054521	2.06012	2.19356	2.47257	0.412457	5.94125	6.80017	8.18169	2.24044	127	1
ACVD	UniRef90_T0TMI5	1.83615	1.04328e-05	1.01596	2.65634	genefamilies	0.0098874	1.44728	1.78991	1.96195	0.514669	4.28331	5.35939	6.5576	2.27428	127	1
ACVD	UniRef90_T0TMW0	1.73979	9.0201e-06	0.968306	2.51127	genefamilies	0.00880829	1.45763	1.54853	1.75191	0.294283	4.41546	4.93403	6.22811	1.81264	127	1
ACVD	UniRef90_T0TNT6	2.72022	6.44039e-07	1.64857	3.79187	genefamilies	0.00102201	2.54996	2.71267	2.92786	0.377896	6.08997	7.09396	10.4208	4.3308	127	1
ACVD	UniRef90_T0TPU5	2.45605	2.20596e-05	1.31503	3.59707	genefamilies	0.0179467	2.10609	2.41141	2.71186	0.605771	4.53788	5.36772	6.25025	1.71237	127	1
ACVD	UniRef90_T0TPZ1	1.76588	5.90448e-05	0.898016	2.63374	genefamilies	0.0389792	1.67939	1.79694	1.97394	0.294546	4.18152	5.23165	7.44958	3.26806	127	1
ACVD	UniRef90_T0TQN4	1.96053	7.76435e-05	0.98076	2.94031	genefamilies	0.0481708	1.8288	1.96053	2.15937	0.33057	4.12353	5.01487	6.08271	1.95918	127	1
ACVD	UniRef90_T0TQZ8	1.66721	6.41418e-05	0.843734	2.4907	genefamilies	0.0415408	1.40517	1.51262	1.71249	0.307326	3.76823	4.27831	5.18504	1.41681	127	1
ACVD	UniRef90_T0TR56	1.75783	2.48458e-05	0.935862	2.57981	genefamilies	0.0197227	1.2898	1.56442	1.82532	0.535518	3.42628	4.35075	5.05774	1.63146	127	1
ACVD	UniRef90_T0TR58	2.13488	2.7759e-06	1.23971	3.03004	genefamilies	0.00340684	1.95973	2.07496	2.21346	0.25373	5.54387	6.26824	7.90298	2.35911	127	1
ACVD	UniRef90_T0TRC6	2.59678	1.19972e-05	1.42854	3.76502	genefamilies	0.0110487	2.15624	2.34937	2.68309	0.526849	4.50493	5.01517	5.82914	1.32421	127	1
ACVD	UniRef90_T0TRE0	2.15397	3.56464e-05	1.1262	3.18174	genefamilies	0.0262316	1.83545	1.95611	2.21357	0.378117	3.96864	4.57057	5.64396	1.67532	127	1
ACVD	UniRef90_T0TRY7	2.55321	7.34017e-08	1.62607	3.48036	genefamilies	0.000166776	2.15784	2.3594	2.59004	0.432202	6.89269	7.52224	8.16765	1.27497	127	1
ACVD	UniRef90_T0TS04	1.79083	6.79864e-07	1.08377	2.49788	genefamilies	0.00106949	1.39464	1.51802	1.83775	0.443115	4.90995	5.72391	6.75486	1.84491	127	1
ACVD	UniRef90_T0TS98	2.61087	3.54013e-06	1.5039	3.71783	genefamilies	0.00414876	2.37736	2.50512	2.81143	0.43407	5.25711	6.05875	7.82435	2.56725	127	1
ACVD	UniRef90_T0TTJ2	1.58118	6.96121e-05	0.796286	2.36607	genefamilies	0.0442783	1.20591	1.44934	1.65468	0.44877	3.43511	4.17772	5.07497	1.63985	127	1
ACVD	UniRef90_T0TTX9	2.1495	2.80139e-06	1.24783	3.05117	genefamilies	0.00343227	1.82171	1.91083	2.22289	0.401177	4.95502	5.53306	6.8761	1.92108	127	1
ACVD	UniRef90_T0TU29	1.93372	6.14978e-05	0.981037	2.8864	genefamilies	0.0402342	1.53976	1.65839	1.92988	0.390123	3.53358	3.81776	4.74698	1.2134	127	1
ACVD	UniRef90_T0TU50	2.34796	5.85893e-05	1.19457	3.50135	genefamilies	0.0387474	1.84884	2.25128	2.47061	0.621769	4.04619	4.64995	5.22573	1.17953	127	1
ACVD	UniRef90_T0TUD8	2.45551	1.1238e-06	1.46569	3.44532	genefamilies	0.00162111	2.18004	2.38438	2.55687	0.376831	5.74777	6.62222	8.31044	2.56267	127	1
ACVD	UniRef90_T0TUG0	2.53927	1.24355e-05	1.3948	3.68375	genefamilies	0.0113663	2.24691	2.40121	2.78918	0.542272	4.84489	5.37006	6.69084	1.84596	127	1
ACVD	UniRef90_T0TUH1	2.27471	1.52179e-05	1.23867	3.31075	genefamilies	0.0133575	1.91022	2.12236	2.42233	0.512105	4.4175	5.20742	6.26014	1.84264	127	1
ACVD	UniRef90_T0TUI5	2.3474	4.06724e-07	1.43936	3.25544	genefamilies	0.000698566	1.90513	2.11681	2.41316	0.508025	5.77266	6.52533	7.10341	1.33075	127	1
ACVD	UniRef90_T0TUK6	2.69329	7.89236e-06	1.50689	3.87969	genefamilies	0.00791717	2.32531	2.49545	2.79071	0.465396	4.94287	5.37354	6.19819	1.25532	127	1
ACVD	UniRef90_T0TUY8	2.5883	2.37582e-05	1.38097	3.79564	genefamilies	0.0190356	2.394	2.53418	2.75542	0.361422	4.42553	5.22512	7.27262	2.8471	127	1
ACVD	UniRef90_T0TV32	2.06293	4.09885e-05	1.07067	3.05518	genefamilies	0.0293088	1.86035	2.05541	2.29301	0.432653	4.19482	5.02558	7.13764	2.94281	127	1
ACVD	UniRef90_T0TVH1	1.51555	3.51072e-05	0.793032	2.23807	genefamilies	0.0259173	1.07452	1.23759	1.53359	0.459067	3.23184	3.85475	5.1174	1.88555	127	1
ACVD	UniRef90_T0TVH6	2.07711	1.40909e-05	1.13486	3.01936	genefamilies	0.0125731	1.94284	2.07711	2.24894	0.306101	4.8167	5.47887	8.13352	3.31682	127	1
ACVD	UniRef90_T0TVS7	2.33367	3.82047e-06	1.34074	3.32659	genefamilies	0.00441677	2.19917	2.26124	2.36639	0.167223	5.38462	6.17387	7.50475	2.12013	127	1
ACVD	UniRef90_T0TW26	2.34551	3.68556e-06	1.3492	3.34181	genefamilies	0.00428714	2.1378	2.32304	2.48964	0.351832	5.21287	6.33374	8.41809	3.20522	127	1
ACVD	UniRef90_T0TWJ7	1.95405	2.25667e-06	1.14227	2.76582	genefamilies	0.00287292	1.49436	1.73214	2.03314	0.53878	4.93526	5.56602	6.22129	1.28603	127	1
ACVD	UniRef90_T0TWR7	1.84696	1.74319e-05	0.999689	2.69422	genefamilies	0.0148876	1.42831	1.61031	1.91091	0.482598	3.91961	4.72797	5.33828	1.41867	127	1
ACVD	UniRef90_T0TWX1	1.60241	1.2137e-05	0.881088	2.32373	genefamilies	0.0111485	1.32289	1.41351	1.65957	0.336684	4.24392	4.85105	5.91054	1.66662	127	1
ACVD	UniRef90_T0TX78	2.35719	4.14341e-05	1.22269	3.49169	genefamilies	0.0295511	2.1394	2.23949	2.4573	0.317903	4.38903	4.79341	5.84284	1.45381	127	1
ACVD	UniRef90_T0TX93	2.46874	1.13254e-06	1.47326	3.46422	genefamilies	0.00163134	2.1379	2.30319	2.53628	0.398375	5.88016	6.29714	7.19539	1.31524	127	1
ACVD	UniRef90_T0TXP6	2.02283	4.03771e-07	1.24056	2.80509	genefamilies	0.000694384	1.44588	1.77991	2.0452	0.599326	4.82558	5.81937	6.6244	1.79882	127	1
ACVD	UniRef90_T0TXX3	1.79147	4.41424e-05	0.926067	2.65687	genefamilies	0.0310663	1.32703	1.50005	1.89093	0.563895	3.13748	4.05044	5.03613	1.89865	127	1
ACVD	UniRef90_T0TY77	2.49813	1.67453e-05	1.35459	3.64168	genefamilies	0.0144201	2.1617	2.34039	2.60201	0.440318	4.34778	4.93076	6.73028	2.3825	127	1
ACVD	UniRef90_T0TYB6	2.72362	3.18617e-06	1.57442	3.87282	genefamilies	0.00381012	2.45744	2.55162	2.83804	0.380601	5.35248	5.90336	7.45126	2.09879	127	1
ACVD	UniRef90_T0TYE2	2.33509	2.71352e-05	1.23786	3.43232	genefamilies	0.0211502	2.11408	2.24966	2.4402	0.326117	4.28048	5.04694	7.15247	2.87199	127	1
ACVD	UniRef90_T0TYT3	2.52105	3.27516e-05	1.3239	3.7182	genefamilies	0.0245309	2.07914	2.44407	2.66471	0.585564	4.16584	4.97591	5.64077	1.47493	127	1
ACVD	UniRef90_T0TZN8	2.164	4.45874e-06	1.2366	3.0914	genefamilies	0.00499923	1.95699	2.05481	2.19336	0.23637	5.3095	5.88035	6.99186	1.68236	127	1
ACVD	UniRef90_T0U0D5	2.82767	6.16011e-08	1.8071	3.84825	genefamilies	0.000143828	2.09458	2.39082	2.81596	0.721374	5.55791	6.48287	7.36011	1.8022	127	1
ACVD	UniRef90_T0U0J3	2.2227	3.16234e-06	1.28518	3.16023	genefamilies	0.00378686	2.20789	2.31491	2.42377	0.215881	5.52699	7.11467	8.9113	3.38431	127	1
ACVD	UniRef90_T0U129	2.39039	1.128e-05	1.31838	3.46239	genefamilies	0.0105213	2.08734	2.27148	2.48719	0.399847	4.70717	5.40946	6.59956	1.89239	127	1
ACVD	UniRef90_T0U1F0	2.42962	4.91292e-05	1.24856	3.61068	genefamilies	0.0337624	2.09543	2.30234	2.63776	0.542329	4.28228	4.81245	5.63356	1.35128	127	1
ACVD	UniRef90_T0U1J7	2.36881	5.91502e-05	1.20451	3.53312	genefamilies	0.039035	1.88443	2.14192	2.49831	0.613878	3.78518	4.30548	4.90256	1.11739	127	1
ACVD	UniRef90_T0U1L4	2.29482	3.96363e-05	1.19317	3.39648	genefamilies	0.028528	2.02669	2.32107	2.53021	0.503524	4.38653	5.23784	6.67853	2.292	127	1
ACVD	UniRef90_T0U1P6	1.96172	3.22196e-08	1.26907	2.65438	genefamilies	8.30301e-05	1.45457	1.6156	1.9991	0.544523	5.71477	6.73424	7.81041	2.09564	127	1
ACVD	UniRef90_T0U1S4	2.18038	6.22782e-05	1.10536	3.25541	genefamilies	0.0406156	1.60465	1.81103	2.24605	0.641402	2.9251	3.69943	4.92644	2.00135	127	1
ACVD	UniRef90_T0U1Y3	2.24774	3.04688e-05	1.18471	3.31078	genefamilies	0.0231753	1.79829	2.0028	2.32764	0.529353	3.53382	4.51785	6.39256	2.85874	127	1
ACVD	UniRef90_T0U1Z5	1.93792	2.30075e-05	1.03554	2.84029	genefamilies	0.0185613	1.68551	1.794	1.97457	0.289065	4.0817	4.79215	6.62986	2.54816	127	1
ACVD	UniRef90_T0U272	2.00821	4.06371e-07	1.23141	2.78502	genefamilies	0.000698197	1.64231	1.77723	2.05662	0.414314	5.31104	6.39108	7.95351	2.64247	127	1
ACVD	UniRef90_T0U310	2.20558	2.85107e-07	1.36402	3.04714	genefamilies	0.000520212	1.73569	1.91966	2.29387	0.558186	5.0933	6.30354	7.71092	2.61762	127	1
ACVD	UniRef90_T0U321	2.40145	3.46768e-05	1.25739	3.5455	genefamilies	0.0256622	2.05984	2.27791	2.4427	0.382861	4.12955	4.6106	5.96471	1.83516	127	1
ACVD	UniRef90_T0U3B2	1.99331	4.69634e-05	1.02691	2.95971	genefamilies	0.0325911	1.38882	1.52229	2.06015	0.671332	2.78127	3.34171	4.67566	1.89439	127	1
ACVD	UniRef90_T0U3L2	1.69619	3.84828e-05	0.883299	2.50909	genefamilies	0.0278729	1.46511	1.54914	1.7368	0.271692	4.07114	4.65801	5.62667	1.55553	127	1
ACVD	UniRef90_T0U3N8	2.5268	9.4193e-06	1.4039	3.6497	genefamilies	0.00910675	2.02165	2.39263	2.85071	0.829063	4.51903	5.30658	6.31814	1.79911	127	1
ACVD	UniRef90_T0U3R5	2.21658	3.99199e-05	1.15205	3.28112	genefamilies	0.0286909	1.59142	1.92654	2.45098	0.85956	3.44831	4.1889	5.32996	1.88165	127	1
ACVD	UniRef90_T0U3U3	2.34446	3.42446e-05	1.22835	3.46057	genefamilies	0.0254103	2.09694	2.34293	2.6071	0.510162	4.21403	5.26143	7.11478	2.90076	127	1
ACVD	UniRef90_T0U3W0	1.91084	1.99611e-05	1.0279	2.79379	genefamilies	0.0165724	1.50379	1.71978	2.01454	0.510754	4.30555	4.73993	5.71824	1.41269	127	1
ACVD	UniRef90_T0U3W5	1.40482	6.16821e-05	0.712584	2.09706	genefamilies	0.0403222	0.969045	1.23081	1.52764	0.5586	3.00158	3.99356	5.40283	2.40125	127	1
ACVD	UniRef90_T0U4A0	1.92591	8.69994e-06	1.07344	2.77839	genefamilies	0.00856192	1.64628	1.75668	1.9529	0.306621	4.89943	5.21412	5.82459	0.925162	127	1
ACVD	UniRef90_T0U4Y2	2.46669	5.24736e-06	1.4014	3.53198	genefamilies	0.00570043	2.26383	2.38634	2.49777	0.233948	5.14596	6.03328	7.30963	2.16367	127	1
ACVD	UniRef90_T0U4Y7	2.22321	5.11834e-06	1.2642	3.18221	genefamilies	0.00558491	1.64906	1.78781	2.34611	0.697046	3.7654	4.53239	6.01303	2.24763	127	1
ACVD	UniRef90_T0U522	2.354	1.52405e-06	1.39271	3.31529	genefamilies	0.00208226	1.90772	2.05749	2.38984	0.482114	4.99499	5.69582	6.77855	1.78356	127	1
ACVD	UniRef90_T0U533	2.05156	2.88556e-07	1.26841	2.83472	genefamilies	0.000525386	1.75637	1.86956	2.08172	0.325346	5.83151	6.72729	8.3015	2.46999	127	1
ACVD	UniRef90_T0U563	2.61905	8.03392e-06	1.46434	3.77376	genefamilies	0.00803054	2.4416	2.63632	2.83018	0.388581	4.93885	6.14764	7.97376	3.03491	127	1
ACVD	UniRef90_T0U5B9	2.66287	9.20192e-06	1.48088	3.84485	genefamilies	0.00894484	2.18468	2.40862	2.90063	0.715948	4.58046	5.2066	6.08286	1.50239	127	1
ACVD	UniRef90_T0U5C1	2.39835	2.80497e-05	1.26932	3.52737	genefamilies	0.0217113	2.2938	2.49731	2.72594	0.432142	4.56404	5.85998	7.06789	2.50385	127	1
ACVD	UniRef90_T0U6C8	2.53045	6.12611e-07	1.53557	3.52533	genefamilies	0.000980495	2.4108	2.50834	2.72637	0.315571	6.13121	7.56199	9.22092	3.0897	127	1
ACVD	UniRef90_T0U7W1	1.77413	1.70745e-05	0.961164	2.58709	genefamilies	0.0146497	1.4694	1.53979	1.81707	0.347672	4.1459	4.60446	5.48769	1.34179	127	1
ACVD	UniRef90_T0U853	2.20493	6.18474e-07	1.3377	3.07216	genefamilies	0.000988212	1.79953	2.02316	2.36885	0.569324	5.33687	6.2957	8.28259	2.94572	127	1
ACVD	UniRef90_T0U9U9	2.50978	1.48192e-05	1.36826	3.6513	genefamilies	0.0130824	2.05385	2.22156	2.565	0.511149	3.85301	4.70354	6.47061	2.6176	127	1
ACVD	UniRef90_T0UB06	3.22174	3.38145e-09	2.16149	4.282	genefamilies	1.20339e-05	2.79754	2.94192	3.31933	0.521784	7.92542	8.8132	10.4516	2.52616	127	1
ACVD	UniRef90_T0UHC8	1.79497	4.499e-07	1.09787	2.49208	genefamilies	0.000759289	1.48449	1.57438	1.84183	0.357342	5.41973	6.06549	7.65805	2.23832	127	1
ACVD	UniRef90_T0UJL6	2.13258	7.82681e-05	1.0663	3.19886	genefamilies	0.048467	1.8746	2.21125	2.49091	0.616307	3.79611	5.08926	6.94267	3.14656	127	1
ACVD	UniRef90_T0UK04	2.46053	5.33291e-05	1.25862	3.66244	genefamilies	0.0360063	1.67744	1.9816	2.51053	0.833095	3.17123	3.54598	4.59014	1.41891	127	1
ACVD	UniRef90_T0UK38	2.51048	4.73689e-05	1.29273	3.72823	genefamilies	0.0328107	1.88908	2.13605	2.51136	0.622276	3.58871	4.0164	4.5765	0.987787	127	1
ACVD	UniRef90_T0UNL4	2.07761	1.20657e-05	1.14266	3.01256	genefamilies	0.0110976	1.77113	2.02388	2.25701	0.485885	4.4472	5.33817	7.4039	2.9567	127	1
ACVD	UniRef90_T0UNN1	1.95189	1.8376e-05	1.05397	2.84981	genefamilies	0.0155256	1.72447	1.86309	2.01342	0.288945	4.30035	5.21295	6.61141	2.31106	127	1
ACVD	UniRef90_T0URB0	1.78786	4.41411e-07	1.09404	2.48167	genefamilies	0.000747782	1.34635	1.46713	1.81314	0.46679	4.78103	5.58228	6.7845	2.00347	127	1
ACVD	UniRef90_T0URC8	1.64921	3.24019e-05	0.866539	2.43188	genefamilies	0.0243255	1.36518	1.55626	1.68416	0.318985	4.40636	4.78393	5.05958	0.653226	127	1
ACVD	UniRef90_T0UVD9	1.73302	6.83552e-05	0.873711	2.59232	genefamilies	0.0436623	1.30359	1.54575	1.91757	0.613982	3.26264	4.08853	5.06722	1.80458	127	1
ACVD	UniRef90_T0UWD7	2.61308	5.1377e-06	1.4857	3.74047	genefamilies	0.00560234	2.28064	2.50881	2.76561	0.484968	5.28281	5.87124	6.72578	1.44297	127	1
ACVD	UniRef90_T0UXE8	2.21352	3.00547e-06	1.28203	3.14502	genefamilies	0.00363541	1.74872	1.87725	2.28948	0.540763	4.61455	5.12389	6.09186	1.4773	127	1
ACVD	UniRef90_T0UXG1	1.95995	3.02712e-05	1.03336	2.88654	genefamilies	0.0230539	1.79779	1.95241	2.08836	0.290571	4.41181	5.21144	7.42982	3.01801	127	1
ACVD	UniRef90_T0UY01	1.67999	1.10652e-05	0.92731	2.43267	genefamilies	0.0103604	1.32877	1.46784	1.74161	0.412838	4.15356	4.65632	5.73616	1.58261	127	1
ACVD	UniRef90_T0UY16	1.85886	6.12673e-05	0.943265	2.77445	genefamilies	0.0401155	1.51877	1.62971	1.89097	0.372201	3.68993	4.18658	4.79765	1.10772	127	1
ACVD	UniRef90_T0UYF9	1.42044	7.28065e-06	0.797212	2.04368	genefamilies	0.00742222	1.12721	1.2327	1.44877	0.321556	4.33695	4.96151	5.75625	1.41931	127	1
ACVD	UniRef90_T0UYI4	2.41827	5.06162e-06	1.37568	3.46086	genefamilies	0.00553566	2.09102	2.21824	2.47143	0.380406	4.98595	5.52549	6.57331	1.58736	127	1
ACVD	UniRef90_T0UYJ1	2.20278	6.63654e-05	1.11251	3.29304	genefamilies	0.0426772	1.92812	2.23111	2.43156	0.503439	4.11751	5.12468	5.82958	1.71207	127	1
ACVD	UniRef90_T0UYY5	2.40213	1.47861e-06	1.42246	3.38179	genefamilies	0.00203067	2.23489	2.33196	2.49092	0.256023	5.83143	6.51616	8.64804	2.81661	127	1
ACVD	UniRef90_T0UZS5	1.96349	5.99265e-06	1.1101	2.81688	genefamilies	0.00634381	1.61566	1.8805	1.99943	0.383762	4.81763	5.57844	6.21789	1.40026	127	1
ACVD	UniRef90_T0UZY5	1.82992	1.17198e-06	1.09097	2.56887	genefamilies	0.00167832	1.40514	1.63714	1.83845	0.433314	5.39138	5.80403	6.22478	0.833395	127	1
ACVD	UniRef90_T0V1Z6	1.54335	6.14684e-05	0.783013	2.30369	genefamilies	0.0402184	1.20848	1.45385	1.64212	0.43364	3.97568	4.4233	5.08016	1.10447	127	1
ACVD	UniRef90_T0V3Q4	2.12478	4.64288e-06	1.21246	3.03711	genefamilies	0.00516561	1.81919	1.93512	2.18494	0.365754	4.58753	5.34281	7.68813	3.1006	127	1
ACVD	UniRef90_T0V5K6	1.60544	4.3897e-05	0.830153	2.38072	genefamilies	0.0309263	1.29774	1.41951	1.61207	0.314323	3.64667	4.14	5.37267	1.726	127	1
ACVD	UniRef90_T0V653	2.5656	8.82033e-06	1.4292	3.702	genefamilies	0.00865226	2.26939	2.50945	2.84698	0.577594	4.72162	5.80064	7.11842	2.39681	127	1
ACVD	UniRef90_T0V6T9	2.01857	2.49602e-05	1.07444	2.96271	genefamilies	0.0197948	1.56582	1.78781	2.16234	0.596521	3.78392	4.60975	5.58312	1.7992	127	1
ACVD	UniRef90_T0V705	1.3579	1.36996e-05	0.742809	1.97298	genefamilies	0.012292	0.934362	1.13384	1.40656	0.472202	3.23593	4.1461	5.251	2.01508	127	1
ACVD	UniRef90_T0V7A4	2.70907	1.07573e-06	1.61904	3.7991	genefamilies	0.00156381	2.3455	2.55047	2.90465	0.559147	5.95813	6.38014	7.48073	1.52261	127	1
ACVD	UniRef90_T0V7E5	1.35652	8.0421e-05	0.677122	2.03593	genefamilies	0.0494807	0.999698	1.16244	1.43638	0.436677	3.10489	4.02636	4.59196	1.48708	127	1
ACVD	UniRef90_T0V7H4	1.75364	1.08901e-06	1.04768	2.45961	genefamilies	0.00157973	1.38154	1.48665	1.7675	0.385965	4.94417	5.66881	6.74815	1.80399	127	1
ACVD	UniRef90_T0V8K3	2.37768	6.31806e-05	1.20435	3.551	genefamilies	0.0410694	2.09025	2.23779	2.60035	0.510106	3.9251	4.50094	6.13007	2.20497	127	1
ACVD	UniRef90_T0V8V2	2.24858	1.65058e-05	1.22005	3.2771	genefamilies	0.0142548	1.87296	2.15372	2.42681	0.553848	4.51034	5.2768	6.28007	1.76972	127	1
ACVD	UniRef90_T0V8X6	2.56235	2.02334e-06	1.50298	3.62171	genefamilies	0.0026259	1.85227	2.14666	2.57093	0.718664	4.69726	4.9726	5.80814	1.11088	127	1
ACVD	UniRef90_T0V9R5	2.38294	4.99415e-05	1.22345	3.54243	genefamilies	0.034187	1.8791	2.19772	2.48321	0.604108	3.70758	4.31271	5.35674	1.64916	127	1
ACVD	UniRef90_T0VAK0	2.08653	3.50728e-05	1.09186	3.0812	genefamilies	0.0258982	1.77407	1.89618	2.15196	0.377894	3.84218	4.66261	6.43968	2.5975	127	1
ACVD	UniRef90_T0VBD7	2.77747	2.96113e-08	1.79953	3.75542	genefamilies	7.72925e-05	2.49401	2.61761	2.89724	0.403222	7.47526	8.36233	9.84958	2.37432	127	1
ACVD	UniRef90_T0VCD8	2.21263	7.65674e-05	1.10783	3.31743	genefamilies	0.0476581	1.83007	2.07359	2.50354	0.673477	3.70747	4.38112	5.43345	1.72598	127	1
ACVD	UniRef90_T0VCP8	2.04506	4.11714e-05	1.06115	3.02897	genefamilies	0.029408	1.63665	1.78935	2.11209	0.475443	3.78157	4.26935	4.87485	1.09328	127	1
ACVD	UniRef90_T0VCT6	2.31128	4.12819e-05	1.19911	3.42344	genefamilies	0.0294695	1.5094	1.94538	2.52141	1.01201	2.73459	3.75403	5.25343	2.51885	127	1
ACVD	UniRef90_T0VCV4	2.61202	6.14654e-06	1.47537	3.74866	genefamilies	0.0064767	2.29358	2.47601	2.86898	0.575402	4.99241	5.7228	7.06135	2.06894	127	1
ACVD	UniRef90_T0VCV8	2.17255	7.43211e-06	1.21836	3.12674	genefamilies	0.00754584	1.75263	2.12824	2.39805	0.645416	4.57202	5.80663	6.8703	2.29828	127	1
ACVD	UniRef90_T0VEA3	2.3433	2.9974e-05	1.23609	3.45051	genefamilies	0.0228716	1.88346	2.16127	2.51117	0.627709	3.83246	4.5912	6.15989	2.32743	127	1
ACVD	UniRef90_T0VFP8	1.55851	4.32083e-05	0.806582	2.31044	genefamilies	0.030542	1.06735	1.39807	1.63307	0.565718	2.89401	4.36089	5.29148	2.39748	127	1
ACVD	UniRef90_T0VNR8	1.42239	6.59629e-05	0.71864	2.12615	genefamilies	0.0424705	1.15178	1.33803	1.59541	0.443629	3.25754	4.46885	5.99685	2.73931	127	1
ACVD	PWY-6386: UDP-N-acetylmuramoyl-pentapeptide biosynthesis II (lysine-containing)|g__Streptococcus.s__Streptococcus_mitis_oralis_pneumoniae	3.09843	2.32644e-09	2.08979	4.10708	pathways	1.49734e-05	2.80422	2.92637	3.15934	0.35512	8.58369	9.50971	11.4388	2.85507	127	1
ACVD	UniRef90_T1TFG5	1.77211	2.74027e-05	0.938968	2.60526	genefamilies	0.0213152	1.61324	1.70704	1.83875	0.225504	4.56833	5.1052	6.23381	1.66548	127	1
ACVD	UniRef90_T1Z118	1.57931	1.46651e-05	0.861388	2.29723	genefamilies	0.0129753	1.22107	1.43343	1.69644	0.475372	4.03958	4.90654	6.07425	2.03467	127	1
ACVD	UniRef90_T1Z130	3.64765	2.38144e-12	2.64638	4.64891	genefamilies	1.82372e-08	3.35709	3.49992	3.74485	0.387758	11.4547	13.143	16.3748	4.92009	127	1
ACVD	UniRef90_T1Z138	2.86292	1.93409e-08	1.86882	3.85703	genefamilies	5.38982e-05	2.78369	2.92768	3.11206	0.328364	7.73147	9.51648	13.193	5.4615	127	1
ACVD	UniRef90_T1Z1D9	2.45201	2.83123e-07	1.51667	3.38735	genefamilies	0.000517202	2.11731	2.25178	2.50384	0.386527	6.32368	6.76892	7.71274	1.38906	127	1
ACVD	UniRef90_T1Z1J1	2.95256	5.82014e-09	1.96505	3.94008	genefamilies	1.92977e-05	2.47221	2.6113	3.04766	0.575448	7.18258	8.2781	9.93972	2.75715	127	1
ACVD	UniRef90_T1Z1K7	3.21389	3.64726e-10	2.21972	4.20805	genefamilies	1.68807e-06	2.90875	3.07727	3.2544	0.345651	9.01056	10.2764	13.3494	4.33885	127	1
ACVD	UniRef90_T1Z1L7	1.54002	1.3544e-05	0.842847	2.23718	genefamilies	0.0121784	1.2654	1.36385	1.60117	0.335768	4.10958	4.87205	5.91146	1.80188	127	1
ACVD	UniRef90_T1Z1M6	3.25052	2.65736e-10	2.25332	4.24771	genefamilies	1.27066e-06	3.00736	3.14098	3.33575	0.328386	9.59805	11.0769	12.7692	3.17113	127	1
ACVD	UniRef90_T1Z1N7	2.52524	2.74973e-07	1.56304	3.48743	genefamilies	0.000504452	2.33076	2.50218	2.70184	0.371086	6.27605	7.52438	10.902	4.626	127	1
ACVD	UniRef90_T1Z1Q6	2.93997	9.42315e-09	1.94206	3.93788	genefamilies	2.92755e-05	2.69041	2.8519	3.183	0.492598	7.7528	9.34969	11.5101	3.75729	127	1
ACVD	UniRef90_T1Z1R7	3.16752	7.77968e-10	2.16758	4.16746	genefamilies	3.30349e-06	2.83239	3.00052	3.33155	0.499164	8.90144	9.94983	12.1265	3.22507	127	1
ACVD	UniRef90_T1Z1T0	2.32311	3.1443e-07	1.43338	3.21284	genefamilies	0.000563968	1.93879	2.08446	2.33105	0.39226	5.59769	6.55962	7.91185	2.31416	127	1
ACVD	UniRef90_T1Z1U5	2.25106	1.00924e-06	1.34773	3.15438	genefamilies	0.00148383	2.17904	2.24512	2.35359	0.174546	5.96781	6.94873	9.22692	3.25911	127	1
ACVD	UniRef90_T1Z1Y5	3.35523	8.64032e-11	2.35481	4.35565	genefamilies	4.62893e-07	3.13873	3.24166	3.40097	0.262231	10.07	11.1921	14.7534	4.68333	127	1
ACVD	UniRef90_T1Z1Y8	2.87831	1.08686e-08	1.89699	3.85964	genefamilies	3.30688e-05	2.74592	2.90709	3.15115	0.405233	7.9923	9.79138	12.8713	4.87897	127	1
ACVD	UniRef90_T1Z202	2.308	2.4544e-06	1.34558	3.27042	genefamilies	0.00307913	2.08837	2.28205	2.50344	0.415072	5.24623	6.62531	9.18468	3.93845	127	1
ACVD	UniRef90_T1Z206	2.72548	5.04228e-08	1.74853	3.70243	genefamilies	0.00012145	2.56903	2.73372	2.9255	0.356469	7.20863	8.73674	11.7205	4.51188	127	1
ACVD	UniRef90_T1Z213	3.24499	3.47415e-10	2.24248	4.24749	genefamilies	1.61604e-06	3.05	3.11582	3.34024	0.290235	9.47003	10.9765	12.9421	3.47209	127	1
ACVD	UniRef90_T1Z214	2.87485	2.70522e-08	1.86563	3.88407	genefamilies	7.15616e-05	2.79533	2.8992	3.02097	0.225643	7.59125	9.05105	12.26	4.66877	127	1
ACVD	UniRef90_T1Z223	2.57893	4.69618e-08	1.65675	3.50112	genefamilies	0.000114274	2.40932	2.50231	2.66239	0.253071	7.27942	8.36797	10.6489	3.3695	127	1
ACVD	UniRef90_T1Z225	2.03244	9.45318e-06	1.12907	2.9358	genefamilies	0.00913404	2.02106	2.10283	2.20134	0.180275	5.01132	6.36218	8.57636	3.56504	127	1
ACVD	UniRef90_T1Z228	2.61417	1.55188e-07	1.63913	3.58922	genefamilies	0.000312012	2.21156	2.41951	2.62625	0.414693	6.53098	7.13788	7.84467	1.31368	127	1
ACVD	UniRef90_T1Z258	3.42547	4.54377e-11	2.42001	4.43094	genefamilies	2.60469e-07	3.09459	3.22396	3.49653	0.401937	9.95821	11.1894	14.2696	4.31136	127	1
ACVD	UniRef90_T1Z273	1.48135	4.8209e-05	0.762055	2.20065	genefamilies	0.0332674	1.21666	1.43257	1.60922	0.392559	3.75209	4.69624	6.16466	2.41257	127	1
ACVD	UniRef90_T1Z274	2.86292	1.28563e-08	1.88168	3.84416	genefamilies	3.8197e-05	2.65015	2.77088	2.91332	0.263174	7.89076	8.6942	11.4062	3.51547	127	1
ACVD	UniRef90_T1Z288	3.01055	2.07446e-09	2.03373	3.98736	genefamilies	7.84457e-06	2.81846	2.99278	3.26965	0.451193	8.73315	10.4021	12.7114	3.97826	127	1
ACVD	UniRef90_T1Z296	1.74458	6.61676e-06	0.982691	2.50646	genefamilies	0.00687866	1.49263	1.67638	1.87239	0.379758	4.92323	5.76635	6.62101	1.69778	127	1
ACVD	UniRef90_T1Z2A6	3.06435	1.73714e-09	2.0751	4.0536	genefamilies	6.717e-06	2.88481	3.04813	3.28424	0.399431	8.71527	10.4812	13.3127	4.59743	127	1
ACVD	UniRef90_T1Z2A8	1.80003	3.04295e-06	1.04212	2.55794	genefamilies	0.00367095	1.55713	1.76047	2.0183	0.461166	5.02108	6.21953	7.73957	2.71849	127	1
ACVD	UniRef90_T1Z2A9	2.78456	7.45157e-08	1.77288	3.79625	genefamilies	0.000168817	2.52045	2.62575	2.88956	0.369108	6.80645	7.71966	10.1796	3.3732	127	1
ACVD	UniRef90_T1Z2B1	1.4207	6.91912e-05	0.715731	2.12567	genefamilies	0.0440772	1.07475	1.23328	1.44675	0.372001	3.57491	3.93976	4.80544	1.23053	127	1
ACVD	UniRef90_T1Z2B4	3.24916	1.44725e-10	2.26779	4.23054	genefamilies	7.35159e-07	2.88665	3.00693	3.35131	0.464666	9.38751	10.6121	12.7369	3.34935	127	1
ACVD	UniRef90_T1Z2C5	3.43941	2.68065e-11	2.44247	4.43635	genefamilies	1.61609e-07	3.07795	3.33128	3.55605	0.4781	10.2308	11.5277	14.9738	4.74301	127	1
ACVD	UniRef90_T1Z2C9	3.07293	3.15903e-09	2.06366	4.08221	genefamilies	1.13413e-05	2.88065	3.03915	3.26543	0.384781	8.40596	10.1163	13.3473	4.94139	127	1
ACVD	UniRef90_T1Z2D0	2.20933	2.47675e-07	1.37083	3.04782	genefamilies	0.000462213	1.85017	2.00783	2.28915	0.438977	5.5988	6.92439	9.12019	3.52139	127	1
ACVD	UniRef90_T1Z2D4	2.8007	2.63717e-06	1.62906	3.97233	genefamilies	0.00326604	2.48486	2.79551	2.93423	0.449377	5.52842	6.67101	7.40996	1.88154	127	1
ACVD	UniRef90_T1Z2D6	3.01144	8.55148e-08	1.91202	4.11085	genefamilies	0.000189447	2.62484	2.84304	3.09254	0.4677	6.95708	7.49461	9.18321	2.22613	127	1
ACVD	UniRef90_T1Z2E3	3.43739	6.09596e-11	2.42122	4.45357	genefamilies	3.38616e-07	3.10982	3.27235	3.48695	0.377127	9.6005	11.0804	14.6594	5.05886	127	1
ACVD	UniRef90_T1Z2F7	3.29152	8.44347e-11	2.31065	4.27238	genefamilies	4.53576e-07	3.03568	3.19102	3.40442	0.368741	10.1229	11.4687	13.9082	3.78532	127	1
ACVD	UniRef90_T1Z2G3	2.8647	1.00253e-08	1.89047	3.83892	genefamilies	3.08818e-05	2.70592	2.87341	3.09057	0.384652	7.96281	9.64347	12.7553	4.79247	127	1
ACVD	UniRef90_T1Z2G8	3.24491	4.51451e-10	2.23546	4.25436	genefamilies	2.03944e-06	2.88673	3.02122	3.3068	0.420071	8.85	10.1115	12.2404	3.3904	127	1
ACVD	UniRef90_T1Z2H1	2.70705	6.66679e-08	1.72733	3.68678	genefamilies	0.00015389	2.48518	2.63282	2.79352	0.308346	6.87901	8.10377	11.1024	4.22337	127	1
ACVD	UniRef90_T1Z2J5	2.71148	6.56455e-08	1.73068	3.69228	genefamilies	0.000151884	2.71335	2.77155	2.86408	0.150729	7.21813	8.94467	11.7121	4.494	127	1
ACVD	UniRef90_T1Z2K2	2.83578	2.13892e-08	1.84789	3.82368	genefamilies	5.86213e-05	2.64582	2.83101	3.02863	0.382817	7.50461	9.02069	12.6638	5.15919	127	1
ACVD	UniRef90_T1Z2L3	2.41214	8.50553e-07	1.45102	3.37326	genefamilies	0.00128641	2.26401	2.33589	2.45721	0.193202	6.06526	6.73071	9.05952	2.99426	127	1
ACVD	UniRef90_T1Z2L8	2.22276	2.78684e-06	1.29058	3.15495	genefamilies	0.00341808	2.08317	2.22248	2.37721	0.294044	5.45787	6.46237	8.47635	3.01848	127	1
ACVD	UniRef90_T1Z2M0	2.07488	2.10978e-06	1.21547	2.93429	genefamilies	0.00271802	1.74716	1.83323	2.10809	0.360931	5.04963	5.67128	6.58523	1.5356	127	1
ACVD	UniRef90_T1Z2M3	2.91233	1.12711e-08	1.91827	3.90638	genefamilies	3.41109e-05	2.72961	2.8808	3.04263	0.313021	7.95582	8.93178	12.4727	4.51693	127	1
ACVD	UniRef90_T1Z2M7	3.15585	8.03182e-10	2.15873	4.15298	genefamilies	3.39859e-06	2.87522	3.02538	3.27702	0.401795	8.68846	10.2794	13.222	4.53352	127	1
ACVD	UniRef90_T1Z2N6	2.7716	5.02233e-08	1.77825	3.76495	genefamilies	0.000121056	2.67641	2.84485	3.0598	0.383389	7.1954	9.02861	12.5667	5.37126	127	1
ACVD	UniRef90_T1Z2N8	2.46412	1.65983e-07	1.54278	3.38547	genefamilies	0.000330097	2.21714	2.36126	2.53261	0.315468	6.46245	7.45122	9.85858	3.39613	127	1
ACVD	UniRef90_T1Z2P2	3.1413	1.32496e-09	2.13493	4.14768	genefamilies	5.28285e-06	2.80272	2.94701	3.2242	0.421475	8.4227	9.51018	12.2914	3.86869	127	1
ACVD	UniRef90_T1Z2P9	2.84979	1.22597e-09	1.93878	3.76079	genefamilies	4.93236e-06	2.41999	2.62476	2.99901	0.579025	7.96964	9.31677	11.6942	3.72453	127	1
ACVD	UniRef90_T1Z2Q2	3.00275	6.2135e-09	1.99646	4.00903	genefamilies	2.0407e-05	2.91064	3.03211	3.23405	0.323408	8.24721	9.80675	13.8128	5.56554	127	1
ACVD	UniRef90_T1Z2S2	2.41904	1.1938e-06	1.44143	3.39665	genefamilies	0.00170375	2.2036	2.41415	2.66235	0.458748	5.60702	7.04273	10.0915	4.48445	127	1
ACVD	UniRef90_T1Z2U6	2.60621	3.19368e-07	1.60746	3.60497	genefamilies	0.000571356	2.26511	2.40243	2.70004	0.434932	5.99277	6.72692	8.66894	2.67617	127	1
ACVD	UniRef90_T1Z2U7	1.72563	1.29649e-05	0.946195	2.50505	genefamilies	0.011754	1.53559	1.69274	1.86887	0.333277	4.58201	5.69881	7.20766	2.62565	127	1
ACVD	UniRef90_T1Z2V8	3.06298	5.82622e-09	2.0385	4.08745	genefamilies	1.93143e-05	2.84721	3.01201	3.19812	0.35091	8.16981	9.49033	12.6032	4.4334	127	1
ACVD	UniRef90_T1Z2W1	2.18507	2.24036e-07	1.35891	3.01124	genefamilies	0.000425134	1.91973	2.07368	2.23492	0.315196	6.1749	7.22155	9.02036	2.84546	127	1
ACVD	UniRef90_T1Z2W2	2.3183	2.68603e-06	1.34766	3.28893	genefamilies	0.00331559	2.03606	2.23833	2.55645	0.5204	5.30521	6.15339	7.79864	2.49343	127	1
ACVD	UniRef90_T1Z2W7	3.58776	1.6117e-11	2.56009	4.61543	genefamilies	1.0225e-07	3.16366	3.3046	3.59375	0.430092	10.4336	11.384	13.3084	2.87481	127	1
ACVD	UniRef90_T1Z2W9	3.09904	2.95367e-09	2.08319	4.11489	genefamilies	1.07021e-05	2.84964	2.9862	3.15947	0.309829	8.3173	9.22604	12.579	4.26169	127	1
ACVD	UniRef90_T1Z2X7	2.78397	4.74933e-08	1.78808	3.77986	genefamilies	0.00011539	2.70525	2.85685	3.02584	0.320597	7.28734	9.12252	12.3814	5.09407	127	1
ACVD	UniRef90_T1Z2Z7	2.78534	6.70507e-08	1.77708	3.79359	genefamilies	0.000154638	2.64549	2.78534	2.94035	0.294851	7.18265	8.38625	11.6331	4.4504	127	1
ACVD	UniRef90_T1Z2Z8	2.68193	4.35869e-07	1.64167	3.72219	genefamilies	0.000740121	2.42414	2.60508	2.78964	0.365502	6.17066	6.98732	9.33419	3.16353	127	1
ACVD	UniRef90_T1Z306	2.26235	2.76642e-06	1.31388	3.21081	genefamilies	0.00339709	1.88781	2.09439	2.35412	0.466309	4.77867	5.77456	8.16739	3.38872	127	1
ACVD	UniRef90_T1Z310	2.89714	1.07983e-08	1.90959	3.88468	genefamilies	3.28686e-05	2.62399	2.78132	2.99307	0.369074	7.483	8.75664	11.4911	4.00807	127	1
ACVD	UniRef90_T1Z312	2.86412	1.97368e-08	1.86895	3.85929	genefamilies	5.48019e-05	2.7021	2.78882	2.92421	0.222102	7.74038	8.83535	11.423	3.68265	127	1
ACVD	UniRef90_T1Z325	2.69041	2.93847e-06	1.5594	3.82143	genefamilies	0.00357107	2.29158	2.61324	2.80686	0.515279	5.38822	6.02429	7.54034	2.15212	127	1
ACVD	UniRef90_T1Z327	3.17245	6.24641e-10	2.1769	4.16799	genefamilies	2.71562e-06	3.01763	3.15025	3.30441	0.286773	9.14322	10.7463	14.2314	5.08818	127	1
ACVD	UniRef90_T1Z330	2.3978	5.9654e-07	1.45608	3.33952	genefamilies	0.000958828	2.21412	2.36761	2.54509	0.330977	6.00417	7.17172	10.0676	4.06345	127	1
ACVD	UniRef90_T1Z340	2.98758	5.76929e-09	1.98862	3.98654	genefamilies	1.91497e-05	2.69462	2.8215	3.06416	0.369532	8.02019	8.78728	11.3198	3.29964	127	1
ACVD	UniRef90_T1Z343	2.65302	1.82918e-07	1.65748	3.64855	genefamilies	0.00035818	2.38625	2.54688	2.72355	0.337302	6.40764	7.26213	9.86792	3.46028	127	1
ACVD	UniRef90_T1Z345	2.68816	6.68921e-08	1.71516	3.66116	genefamilies	0.000154327	2.48477	2.62745	2.85215	0.367381	6.98705	8.33176	10.7121	3.72503	127	1
ACVD	UniRef90_T1Z363	2.67826	6.87235e-08	1.70794	3.64859	genefamilies	0.000157902	2.53399	2.59691	2.70855	0.174557	7.16675	8.03747	10.6227	3.45591	127	1
ACVD	UniRef90_T1Z364	2.12938	6.02852e-05	1.08156	3.1772	genefamilies	0.039615	1.85584	1.99551	2.14356	0.287726	3.98727	4.49058	5.42299	1.43572	127	1
ACVD	UniRef90_T1Z377	2.3476	1.7829e-06	1.38239	3.31281	genefamilies	0.00236953	2.23676	2.37612	2.59712	0.360361	5.49157	6.98006	9.96433	4.47276	127	1
ACVD	UniRef90_T1Z380	2.16196	7.5707e-06	1.21156	3.11237	genefamilies	0.00765604	2.08399	2.15869	2.23794	0.15395	5.11777	6.04344	8.04314	2.92537	127	1
ACVD	UniRef90_T1Z381	2.74015	2.70867e-08	1.77818	3.70212	genefamilies	7.16369e-05	2.63843	2.75348	2.91078	0.272357	7.60662	9.16623	12.1612	4.55459	127	1
ACVD	UniRef90_T1Z382	2.72516	9.69655e-08	1.72582	3.7245	genefamilies	0.000210637	2.58211	2.75746	2.97323	0.391117	6.93052	8.57351	11.8417	4.9112	127	1
ACVD	UniRef90_T1Z387	1.29101	7.44214e-05	0.647519	1.9345	genefamilies	0.0466251	1.08657	1.19237	1.33488	0.248306	3.83668	4.40533	5.05531	1.21863	127	1
ACVD	UniRef90_T1Z392	2.72472	2.58075e-08	1.76968	3.67975	genefamilies	6.87625e-05	2.37414	2.50638	2.79219	0.418054	6.80271	7.94892	10.2171	3.41444	127	1
ACVD	UniRef90_T1Z394	2.8904	1.30702e-08	1.89923	3.88157	genefamilies	3.87257e-05	2.67042	2.82025	3.04204	0.371628	7.69231	9.18833	12.1813	4.489	127	1
ACVD	UniRef90_T1Z396	2.87003	1.3702e-08	1.88437	3.85568	genefamilies	4.02807e-05	2.68494	2.86848	3.10311	0.418174	7.71279	9.33404	12.1929	4.48008	127	1
ACVD	UniRef90_T1Z397	2.29809	3.21751e-07	1.41716	3.17901	genefamilies	0.00057491	2.15054	2.24839	2.40369	0.253147	6.51593	7.56376	9.52673	3.0108	127	1
ACVD	UniRef90_T1Z3A4	3.0479	2.03812e-09	2.05947	4.03634	genefamilies	7.7341e-06	2.78621	2.91586	3.11044	0.324236	8.36418	9.51804	12.7446	4.38045	127	1
ACVD	UniRef90_T1Z3B0	2.24559	5.42507e-06	1.27424	3.21694	genefamilies	0.00585592	1.91731	2.15936	2.44104	0.523732	4.38831	5.81219	8.84192	4.45361	127	1
ACVD	UniRef90_T1Z3B3	3.20596	4.7267e-10	2.2074	4.20451	genefamilies	2.12169e-06	3.04013	3.16836	3.3496	0.309469	9.35925	10.8877	13.9847	4.62542	127	1
ACVD	UniRef90_T1Z3B5	2.81171	1.79884e-08	1.83766	3.78575	genefamilies	5.0721e-05	2.59436	2.67935	2.849	0.25464	7.6611	8.6448	10.7161	3.05502	127	1
ACVD	UniRef90_T1Z3C4	1.81693	2.17616e-05	0.973455	2.66041	genefamilies	0.0177534	1.51949	1.69721	1.95001	0.430524	4.31203	4.96469	5.98962	1.67758	127	1
ACVD	UniRef90_T1Z3C6	2.80719	3.10616e-08	1.81722	3.79717	genefamilies	8.0451e-05	2.55343	2.7075	2.96486	0.411434	7.27747	8.5807	10.8907	3.61327	127	1
ACVD	UniRef90_T1Z3C8	3.13587	1.01897e-09	2.13855	4.13319	genefamilies	4.19394e-06	2.77331	2.89529	3.17475	0.401436	8.60477	9.56821	11.1962	2.59145	127	1
ACVD	UniRef90_T1Z3D1	2.90568	1.75159e-09	1.96743	3.84393	genefamilies	6.76663e-06	2.71082	2.8419	3.04313	0.332306	8.68695	10.1622	12.7499	4.06293	127	1
ACVD	UniRef90_T1Z3D3	2.49399	4.14176e-07	1.52856	3.45943	genefamilies	0.000709269	2.23262	2.44962	2.68128	0.448661	5.79972	7.40635	10.243	4.44328	127	1
ACVD	UniRef90_T1Z3E3	3.10219	1.63691e-09	2.10241	4.10198	genefamilies	6.37274e-06	2.80177	2.95706	3.16823	0.366467	8.70709	9.4957	11.9186	3.2115	127	1
ACVD	UniRef90_T1Z3F3	1.80254	4.62531e-05	0.92941	2.67567	genefamilies	0.0322175	1.68539	1.80751	2.0755	0.390117	4.28	5.0339	8.10893	3.82893	127	1
ACVD	UniRef90_T1Z3G1	2.47889	3.77407e-08	1.59899	3.35878	genefamilies	9.49873e-05	2.22875	2.40459	2.59816	0.36941	7.09605	8.25604	11.0242	3.92813	127	1
ACVD	UniRef90_T1Z3G9	2.69522	1.47708e-07	1.69176	3.69868	genefamilies	0.000299512	2.52273	2.63967	2.73628	0.213551	6.86346	7.82003	9.70596	2.8425	127	1
ACVD	UniRef90_T1Z3L8	3.00749	3.81654e-09	2.01421	4.00078	genefamilies	1.33775e-05	2.8044	2.94394	3.2163	0.411905	8.4224	9.9283	12.4576	4.03519	127	1
ACVD	UniRef90_T1Z3M4	2.63304	3.84903e-07	1.6167	3.64939	genefamilies	0.000667599	2.50837	2.60632	2.73536	0.226996	6.41594	7.50764	9.51956	3.10362	127	1
ACVD	UniRef90_T1Z3N1	2.23133	4.06841e-08	1.43731	3.02536	genefamilies	0.000101249	1.94526	2.02668	2.27542	0.330152	6.76591	7.41671	9.48242	2.71651	127	1
ACVD	UniRef90_T1Z3N3	2.04827	3.13634e-07	1.26388	2.83267	genefamilies	0.000562823	1.77764	1.86148	2.10691	0.329271	6.03169	6.81174	8.19506	2.16337	127	1
ACVD	UniRef90_T1Z3N4	3.07348	3.01837e-09	2.06537	4.08159	genefamilies	1.09043e-05	2.83351	2.95864	3.13818	0.304673	8.36389	9.37136	12.3759	4.01205	127	1
ACVD	UniRef90_T1Z3P0	2.65028	4.58143e-08	1.70338	3.59719	genefamilies	0.000111869	2.54249	2.63492	2.74686	0.204374	7.33167	8.53313	11.6002	4.2685	127	1
ACVD	UniRef90_T1Z3P9	2.86436	7.20686e-09	1.9001	3.82861	genefamilies	2.32172e-05	2.6498	2.82315	3.11176	0.461963	7.96064	9.65463	12.519	4.55836	127	1
ACVD	UniRef90_T1Z3R3	1.94647	2.67027e-06	1.13173	2.76121	genefamilies	0.00329969	1.83346	1.90871	2.04853	0.215074	5.55808	6.54473	8.31425	2.75616	127	1
ACVD	UniRef90_T1Z3R8	2.75126	3.74027e-08	1.77498	3.72754	genefamilies	9.42699e-05	2.44125	2.57477	2.98651	0.545263	6.9817	8.14607	10.0744	3.09274	127	1
ACVD	UniRef90_T1Z3S7	3.13648	1.17102e-09	2.13511	4.13786	genefamilies	4.74186e-06	2.86794	3.00634	3.18412	0.316184	8.95412	9.91982	11.8782	2.92406	127	1
ACVD	UniRef90_T1Z3T3	2.57838	3.30489e-07	1.58899	3.56777	genefamilies	0.000587852	2.43211	2.62415	2.89074	0.458629	6.40732	8.1538	11.2937	4.88634	127	1
ACVD	UniRef90_T1Z3T6	2.40184	5.43034e-06	1.36285	3.44082	genefamilies	0.0058609	2.18135	2.35155	2.60812	0.426768	4.97244	5.80831	8.82244	3.85	127	1
ACVD	UniRef90_T1Z3U7	2.67971	1.04918e-07	1.69427	3.66514	genefamilies	0.000225074	2.50848	2.67045	2.85602	0.347543	6.87664	8.1955	11.3891	4.51248	127	1
ACVD	UniRef90_T1Z3U8	2.62293	1.74624e-07	1.64037	3.60549	genefamilies	0.000344394	2.56827	2.6924	2.82559	0.257324	6.7621	8.47973	11.431	4.6689	127	1
ACVD	UniRef90_T1Z3V3	3.47088	1.89703e-11	2.47292	4.46884	genefamilies	1.18275e-07	3.02045	3.15424	3.53749	0.517048	10.0468	11.0623	12.9699	2.9231	127	1
ACVD	UniRef90_T1Z3V7	3.09247	2.67597e-09	2.08168	4.10326	genefamilies	9.80475e-06	2.85762	3.0122	3.24197	0.384349	8.30364	9.87367	13.1736	4.86993	127	1
ACVD	UniRef90_T1Z3W2	2.86738	3.78412e-08	1.8495	3.88526	genefamilies	9.51931e-05	2.7369	2.83934	2.96204	0.225145	7.41732	8.5708	11.537	4.11968	127	1
ACVD	UniRef90_T1Z3W4	2.82726	1.26939e-08	1.85863	3.79589	genefamilies	3.77807e-05	2.56533	2.73812	2.9026	0.337276	7.62961	8.68501	11.6464	4.01681	127	1
ACVD	UniRef90_T1Z3X0	2.92778	9.53131e-09	1.93366	3.92191	genefamilies	2.95586e-05	2.73156	2.85944	3.02814	0.296576	7.8445	9.12334	12.1284	4.28387	127	1
ACVD	UniRef90_T1Z3X4	2.2551	2.13084e-06	1.32063	3.18957	genefamilies	0.00273984	2.09145	2.21429	2.37099	0.279537	5.58767	6.50851	9.08697	3.4993	127	1
ACVD	UniRef90_T1Z3X9	2.71865	8.03055e-09	1.80041	3.63689	genefamilies	2.55036e-05	2.49912	2.65659	2.81002	0.310899	7.90669	9.14934	12.4224	4.51568	127	1
ACVD	UniRef90_T1Z3Y0	2.54216	3.31393e-07	1.56657	3.51775	genefamilies	0.000589312	2.41336	2.58413	2.78803	0.374678	6.48254	7.69871	11.2603	4.77775	127	1
ACVD	UniRef90_T1Z3Y6	1.36218	4.74805e-05	0.701341	2.02302	genefamilies	0.032872	1.05062	1.21366	1.42346	0.37284	3.56058	4.24034	5.15115	1.59056	127	1
ACVD	UniRef90_T1Z3Z4	2.73386	5.67308e-07	1.66231	3.8054	genefamilies	0.00092001	2.40032	2.54184	2.80042	0.4001	5.92307	6.6063	8.11707	2.194	127	1
ACVD	UniRef90_T1Z436	3.10149	3.93918e-11	2.19424	4.00874	genefamilies	2.29003e-07	2.67942	2.85204	3.16754	0.48812	9.28199	10.9502	13.6893	4.40728	127	1
ACVD	UniRef90_T1Z440	2.53854	7.97205e-08	1.61405	3.46302	genefamilies	0.000178613	2.32107	2.46397	2.59331	0.27224	6.89696	7.96581	10.5102	3.61328	127	1
ACVD	UniRef90_T1Z443	1.85286	2.59804e-05	0.984318	2.7214	genefamilies	0.0204332	1.74881	1.87387	2.07161	0.322801	4.55289	5.46451	8.19373	3.64084	127	1
ACVD	UniRef90_T1Z446	3.154	8.20152e-10	2.15689	4.15112	genefamilies	3.46318e-06	2.93803	3.11007	3.35307	0.415042	8.97204	10.7145	13.4147	4.44264	127	1
ACVD	UniRef90_T1Z464	2.32399	1.37338e-06	1.37919	3.2688	genefamilies	0.00191176	2.13824	2.29542	2.52878	0.390534	5.58832	6.6647	10.0141	4.42574	127	1
ACVD	UniRef90_T1Z476	2.79305	5.18565e-08	1.79092	3.79518	genefamilies	0.000124385	2.56177	2.70442	2.82454	0.262772	7.25961	8.21006	10.0098	2.75022	127	1
ACVD	UniRef90_T1Z477	3.34896	7.7535e-11	2.35308	4.34485	genefamilies	4.20416e-07	3.06886	3.1693	3.48518	0.416318	9.98907	11.3772	13.6439	3.65486	127	1
ACVD	UniRef90_T1Z491	2.13973	2.28189e-05	1.14383	3.13562	genefamilies	0.0184399	2.10174	2.20073	2.3061	0.204358	4.50443	5.74106	7.78474	3.28031	127	1
ACVD	UniRef90_T1Z496	3.02295	3.03339e-09	2.03127	4.01463	genefamilies	1.09513e-05	2.82877	2.90595	3.10434	0.275575	8.52821	9.79962	11.8509	3.32264	127	1
ACVD	UniRef90_T1Z497	2.84876	3.40229e-08	1.84108	3.85644	genefamilies	8.69591e-05	2.57904	2.72252	2.9281	0.349063	7.05443	8.2685	10.9257	3.87127	127	1
ACVD	UniRef90_T1Z499	2.64688	1.64415e-07	1.65755	3.63622	genefamilies	0.000327432	2.50211	2.66727	2.88571	0.383591	6.78878	8.1498	11.6125	4.82374	127	1
ACVD	UniRef90_T1Z4A3	2.36497	3.13303e-06	1.36786	3.36207	genefamilies	0.0037584	2.31898	2.48497	2.67809	0.359112	5.49256	7.32779	9.83122	4.33866	127	1
ACVD	UniRef90_T1Z4A6	2.61148	1.96274e-07	1.62896	3.59399	genefamilies	0.00038078	2.46165	2.60553	2.73709	0.275441	6.70733	8.01113	9.60096	2.89363	127	1
ACVD	UniRef90_T1Z4C4	3.04573	2.08964e-09	2.05729	4.03417	genefamilies	7.89508e-06	2.82949	2.95072	3.09195	0.262452	8.50103	9.63169	12.8693	4.36832	127	1
ACVD	UniRef90_T1Z4C5	2.75265	3.03612e-08	1.78264	3.72266	genefamilies	7.89068e-05	2.5833	2.72276	2.92219	0.338882	7.48932	8.88214	11.2555	3.76617	127	1
ACVD	UniRef90_T1Z4C7	2.64211	1.50123e-07	1.65784	3.62638	genefamilies	0.000303622	2.39382	2.56238	2.83515	0.441336	6.52743	7.84551	10.2274	3.70001	127	1
ACVD	UniRef90_T1Z4D5	2.52758	3.29848e-07	1.55776	3.49741	genefamilies	0.000586858	2.48598	2.58408	2.73754	0.251561	6.51597	8.1734	10.8268	4.31088	127	1
ACVD	UniRef90_T1Z4E2	2.81668	1.98273e-08	1.83785	3.79551	genefamilies	5.50057e-05	2.59299	2.70411	2.88215	0.289155	7.48966	8.34464	11.6943	4.20469	127	1
ACVD	UniRef90_T1Z4E8	1.47577	6.43028e-05	0.746738	2.2048	genefamilies	0.0416236	1.26274	1.34073	1.51357	0.250829	3.79297	4.23869	5.46814	1.67517	127	1
ACVD	UniRef90_T1Z4F5	2.7017	6.0455e-08	1.72722	3.67618	genefamilies	0.000141626	2.47748	2.63054	2.80441	0.326925	6.90441	8.22322	11.1359	4.23154	127	1
ACVD	UniRef90_T1Z4F6	3.18394	5.01577e-10	2.19067	4.17722	genefamilies	2.23678e-06	2.89164	3.06268	3.30582	0.414173	8.82183	10.4193	13.2282	4.4064	127	1
ACVD	UniRef90_T1Z4G6	2.06039	7.79862e-06	1.15332	2.96746	genefamilies	0.00784172	1.71374	1.8358	2.12479	0.411053	4.22021	5.1318	6.998	2.77779	127	1
ACVD	UniRef90_T1Z4G8	1.83651	1.28991e-05	1.00722	2.66581	genefamilies	0.0117061	1.58346	1.635	1.84665	0.263187	4.27506	4.88296	6.89606	2.621	127	1
ACVD	UniRef90_T1Z4H5	2.70104	8.45631e-08	1.71533	3.68675	genefamilies	0.000187713	2.44164	2.66422	2.87277	0.431127	6.53519	8.09627	11.4582	4.92306	127	1
ACVD	UniRef90_T1Z4I4	2.92862	6.82149e-09	1.94439	3.91286	genefamilies	2.21262e-05	2.78173	2.9476	3.17216	0.390431	8.1326	9.97851	13.1159	4.98333	127	1
ACVD	UniRef90_T1Z4I7	2.68053	1.59239e-08	1.75555	3.60552	genefamilies	4.57353e-05	2.45215	2.55091	2.72552	0.273373	7.62389	8.35935	11.0117	3.38783	127	1
ACVD	UniRef90_T1Z4J2	2.82966	2.97556e-08	1.83318	3.82614	genefamilies	7.76164e-05	2.51402	2.68375	2.90813	0.394111	7.16562	8.09519	10.4947	3.32905	127	1
ACVD	UniRef90_T1Z4K0	2.3883	2.03544e-07	1.48853	3.28807	genefamilies	0.000392594	1.90093	2.04714	2.40576	0.504833	5.48613	6.08501	7.59441	2.10828	127	1
ACVD	UniRef90_T1Z4K7	2.04989	3.25017e-06	1.18418	2.91561	genefamilies	0.00387157	1.82246	1.94489	2.09498	0.272524	5.13434	5.85722	8.1168	2.98246	127	1
ACVD	UniRef90_T1Z4K9	2.94877	2.89692e-09	1.98272	3.91481	genefamilies	1.05189e-05	2.88757	2.97962	3.14789	0.260319	8.57511	10.4727	13.6347	5.05962	127	1
ACVD	UniRef90_T1Z4L2	3.06333	1.42268e-09	2.07997	4.04668	genefamilies	5.62486e-06	2.86233	2.96786	3.11408	0.251747	8.8747	9.81259	12.8352	3.9605	127	1
ACVD	UniRef90_T1Z4M1	2.55582	1.74688e-07	1.59838	3.51325	genefamilies	0.000344491	2.43939	2.59127	2.81632	0.376925	6.72346	8.37995	11.3234	4.59995	127	1
ACVD	UniRef90_T1Z4M4	3.33536	9.58175e-11	2.33831	4.3324	genefamilies	5.07822e-07	3.06046	3.19195	3.399	0.338538	10.0175	11.0628	13.8522	3.83474	127	1
ACVD	UniRef90_T1Z4M8	1.54724	3.21444e-05	0.813293	2.28119	genefamilies	0.024173	1.37968	1.44835	1.56677	0.187092	4.3378	4.85404	5.67163	1.33383	127	1
ACVD	UniRef90_T1Z4N2	2.65172	8.27974e-08	1.68473	3.61871	genefamilies	0.000184397	2.479	2.65106	2.83079	0.351784	7.00841	8.47006	11.3072	4.29878	127	1
ACVD	UniRef90_T1Z4Q1	2.38695	2.72098e-07	1.47781	3.29609	genefamilies	0.000500105	2.06348	2.28684	2.54066	0.47718	5.76521	7.02164	10.5987	4.83346	127	1
ACVD	UniRef90_T1Z4Q9	2.79018	3.36183e-08	1.80362	3.77675	genefamilies	8.60609e-05	2.57845	2.7994	3.03412	0.455662	7.18111	8.98289	12.4409	5.2598	127	1
ACVD	UniRef90_T1Z4R7	3.0322	2.74461e-09	2.04038	4.02402	genefamilies	1.00283e-05	2.82476	2.95107	3.12995	0.305188	8.56213	9.78238	12.7185	4.15639	127	1
ACVD	UniRef90_T1Z4U2	2.62268	2.31915e-07	1.62977	3.61559	genefamilies	0.000437866	2.5156	2.69053	2.91305	0.39745	6.64136	8.1224	11.7415	5.10012	127	1
ACVD	UniRef90_T1Z4V3	1.56964	1.99516e-05	0.844371	2.2949	genefamilies	0.0165665	1.25989	1.3884	1.60955	0.34966	3.82838	4.72688	6.16656	2.33818	127	1
ACVD	UniRef90_T1Z4V5	2.88243	2.09142e-08	1.87902	3.88584	genefamilies	5.75261e-05	2.73499	2.90047	3.14094	0.405954	7.64792	9.42427	12.4848	4.83686	127	1
ACVD	UniRef90_T1Z4X7	2.53163	2.98778e-07	1.56393	3.49932	genefamilies	0.000540705	2.29378	2.54078	2.84964	0.555859	6.08576	7.5339	10.2316	4.14582	127	1
ACVD	UniRef90_T1Z4Y7	3.52829	6.80524e-12	2.53725	4.51933	genefamilies	4.68913e-08	3.22785	3.34189	3.60811	0.380257	11.0346	12.4245	15.0809	4.04636	127	1
ACVD	UniRef90_T1Z4Z1	2.45456	1.22219e-06	1.46161	3.44751	genefamilies	0.0017374	2.39739	2.51324	2.82617	0.428778	5.87537	7.3849	11.035	5.15962	127	1
ACVD	UniRef90_T1Z4Z9	2.92166	1.30377e-08	1.91984	3.92347	genefamilies	3.86437e-05	2.7507	2.8747	3.04823	0.297533	7.85481	9.13006	12.0107	4.15592	127	1
ACVD	UniRef90_T1Z508	3.27318	1.98672e-10	2.27654	4.26982	genefamilies	9.77099e-07	3.00434	3.08631	3.31938	0.315043	9.50806	10.442	13.5741	4.06602	127	1
ACVD	UniRef90_T1Z530	1.69494	1.83079e-05	0.915377	2.4745	genefamilies	0.0154791	1.52372	1.66584	1.82739	0.303673	4.36338	5.42371	7.85445	3.49108	127	1
ACVD	UniRef90_T1Z535	3.06794	2.25528e-09	2.07011	4.06577	genefamilies	8.44735e-06	2.79367	2.97993	3.29101	0.497335	8.23302	10.0739	12.788	4.55496	127	1
ACVD	UniRef90_T1Z537	3.02996	1.17216e-09	2.06257	3.99735	genefamilies	4.74567e-06	2.82584	2.93634	3.08724	0.2614	8.82875	10.0153	13.3892	4.56049	127	1
ACVD	UniRef90_T1Z559	3.72701	8.87447e-13	2.72506	4.72896	genefamilies	7.61306e-09	3.31227	3.55142	3.78818	0.475907	11.9067	13.1632	15.129	3.22232	127	1
ACVD	UniRef90_T1Z562	3.49775	4.01429e-11	2.47412	4.52138	genefamilies	2.3297e-07	3.14798	3.25037	3.54316	0.395182	10.1331	10.9974	13.1046	2.97151	127	1
ACVD	UniRef90_T1Z569	2.70415	6.80867e-08	1.72476	3.68353	genefamilies	0.000156631	2.43511	2.62181	2.83402	0.398917	6.76728	8.0628	11.0328	4.26557	127	1
ACVD	UniRef90_T1Z572	2.92031	1.45764e-08	1.91542	3.9252	genefamilies	4.24523e-05	2.74416	2.86683	3.01372	0.269562	7.81161	8.90854	12.2422	4.43057	127	1
ACVD	UniRef90_T1Z574	2.6724	6.36716e-08	1.70676	3.63803	genefamilies	0.000147972	2.33485	2.50812	2.85592	0.521071	6.58277	7.9137	10.0013	3.41856	127	1
ACVD	UniRef90_T1Z584	2.88456	1.25124e-08	1.89675	3.87238	genefamilies	3.73514e-05	2.74007	2.86139	2.99256	0.252489	7.91531	9.13828	12.4334	4.51813	127	1
ACVD	UniRef90_T1Z589	2.97165	2.26716e-09	2.00499	3.9383	genefamilies	8.48468e-06	2.63325	2.8049	3.096	0.462756	7.89215	9.59435	12.7659	4.87377	127	1
ACVD	UniRef90_T1Z594	1.84712	2.38182e-05	0.985399	2.70885	genefamilies	0.019073	1.6961	1.84828	2.09177	0.395669	4.46517	5.29237	8.37675	3.91158	127	1
ACVD	UniRef90_T1Z595	2.811	1.27775e-08	1.84774	3.77426	genefamilies	3.79978e-05	2.65903	2.75497	2.94376	0.284724	7.91	9.29496	11.5337	3.62369	127	1
ACVD	UniRef90_T1Z5A0	2.02255	1.87658e-05	1.09108	2.95402	genefamilies	0.0157871	1.91693	2.11086	2.32984	0.41291	4.44473	6.06713	8.77894	4.33421	127	1
ACVD	UniRef90_T1Z5A5	2.5333	1.68983e-07	1.58546	3.48113	genefamilies	0.000335136	2.03836	2.29867	2.65996	0.621599	6.193	6.81944	7.63728	1.44427	127	1
ACVD	UniRef90_T1Z5A7	1.56962	2.67443e-05	0.832672	2.30657	genefamilies	0.0209053	1.33997	1.57872	1.72458	0.384611	4.47888	5.5833	6.28427	1.80539	127	1
ACVD	UniRef90_T1Z5B3	1.73368	7.24389e-06	0.973199	2.49415	genefamilies	0.00739287	1.57161	1.66347	1.91206	0.340444	4.98652	5.86911	7.29805	2.31153	127	1
ACVD	UniRef90_T1Z5B6	2.9937	1.22945e-09	2.03662	3.95079	genefamilies	4.94414e-06	2.75182	2.92021	3.06908	0.317251	8.76381	9.99392	13.2714	4.5076	127	1
ACVD	UniRef90_T1Z5B8	3.02144	2.43196e-09	2.0366	4.00628	genefamilies	9.01562e-06	2.80828	2.96748	3.24171	0.433429	8.53069	10.2742	12.9168	4.38613	127	1
ACVD	UniRef90_T1Z5C6	3.0434	1.39614e-08	1.99758	4.08922	genefamilies	4.09198e-05	2.54887	2.82287	3.10932	0.560445	7.42035	8.10409	9.26142	1.84107	127	1
ACVD	UniRef90_T1Z5D1	1.99333	3.52887e-06	1.14832	2.83834	genefamilies	0.00413795	1.68893	1.85664	2.10109	0.412159	4.67561	5.70002	7.61025	2.93464	127	1
ACVD	UniRef90_T1Z5E2	3.01902	1.74675e-09	2.04425	3.99379	genefamilies	6.74939e-06	2.86055	2.98506	3.11862	0.25807	8.75188	10.1289	13.1796	4.42768	127	1
ACVD	UniRef90_T1Z5E3	2.8975	1.00271e-08	1.91211	3.88289	genefamilies	3.08841e-05	2.71341	2.92898	3.14276	0.429356	7.74731	9.7353	11.8117	4.06437	127	1
ACVD	UniRef90_T1Z5E5	2.75945	4.29425e-08	1.7757	3.7432	genefamilies	0.00010591	2.63969	2.7986	3.00833	0.368634	7.36933	8.85439	12.562	5.1927	127	1
ACVD	UniRef90_T1Z5G6	2.80047	1.39752e-08	1.8381	3.76284	genefamilies	4.09584e-05	2.57085	2.64063	2.82683	0.255975	7.83055	8.46816	10.2935	2.46297	127	1
ACVD	UniRef90_T1Z5H8	2.71172	1.14556e-07	1.71137	3.71208	genefamilies	0.000242336	2.6219	2.75236	2.92644	0.304534	6.94828	8.40885	11.7525	4.80418	127	1
ACVD	UniRef90_T1Z5I0	2.86435	4.06383e-08	1.8451	3.88359	genefamilies	0.000101158	2.70352	2.82334	2.98047	0.27696	7.39358	8.59614	11.6161	4.2225	127	1
ACVD	UniRef90_T1Z5I5	3.02126	2.13632e-09	2.04015	4.00238	genefamilies	8.05439e-06	2.88047	3.0246	3.18775	0.307279	8.68389	10.2662	13.928	5.24411	127	1
ACVD	UniRef90_T1Z5I9	2.53611	3.77384e-08	1.6359	3.43631	genefamilies	9.49849e-05	2.34433	2.42031	2.57392	0.229591	7.30434	8.11805	10.6965	3.39211	127	1
ACVD	UniRef90_T1Z5J2	3.12816	6.13878e-10	2.14697	4.10934	genefamilies	2.67341e-06	2.81455	2.92825	3.16963	0.35508	8.7425	9.94592	12.4273	3.68475	127	1
ACVD	UniRef90_T1Z5K6	2.76128	3.71784e-08	1.78165	3.74092	genefamilies	9.38011e-05	2.56874	2.76656	2.99896	0.430224	7.22459	8.97094	12.4958	5.27118	127	1
ACVD	UniRef90_T1Z5L7	3.12361	5.41362e-10	2.14717	4.10006	genefamilies	2.3929e-06	2.81325	2.89409	3.14782	0.334568	9.1039	9.72151	11.8472	2.74325	127	1
ACVD	UniRef90_T1Z5M1	2.38985	3.11674e-07	1.47487	3.30483	genefamilies	0.000560181	2.37483	2.47068	2.60505	0.230217	6.50662	8.37176	10.7601	4.25343	127	1
ACVD	UniRef90_T1Z5N8	3.06323	1.05609e-09	2.08805	4.03842	genefamilies	4.32971e-06	2.82162	2.93515	3.23284	0.411217	8.99873	10.3532	12.2751	3.27635	127	1
ACVD	UniRef90_T1Z5P4	2.24032	3.69818e-06	1.28855	3.1921	genefamilies	0.0042988	1.8721	2.05731	2.33889	0.466785	4.80197	5.60677	7.06666	2.26469	127	1
ACVD	UniRef90_T1Z5P5	2.75036	6.91844e-08	1.75368	3.74703	genefamilies	0.000158782	2.62063	2.75543	2.97921	0.358586	7.11108	8.64701	11.0593	3.94824	127	1
ACVD	UniRef90_T1Z5Q5	2.96638	8.36426e-09	1.96321	3.96955	genefamilies	2.64148e-05	2.87287	2.97799	3.13794	0.26507	8.08858	9.76275	12.6505	4.56195	127	1
ACVD	UniRef90_T1Z5R6	3.04378	2.1043e-09	2.05578	4.03179	genefamilies	7.94499e-06	2.77153	2.95429	3.16334	0.391805	8.12906	9.73077	13.1326	5.00356	127	1
ACVD	UniRef90_T1Z5S6	3.17886	1.24183e-09	2.16229	4.19542	genefamilies	4.98802e-06	2.97622	3.11229	3.30548	0.329255	8.89394	10.3038	13.5824	4.68843	127	1
ACVD	UniRef90_T1Z5T1	2.76359	4.29842e-08	1.77834	3.74885	genefamilies	0.000105998	2.41336	2.5785	2.84591	0.43255	6.7547	7.92028	10.1706	3.4159	127	1
ACVD	UniRef90_T1Z5V0	2.88703	6.04628e-09	1.92032	3.85374	genefamilies	1.9936e-05	2.64028	2.83395	2.97879	0.338515	7.98583	9.2482	12.5604	4.57457	127	1
ACVD	UniRef90_T1Z5V3	2.09433	1.39541e-05	1.14475	3.04391	genefamilies	0.0124771	1.72938	1.89868	2.20178	0.472396	4.0134	5.05136	7.16622	3.15282	127	1
ACVD	UniRef90_T1Z5V6	2.06397	1.11636e-05	1.13884	2.98911	genefamilies	0.0104336	1.90003	2.05218	2.25464	0.354603	4.93561	5.87699	7.50455	2.56893	127	1
ACVD	UniRef90_T1Z5V7	3.14796	9.60004e-10	2.14844	4.14748	genefamilies	3.97795e-06	2.93582	3.09109	3.28176	0.34594	8.85899	10.3339	13.5047	4.64574	127	1
ACVD	UniRef90_T1Z5W2	3.35945	1.03881e-09	2.29045	4.42845	genefamilies	4.2655e-06	2.92979	3.05437	3.47268	0.542891	8.30467	9.28114	11.3136	3.00894	127	1
ACVD	UniRef90_T1Z5W3	2.4872	1.45825e-07	1.56162	3.41277	genefamilies	0.000296395	2.21038	2.31283	2.54065	0.33027	6.5936	7.35479	8.95127	2.35767	127	1
ACVD	UniRef90_T1Z5W8	3.09221	1.19975e-09	2.10431	4.08012	genefamilies	4.84248e-06	2.78629	2.90549	3.13956	0.35327	8.41366	9.53585	12.4051	3.99141	127	1
ACVD	UniRef90_T1Z5X0	2.02638	2.29874e-06	1.18386	2.86891	genefamilies	0.00291708	1.71326	1.93707	2.1371	0.423839	5.09597	5.98618	7.91933	2.82337	127	1
ACVD	UniRef90_T1Z5X1	2.8639	3.11097e-08	1.85388	3.87393	genefamilies	8.05638e-05	2.7848	2.91715	3.07264	0.28784	7.50673	9.38362	12.4503	4.94362	127	1
ACVD	UniRef90_T1Z5Y0	2.75501	2.15426e-08	1.79503	3.71498	genefamilies	5.89912e-05	2.56632	2.70406	2.85466	0.288333	7.45442	8.71938	12.0307	4.57631	127	1
ACVD	UniRef90_T1Z5Y3	2.79799	4.21754e-08	1.80111	3.79487	genefamilies	0.000104311	2.51596	2.72322	3.02663	0.510672	6.85603	8.63774	11.6159	4.75987	127	1
ACVD	UniRef90_T1Z5Z3	1.98214	1.99992e-05	1.06616	2.89812	genefamilies	0.0165988	1.70781	1.96176	2.25831	0.550504	3.99467	5.32733	8.52402	4.52935	127	1
ACVD	UniRef90_T1Z5Z6	2.9677	2.533e-09	1.99923	3.93616	genefamilies	9.33909e-06	2.68194	2.90155	3.0408	0.358865	8.58935	9.55319	12.2224	3.63309	127	1
ACVD	UniRef90_T1Z5Z8	2.88933	1.44791e-08	1.89531	3.88336	genefamilies	4.2211e-05	2.67194	2.81502	2.98975	0.317812	7.59657	8.89991	11.7949	4.19835	127	1
ACVD	UniRef90_T1Z5Z9	3.31214	4.66724e-09	2.21168	4.41259	genefamilies	1.59286e-05	2.79114	3.00799	3.41681	0.625668	7.83334	8.52834	9.97839	2.14504	127	1
ACVD	UniRef90_T1Z604	2.67761	9.49971e-08	1.69643	3.6588	genefamilies	0.000206952	2.48422	2.62459	2.85376	0.369537	6.94494	8.27194	10.6758	3.73085	127	1
ACVD	UniRef90_T1Z613	2.61041	2.70469e-07	1.61638	3.60444	genefamilies	0.000497624	2.33616	2.51572	2.74655	0.410385	6.07739	7.50339	10.1797	4.1023	127	1
ACVD	UniRef90_T1Z614	3.23349	3.74128e-10	2.23259	4.2344	genefamilies	1.7272e-06	2.95851	3.09627	3.34281	0.384301	9.16783	10.6436	13.2091	4.04132	127	1
ACVD	UniRef90_T1Z627	2.8657	2.62319e-07	1.77572	3.95567	genefamilies	0.000485114	2.32157	2.62586	2.93903	0.617459	5.52036	6.73401	8.29695	2.77659	127	1
ACVD	UniRef90_T1Z630	2.52497	1.67443e-07	1.58056	3.46937	genefamilies	0.000332517	2.45198	2.5449	2.68125	0.229275	6.78798	8.08734	11.1026	4.31459	127	1
ACVD	UniRef90_T1Z640	2.11729	7.24391e-07	1.27918	2.95539	genefamilies	0.00112671	1.74479	1.96508	2.20604	0.461249	5.24957	6.33728	8.14944	2.89987	127	1
ACVD	UniRef90_T1Z644	2.91628	8.5522e-09	1.92938	3.90318	genefamilies	2.69247e-05	2.65242	2.84247	3.07804	0.425625	7.84755	9.12797	11.3927	3.54516	127	1
ACVD	UniRef90_T1Z645	1.54595	2.73277e-05	0.819242	2.27265	genefamilies	0.0212677	1.21537	1.35864	1.54978	0.33441	4.12689	4.45413	4.75435	0.627451	127	1
ACVD	UniRef90_T1Z649	3.04315	3.09264e-09	2.04428	4.04201	genefamilies	1.11375e-05	2.7275	2.85161	3.11369	0.386187	8.05158	9.14824	11.7244	3.6728	127	1
ACVD	UniRef90_T1Z657	3.04521	5.18678e-09	2.03024	4.06018	genefamilies	1.74603e-05	2.84673	2.93185	3.13041	0.283676	8.31164	9.13876	11.9298	3.6182	127	1
ACVD	UniRef90_T1Z662	1.92955	6.14977e-06	1.08987	2.76923	genefamilies	0.00647895	1.69302	1.80192	1.97479	0.281768	4.75938	5.62379	7.16014	2.40075	127	1
ACVD	UniRef90_T1Z663	2.64143	2.39988e-07	1.64013	3.64273	genefamilies	0.000450393	2.40112	2.53502	2.71218	0.311054	6.31815	7.32235	10.027	3.70883	127	1
ACVD	UniRef90_T1Z678	1.4279	2.39133e-05	0.761608	2.0942	genefamilies	0.0191329	1.15257	1.25576	1.46979	0.317217	3.80447	4.4428	5.6512	1.84673	127	1
ACVD	UniRef90_T1Z6B9	3.6827	1.29398e-12	2.68483	4.68056	genefamilies	1.05935e-08	3.39804	3.54507	3.72637	0.328331	11.8946	13.5973	15.6463	3.75166	127	1
ACVD	UniRef90_T1Z6G0	3.08483	3.95092e-09	2.06496	4.1047	genefamilies	1.37854e-05	2.61665	2.79819	3.13894	0.522289	7.67436	8.6404	10.344	2.66964	127	1
ACVD	UniRef90_T1Z6G2	2.9224	1.31607e-08	1.92004	3.92476	genefamilies	3.89452e-05	2.73434	2.88852	3.13126	0.396917	7.75083	9.3862	12.307	4.5562	127	1
ACVD	UniRef90_T1Z6G3	2.57616	2.73934e-07	1.5947	3.55762	genefamilies	0.000502817	2.26622	2.43803	2.67957	0.413352	5.80543	6.98617	10.2391	4.43372	127	1
ACVD	UniRef90_T1Z6G4	2.0147	7.2061e-06	1.13118	2.89823	genefamilies	0.00736182	1.7207	1.87713	2.10228	0.381576	4.53382	5.53279	7.17799	2.64417	127	1
ACVD	UniRef90_T1Z6G8	2.54349	5.52177e-07	1.54764	3.53935	genefamilies	0.000900026	2.29188	2.40845	2.71691	0.425026	6.18793	7.10082	8.31788	2.12995	127	1
ACVD	UniRef90_T1Z6H4	2.36561	2.74885e-05	1.25324	3.47798	genefamilies	0.0213709	2.23619	2.32617	2.45535	0.219157	4.4714	5.14824	7.17339	2.70199	127	1
ACVD	UniRef90_T1Z6H5	2.88555	1.87362e-09	1.95201	3.81909	genefamilies	7.18227e-06	2.57377	2.74769	2.92341	0.349636	8.76446	9.41849	11.1021	2.33759	127	1
ACVD	UniRef90_T1Z6H6	2.87615	1.40123e-08	1.88769	3.86461	genefamilies	4.10487e-05	2.52491	2.69237	2.99404	0.469127	7.13985	8.47919	10.906	3.76618	127	1
ACVD	UniRef90_T1Z6I7	2.56535	3.8876e-07	1.57475	3.55595	genefamilies	0.000673124	2.30985	2.48528	2.76296	0.453109	5.97316	7.45003	9.85211	3.87895	127	1
ACVD	UniRef90_T1Z6I9	2.1771	8.62421e-06	1.21386	3.14035	genefamilies	0.00850198	1.90664	2.10104	2.2462	0.339558	4.74113	5.61032	6.68267	1.94154	127	1
ACVD	UniRef90_T1Z6K7	3.4236	1.29706e-10	2.39239	4.45481	genefamilies	6.66716e-07	3.18486	3.28209	3.45847	0.273605	9.79164	10.9095	13.8157	4.02405	127	1
ACVD	UniRef90_T1Z6L4	3.50476	2.59674e-11	2.48963	4.51988	genefamilies	1.5711e-07	3.17131	3.38299	3.5633	0.391992	10.5388	11.8048	14.2455	3.70669	127	1
ACVD	UniRef90_T1Z6M3	1.78055	1.15115e-05	0.981208	2.57989	genefamilies	0.010694	1.36108	1.60291	1.87365	0.512568	4.03138	5.09839	6.05198	2.0206	127	1
ACVD	UniRef90_T1Z6M4	2.95562	1.84643e-08	1.93086	3.98038	genefamilies	5.18369e-05	2.80519	2.95365	3.10857	0.303381	7.74461	9.06954	12.464	4.71939	127	1
ACVD	UniRef90_T1Z6M6	1.82262	7.48711e-05	0.913813	2.73142	genefamilies	0.046835	1.42166	1.68983	1.86356	0.441892	3.46164	4.19107	5.09296	1.63132	127	1
ACVD	UniRef90_T1Z6P1	2.97526	3.96555e-09	1.9915	3.95901	genefamilies	1.38284e-05	2.66499	2.81367	3.04979	0.384797	7.98365	9.18164	11.6698	3.68617	127	1
ACVD	UniRef90_T1Z6Q5	3.3171	4.00816e-10	2.28845	4.34576	genefamilies	1.83718e-06	3.04313	3.14706	3.34861	0.305483	9.03561	10.0579	13.4134	4.3778	127	1
ACVD	UniRef90_T1Z6R0	2.91485	4.04009e-09	1.95054	3.87916	genefamilies	1.40511e-05	2.82357	2.94056	3.07559	0.252018	8.39213	10.2678	13.1956	4.80344	127	1
ACVD	UniRef90_T1Z6R6	2.56448	9.1678e-08	1.62593	3.50303	genefamilies	0.000200825	2.38216	2.51831	2.72961	0.34745	6.93329	8.27617	10.5557	3.62245	127	1
[truncated: 115,932 more rows]
