# Supplementary material for: Gene-level metagenomic architectures across diseases yield high-resolution microbiome diagnostic indicators
Source: Nat Commun. 2021 May 18;12:2907. doi: 10.1038/s41467-021-23029-8 (PMC8131609; doi:10.1038/s41467-021-23029-8)
Supplement: Supplementary file 7 — Supplementary Data 4 [file 41467_2021_23029_MOESM7_ESM.xlsx]

## Sheet: all_shared_genes_functional_inf
	feature_name	CRC	ACVD	IBD	cirrhosis	adenoma	otitis	T2D	Entry	Entry name	Status	Protein names	Gene names	Organism	Length	Organism ID	Taxonomic lineage (ALL)	Gene names (synonym )	disease_ids	association_direction	yourlist:M20200819A94466D2655679D1FD8953E075198DA84A209DR	Absorption	Active site	Activity regulation	Binding site	Calcium binding	Catalytic activity	Cofactor	DNA binding	EC number	Function [CC]	Kinetics	Metal binding	Nucleotide binding	Pathway	pH dependence	Redox potential	Rhea Ids	Site	Temperature dependence
1	UniRef90_A7AYD4	0	ACVD	IBD	0	0	0	0	A7AYD4	A7AYD4_RUMGV	unreviewed	BMC domain protein	RUMGNA_00299	Ruminococcus gnavus (strain ATCC 29149 / VPI C7-9)	142	411470	cellular organisms, Bacteria, Terrabacteria group, Firmicutes, Clostridia, Clostridiales, Lachnospiraceae, Mediterraneibacter, Ruminococcus gnavus, Ruminococcus gnavus (strain ATCC 29149 / VPI C7-9)	NA	ACVD-IBD	NA	A7AYD4_RUMGV	NA	NA	NA	NA	NA	NA	NA	NA	NA	NA	NA	NA	NA	NA	NA	NA	NA	NA	NA
2	UniRef90_A7AYY9	0	ACVD	IBD	0	0	0	0	A7AYY9	A7AYY9_RUMGV	unreviewed	DUF5720 domain-containing protein	RUMGNA_00504	Ruminococcus gnavus (strain ATCC 29149 / VPI C7-9)	109	411470	cellular organisms, Bacteria, Terrabacteria group, Firmicutes, Clostridia, Clostridiales, Lachnospiraceae, Mediterraneibacter, Ruminococcus gnavus, Ruminococcus gnavus (strain ATCC 29149 / VPI C7-9)	NA	ACVD-IBD	NA	NA	NA	NA	NA	NA	NA	NA	NA	NA	NA	NA	NA	NA	NA	NA	NA	NA	NA	NA	NA
3	UniRef90_A7AZ03	0	ACVD	IBD	0	0	0	0	A7AZ03	A7AZ03_RUMGV	unreviewed	Metallo-beta-lactamase domain protein	RUMGNA_00518	Ruminococcus gnavus (strain ATCC 29149 / VPI C7-9)	265	411470	cellular organisms, Bacteria, Terrabacteria group, Firmicutes, Clostridia, Clostridiales, Lachnospiraceae, Mediterraneibacter, Ruminococcus gnavus, Ruminococcus gnavus (strain ATCC 29149 / VPI C7-9)	NA	ACVD-IBD	NA	A7AZ03_RUMGV	NA	NA	NA	NA	NA	NA	NA	NA	NA	NA	NA	NA	NA	NA	NA	NA	NA	NA	NA
4	UniRef90_A7B1T2	0	ACVD	IBD	0	0	0	0	A7B1T2	A7B1T2_RUMGV	unreviewed	Uncharacterized protein	RUMGNA_01508	Ruminococcus gnavus (strain ATCC 29149 / VPI C7-9)	38	411470	cellular organisms, Bacteria, Terrabacteria group, Firmicutes, Clostridia, Clostridiales, Lachnospiraceae, Mediterraneibacter, Ruminococcus gnavus, Ruminococcus gnavus (strain ATCC 29149 / VPI C7-9)	NA	ACVD-IBD	NA	A7B1T2_RUMGV	NA	NA	NA	NA	NA	NA	NA	NA	NA	NA	NA	NA	NA	NA	NA	NA	NA	NA	NA
5	UniRef90_A7B420	0	ACVD	IBD	0	0	0	0	A7B420	A7B420_RUMGV	unreviewed	Uncharacterized protein	RUMGNA_02303	Ruminococcus gnavus (strain ATCC 29149 / VPI C7-9)	466	411470	cellular organisms, Bacteria, Terrabacteria group, Firmicutes, Clostridia, Clostridiales, Lachnospiraceae, Mediterraneibacter, Ruminococcus gnavus, Ruminococcus gnavus (strain ATCC 29149 / VPI C7-9)	NA	ACVD-IBD	NA	A7B420_RUMGV	NA	NA	NA	NA	NA	NA	NA	NA	NA	NA	NA	NA	NA	NA	NA	NA	NA	NA	NA
6	UniRef90_A7B5F6	0	ACVD	IBD	0	0	0	0	A7B5F6	A7B5F6_RUMGV	unreviewed	Uncharacterized protein	RUMGNA_02794	Ruminococcus gnavus (strain ATCC 29149 / VPI C7-9)	39	411470	cellular organisms, Bacteria, Terrabacteria group, Firmicutes, Clostridia, Clostridiales, Lachnospiraceae, Mediterraneibacter, Ruminococcus gnavus, Ruminococcus gnavus (strain ATCC 29149 / VPI C7-9)	NA	ACVD-IBD	NA	A7B5F6_RUMGV	NA	NA	NA	NA	NA	NA	NA	NA	NA	NA	NA	NA	NA	NA	NA	NA	NA	NA	NA
7	UniRef90_A7B6Z8	0	ACVD	IBD	0	0	0	0	A7B6Z8	A7B6Z8_RUMGV	unreviewed	3-isopropylmalate dehydratase small subunit (EC 4.2.1.33) (Alpha-IPM isomerase) (IPMI) (Isopropylmalate isomerase)	leuD RUMGNA_03362	Ruminococcus gnavus (strain ATCC 29149 / VPI C7-9)	167	411470	cellular organisms, Bacteria, Terrabacteria group, Firmicutes, Clostridia, Clostridiales, Lachnospiraceae, Mediterraneibacter, Ruminococcus gnavus, Ruminococcus gnavus (strain ATCC 29149 / VPI C7-9)	NA	ACVD-IBD	NA	A7B6Z8_RUMGV	NA	NA	NA	NA	NA	CATALYTIC ACTIVITY: Reaction=(2R,3S)-3-isopropylmalate = (2S)-2-isopropylmalate; Xref=Rhea:RHEA:32287, ChEBI:CHEBI:1178, ChEBI:CHEBI:35121; EC=4.2.1.33; Evidence={ECO:0000256|HAMAP-Rule:MF_01032};	NA	NA	4.2.1.33	FUNCTION: Catalyzes the isomerization between 2-isopropylmalate and 3-isopropylmalate, via the formation of 2-isopropylmaleate. {ECO:0000256|HAMAP-Rule:MF_01032}.	NA	NA	NA	PATHWAY: Amino-acid biosynthesis; L-leucine biosynthesis; L-leucine from 3-methyl-2-oxobutanoate: step 2/4. {ECO:0000256|HAMAP-Rule:MF_01032}.	NA	NA	RHEA:32287	NA	NA
8	UniRef90_A7B7G0	0	ACVD	IBD	0	0	0	0	A7B7G0	A7B7G0_RUMGV	unreviewed	ABC transporter, ATP-binding protein	RUMGNA_03526	Ruminococcus gnavus (strain ATCC 29149 / VPI C7-9)	244	411470	cellular organisms, Bacteria, Terrabacteria group, Firmicutes, Clostridia, Clostridiales, Lachnospiraceae, Mediterraneibacter, Ruminococcus gnavus, Ruminococcus gnavus (strain ATCC 29149 / VPI C7-9)	NA	ACVD-IBD	NA	A7B7G0_RUMGV	NA	NA	NA	NA	NA	NA	NA	NA	NA	NA	NA	NA	NA	NA	NA	NA	NA	NA	NA
9	UniRef90_A7B7I6	0	ACVD	IBD	0	0	0	0	A7B7I6	A7B7I6_RUMGV	unreviewed	Stage 0 sporulation protein A homolog	RUMGNA_03552	Ruminococcus gnavus (strain ATCC 29149 / VPI C7-9)	140	411470	cellular organisms, Bacteria, Terrabacteria group, Firmicutes, Clostridia, Clostridiales, Lachnospiraceae, Mediterraneibacter, Ruminococcus gnavus, Ruminococcus gnavus (strain ATCC 29149 / VPI C7-9)	NA	ACVD-IBD	NA	A7B7I6_RUMGV	NA	NA	NA	NA	NA	NA	NA	NA	NA	FUNCTION: May play the central regulatory role in sporulation. It may be an element of the effector pathway responsible for the activation of sporulation genes in response to nutritional stress. Spo0A may act in concert with spo0H (a sigma factor) to control the expression of some genes that are critical to the sporulation process. {ECO:0000256|ARBA:ARBA00003221}.	NA	NA	NA	NA	NA	NA	NA	NA	NA
10	UniRef90_A7B8N3	0	ACVD	IBD	0	0	0	0	A7B8N3	A7B8N3_RUMGV	unreviewed	MATE efflux family protein	RUMGNA_03956	Ruminococcus gnavus (strain ATCC 29149 / VPI C7-9)	472	411470	cellular organisms, Bacteria, Terrabacteria group, Firmicutes, Clostridia, Clostridiales, Lachnospiraceae, Mediterraneibacter, Ruminococcus gnavus, Ruminococcus gnavus (strain ATCC 29149 / VPI C7-9)	NA	ACVD-IBD	NA	A7B8N3_RUMGV	NA	NA	NA	NA	NA	NA	NA	NA	NA	NA	NA	NA	NA	NA	NA	NA	NA	NA	NA
11	UniRef90_I0QGJ9	0	ACVD	IBD	0	0	0	0	I0QGJ9	I0QGJ9_STRSL	unreviewed	Uncharacterized protein	PS4_59265	Streptococcus salivarius PS4	166	1157946	cellular organisms, Bacteria, Terrabacteria group, Firmicutes, Bacilli, Lactobacillales, Streptococcaceae, Streptococcus, Streptococcus salivarius, Streptococcus salivarius PS4	NA	ACVD-IBD	NA	I0QGJ9_STRSL	NA	NA	NA	NA	NA	NA	NA	NA	NA	NA	NA	NA	NA	NA	NA	NA	NA	NA	NA
12	UniRef90_I0S7Z1	0	ACVD	0	cirrhosis	0	0	0	I0S7Z1	I0S7Z1_STRAP	unreviewed	Uncharacterized protein	HMPREF1043_0706	Streptococcus anginosus subsp. whileyi CCUG 39159	223	1095729	cellular organisms, Bacteria, Terrabacteria group, Firmicutes, Bacilli, Lactobacillales, Streptococcaceae, Streptococcus, Streptococcus anginosus group, Streptococcus anginosus, Streptococcus anginosus subsp. whileyi, Streptococcus anginosus subsp. whileyi CCUG 39159	NA	ACVD-cirrhosis	NA	I0S7Z1_STRAP	NA	NA	NA	NA	NA	NA	NA	NA	NA	NA	NA	NA	NA	NA	NA	NA	NA	NA	NA
13	UniRef90_I0S7Z2	0	ACVD	0	cirrhosis	0	0	0	I0S7Z2	I0S7Z2_STRAP	unreviewed	Uncharacterized protein	HMPREF1043_0707	Streptococcus anginosus subsp. whileyi CCUG 39159	191	1095729	cellular organisms, Bacteria, Terrabacteria group, Firmicutes, Bacilli, Lactobacillales, Streptococcaceae, Streptococcus, Streptococcus anginosus group, Streptococcus anginosus, Streptococcus anginosus subsp. whileyi, Streptococcus anginosus subsp. whileyi CCUG 39159	NA	ACVD-cirrhosis	NA	I0S7Z2_STRAP	NA	NA	NA	NA	NA	NA	NA	NA	NA	NA	NA	NA	NA	NA	NA	NA	NA	NA	NA
14	UniRef90_I0SA08	0	ACVD	0	cirrhosis	0	0	0	I0SA08	I0SA08_STRAP	unreviewed	Transcriptional regulator ComX1	comX HMPREF1043_2384	Streptococcus anginosus subsp. whileyi CCUG 39159	127	1095729	cellular organisms, Bacteria, Terrabacteria group, Firmicutes, Bacilli, Lactobacillales, Streptococcaceae, Streptococcus, Streptococcus anginosus group, Streptococcus anginosus, Streptococcus anginosus subsp. whileyi, Streptococcus anginosus subsp. whileyi CCUG 39159	NA	ACVD-cirrhosis	NA	I0SA08_STRAP	NA	NA	NA	NA	NA	NA	NA	NA	NA	NA	NA	NA	NA	NA	NA	NA	NA	NA	NA
15	UniRef90_I0SA09	0	ACVD	0	cirrhosis	0	0	0	I0SA09	I0SA09_STRAP	unreviewed	Periplasmic protein, PF09992 family	HMPREF1043_2372	Streptococcus anginosus subsp. whileyi CCUG 39159	648	1095729	cellular organisms, Bacteria, Terrabacteria group, Firmicutes, Bacilli, Lactobacillales, Streptococcaceae, Streptococcus, Streptococcus anginosus group, Streptococcus anginosus, Streptococcus anginosus subsp. whileyi, Streptococcus anginosus subsp. whileyi CCUG 39159	NA	ACVD-cirrhosis	NA	I0SA09_STRAP	NA	NA	NA	NA	NA	NA	NA	NA	NA	NA	NA	NA	NA	NA	NA	NA	NA	NA	NA
16	UniRef90_I0SAR8	0	ACVD	IBD	0	0	0	0	I0SAR8	I0SAR8_STRMT	unreviewed	PF04296 family protein	HMPREF1045_1248	Streptococcus mitis SK616	97	1095735	cellular organisms, Bacteria, Terrabacteria group, Firmicutes, Bacilli, Lactobacillales, Streptococcaceae, Streptococcus, Streptococcus mitis, Streptococcus mitis SK616	NA	ACVD-IBD	NA	I0SAR8_STRMT	NA	NA	NA	NA	NA	NA	NA	NA	NA	NA	NA	NA	NA	NA	NA	NA	NA	NA	NA
17	UniRef90_I0SDW5	CRC	ACVD	0	0	0	0	0	I0SDW5	I0SDW5_STRAP	unreviewed	Uncharacterized protein	HMPREF1043_1433	Streptococcus anginosus subsp. whileyi CCUG 39159	171	1095729	cellular organisms, Bacteria, Terrabacteria group, Firmicutes, Bacilli, Lactobacillales, Streptococcaceae, Streptococcus, Streptococcus anginosus group, Streptococcus anginosus, Streptococcus anginosus subsp. whileyi, Streptococcus anginosus subsp. whileyi CCUG 39159	NA	ACVD-CRC	NA	I0SDW5_STRAP	NA	NA	NA	NA	NA	NA	NA	NA	NA	NA	NA	NA	NA	NA	NA	NA	NA	NA	NA
18	UniRef90_I0SGQ5	0	ACVD	0	cirrhosis	0	0	0	I0SGQ5	I0SGQ5_STRAP	unreviewed	Peripla_BP_4 domain-containing protein	HMPREF1043_2312	Streptococcus anginosus subsp. whileyi CCUG 39159	100	1095729	cellular organisms, Bacteria, Terrabacteria group, Firmicutes, Bacilli, Lactobacillales, Streptococcaceae, Streptococcus, Streptococcus anginosus group, Streptococcus anginosus, Streptococcus anginosus subsp. whileyi, Streptococcus anginosus subsp. whileyi CCUG 39159	NA	ACVD-cirrhosis	NA	I0SGQ5_STRAP	NA	NA	NA	NA	NA	NA	NA	NA	NA	NA	NA	NA	NA	NA	NA	NA	NA	NA	NA
19	UniRef90_I0SJ19	0	ACVD	0	cirrhosis	0	0	0	I0SJ19	I0SJ19_STRAP	unreviewed	Permease family protein	HMPREF1043_2059	Streptococcus anginosus subsp. whileyi CCUG 39159	397	1095729	cellular organisms, Bacteria, Terrabacteria group, Firmicutes, Bacilli, Lactobacillales, Streptococcaceae, Streptococcus, Streptococcus anginosus group, Streptococcus anginosus, Streptococcus anginosus subsp. whileyi, Streptococcus anginosus subsp. whileyi CCUG 39159	NA	ACVD-cirrhosis	NA	I0SJ19_STRAP	NA	NA	NA	NA	NA	NA	NA	NA	NA	NA	NA	NA	NA	NA	NA	NA	NA	NA	NA
20	UniRef90_I1ZJ98	0	ACVD	IBD	0	0	0	0	I1ZJ98	I1ZJ98_STRPA	unreviewed	PHB domain-containing protein	Spaf_0093	Streptococcus parasanguinis FW213	380	1114965	cellular organisms, Bacteria, Terrabacteria group, Firmicutes, Bacilli, Lactobacillales, Streptococcaceae, Streptococcus, Streptococcus parasanguinis, Streptococcus parasanguinis FW213	NA	ACVD-IBD	NA	I1ZJ98_STRPA	NA	NA	NA	NA	NA	NA	NA	NA	NA	NA	NA	NA	NA	NA	NA	NA	NA	NA	NA
21	UniRef90_I1ZK63	0	ACVD	IBD	0	0	0	0	I1ZK63	I1ZK63_STRPA	unreviewed	Uncharacterized protein	Spaf_0422	Streptococcus parasanguinis FW213	74	1114965	cellular organisms, Bacteria, Terrabacteria group, Firmicutes, Bacilli, Lactobacillales, Streptococcaceae, Streptococcus, Streptococcus parasanguinis, Streptococcus parasanguinis FW213	NA	ACVD-IBD	NA	I1ZK63_STRPA	NA	NA	NA	NA	NA	NA	NA	NA	NA	NA	NA	NA	NA	NA	NA	NA	NA	NA	NA
22	UniRef90_I1ZKE1	0	ACVD	IBD	0	0	0	0	I1ZKE1	I1ZKE1_STRPA	unreviewed	Alanine aminotransferase	Spaf_0504	Streptococcus parasanguinis FW213	63	1114965	cellular organisms, Bacteria, Terrabacteria group, Firmicutes, Bacilli, Lactobacillales, Streptococcaceae, Streptococcus, Streptococcus parasanguinis, Streptococcus parasanguinis FW213	NA	ACVD-IBD	NA	I1ZKE1_STRPA	NA	NA	NA	NA	NA	NA	NA	NA	NA	NA	NA	NA	NA	NA	NA	NA	NA	NA	NA
23	UniRef90_I1ZKN4	0	ACVD	0	cirrhosis	0	0	0	I1ZKN4	I1ZKN4_STRPA	unreviewed	ADP-dependent (S)-NAD(P)H-hydrate dehydratase (EC 4.2.1.136) (ADP-dependent NAD(P)HX dehydratase)	nnrD Spaf_0600	Streptococcus parasanguinis FW213	305	1114965	cellular organisms, Bacteria, Terrabacteria group, Firmicutes, Bacilli, Lactobacillales, Streptococcaceae, Streptococcus, Streptococcus parasanguinis, Streptococcus parasanguinis FW213	NA	ACVD-cirrhosis	NA	I1ZKN4_STRPA	NA	NA	NA	BINDING 126; /note="NAD(P)HX; via amide nitrogen"; /evidence="ECO:0000256|HAMAP-Rule:MF_01965"; BINDING 244; /note="NAD(P)HX"; /evidence="ECO:0000256|HAMAP-Rule:MF_01965"	NA	CATALYTIC ACTIVITY: Reaction=(6S)-NADHX + ADP = AMP + H(+) + NADH + phosphate; Xref=Rhea:RHEA:32223, ChEBI:CHEBI:15378, ChEBI:CHEBI:43474, ChEBI:CHEBI:57945, ChEBI:CHEBI:64074, ChEBI:CHEBI:456215, ChEBI:CHEBI:456216; EC=4.2.1.136; Evidence={ECO:0000256|HAMAP-Rule:MF_01965}; CATALYTIC ACTIVITY: Reaction=(6S)-NADPHX + ADP = AMP + H(+) + NADPH + phosphate; Xref=Rhea:RHEA:32235, ChEBI:CHEBI:15378, Ch…	COFACTOR: Name=Mg(2+); Xref=ChEBI:CHEBI:18420; Evidence={ECO:0000256|HAMAP-Rule:MF_01965};	NA	4.2.1.136	FUNCTION: Catalyzes the dehydration of the S-form of NAD(P)HX at the expense of ADP, which is converted to AMP. Together with NAD(P)HX epimerase, which catalyzes the epimerization of the S- and R-forms, the enzyme allows the repair of both epimers of NAD(P)HX, a damaged form of NAD(P)H that is a result of enzymatic or heat-dependent hydration. {ECO:0000256|HAMAP-Rule:MF_01965}.	NA	NA	NP_BIND 213..217; /note="ADP"; /evidence="ECO:0000256|HAMAP-Rule:MF_01965"; NP_BIND 234..243; /note="ADP"; /evidence="ECO:0000256|HAMAP-Rule:MF_01965"	NA	NA	NA	RHEA:32223; RHEA:32235	NA	NA
24	UniRef90_I1ZKS0	0	ACVD	0	cirrhosis	0	0	0	I1ZKS0	I1ZKS0_STRPA	unreviewed	Uncharacterized protein	Spaf_0636	Streptococcus parasanguinis FW213	47	1114965	cellular organisms, Bacteria, Terrabacteria group, Firmicutes, Bacilli, Lactobacillales, Streptococcaceae, Streptococcus, Streptococcus parasanguinis, Streptococcus parasanguinis FW213	NA	ACVD-cirrhosis	NA	I1ZKS0_STRPA	NA	NA	NA	NA	NA	NA	NA	NA	NA	NA	NA	NA	NA	NA	NA	NA	NA	NA	NA
25	UniRef90_I1ZL48	0	ACVD	IBD	0	0	0	0	I1ZL48	I1ZL48_STRPA	unreviewed	Endoribonuclease L-PSP	tdcF Spaf_0768	Streptococcus parasanguinis FW213	131	1114965	cellular organisms, Bacteria, Terrabacteria group, Firmicutes, Bacilli, Lactobacillales, Streptococcaceae, Streptococcus, Streptococcus parasanguinis, Streptococcus parasanguinis FW213	NA	ACVD-IBD	NA	I1ZL48_STRPA	NA	NA	NA	NA	NA	NA	NA	NA	NA	NA	NA	NA	NA	NA	NA	NA	NA	NA	NA
26	UniRef90_I1ZL92	0	ACVD	IBD	0	0	0	0	I1ZL92	I1ZL92_STRPA	unreviewed	Response regulator, transcriptional regulatory protein	Spaf_0814	Streptococcus parasanguinis FW213	251	1114965	cellular organisms, Bacteria, Terrabacteria group, Firmicutes, Bacilli, Lactobacillales, Streptococcaceae, Streptococcus, Streptococcus parasanguinis, Streptococcus parasanguinis FW213	NA	ACVD-IBD	NA	I1ZL92_STRPA	NA	NA	NA	NA	NA	NA	NA	DNA_BIND 149..247; /note="OmpR/PhoB-type"; /evidence="ECO:0000256|PROSITE-ProRule:PRU01091"	NA	NA	NA	NA	NA	NA	NA	NA	NA	NA	NA
27	UniRef90_I1ZLF6	0	ACVD	IBD	0	0	0	0	I1ZLF6	I1ZLF6_STRPA	unreviewed	AraC-family transcriptional regulator	araC Spaf_0879	Streptococcus parasanguinis FW213	110	1114965	cellular organisms, Bacteria, Terrabacteria group, Firmicutes, Bacilli, Lactobacillales, Streptococcaceae, Streptococcus, Streptococcus parasanguinis, Streptococcus parasanguinis FW213	NA	ACVD-IBD	NA	I1ZLF6_STRPA	NA	NA	NA	NA	NA	NA	NA	NA	NA	NA	NA	NA	NA	NA	NA	NA	NA	NA	NA
28	UniRef90_I1ZLI6	0	ACVD	IBD	0	0	0	0	I1ZLI6	I1ZLI6_STRPA	unreviewed	Uncharacterized protein	Spaf_0909	Streptococcus parasanguinis FW213	294	1114965	cellular organisms, Bacteria, Terrabacteria group, Firmicutes, Bacilli, Lactobacillales, Streptococcaceae, Streptococcus, Streptococcus parasanguinis, Streptococcus parasanguinis FW213	NA	ACVD-IBD	NA	I1ZLI6_STRPA	NA	NA	NA	NA	NA	NA	NA	NA	NA	NA	NA	NA	NA	NA	NA	NA	NA	NA	NA
29	UniRef90_I1ZLN5	0	ACVD	0	cirrhosis	0	0	0	I1ZLN5	I1ZLN5_STRPA	unreviewed	Uncharacterized protein	Spaf_0963	Streptococcus parasanguinis FW213	97	1114965	cellular organisms, Bacteria, Terrabacteria group, Firmicutes, Bacilli, Lactobacillales, Streptococcaceae, Streptococcus, Streptococcus parasanguinis, Streptococcus parasanguinis FW213	NA	ACVD-cirrhosis	NA	I1ZLN5_STRPA	NA	NA	NA	NA	NA	NA	NA	NA	NA	NA	NA	NA	NA	NA	NA	NA	NA	NA	NA
30	UniRef90_I1ZM24	0	ACVD	IBD	0	0	0	0	I1ZM24	I1ZM24_STRPA	unreviewed	SboF	sboF Spaf_1111	Streptococcus parasanguinis FW213	303	1114965	cellular organisms, Bacteria, Terrabacteria group, Firmicutes, Bacilli, Lactobacillales, Streptococcaceae, Streptococcus, Streptococcus parasanguinis, Streptococcus parasanguinis FW213	NA	ACVD-IBD	NA	I1ZM24_STRPA	NA	NA	NA	NA	NA	NA	NA	NA	NA	NA	NA	NA	NP_BIND 38..45; /note="ATP"; /evidence="ECO:0000256|PROSITE-ProRule:PRU00434"	NA	NA	NA	NA	NA	NA
31	UniRef90_I1ZM34	0	ACVD	IBD	0	0	0	0	I1ZM34	I1ZM34_STRPA	unreviewed	Uncharacterized protein	Spaf_1121	Streptococcus parasanguinis FW213	246	1114965	cellular organisms, Bacteria, Terrabacteria group, Firmicutes, Bacilli, Lactobacillales, Streptococcaceae, Streptococcus, Streptococcus parasanguinis, Streptococcus parasanguinis FW213	NA	ACVD-IBD	NA	I1ZM34_STRPA	NA	NA	NA	NA	NA	NA	NA	NA	NA	NA	NA	NA	NA	NA	NA	NA	NA	NA	NA
32	UniRef90_I1ZM50	0	ACVD	IBD	0	0	0	0	I1ZM50	I1ZM50_STRPA	unreviewed	Cytosine-specific methyltransferase (EC 2.1.1.37)	Spaf_1137	Streptococcus parasanguinis FW213	480	1114965	cellular organisms, Bacteria, Terrabacteria group, Firmicutes, Bacilli, Lactobacillales, Streptococcaceae, Streptococcus, Streptococcus parasanguinis, Streptococcus parasanguinis FW213	NA	ACVD-IBD	NA	I1ZM50_STRPA	NA	ACT_SITE 105; /evidence="ECO:0000256|PROSITE-ProRule:PRU01016"	NA	NA	NA	CATALYTIC ACTIVITY: Reaction=a 2'-deoxycytidine in DNA + S-adenosyl-L-methionine = a 5-methyl-2'-deoxycytidine in DNA + H(+) + S-adenosyl-L-homocysteine; Xref=Rhea:RHEA:13681, Rhea:RHEA-COMP:11369, Rhea:RHEA-COMP:11370, ChEBI:CHEBI:15378, ChEBI:CHEBI:57856, ChEBI:CHEBI:59789, ChEBI:CHEBI:85452, ChEBI:CHEBI:85454; EC=2.1.1.37; Evidence={ECO:0000256|ARBA:ARBA00000743, ECO:0000256|RuleBase:RU000417};	NA	NA	2.1.1.37	NA	NA	NA	NA	NA	NA	NA	RHEA:13681	NA	NA
33	UniRef90_I1ZM57	0	ACVD	0	cirrhosis	0	0	0	I1ZM57	I1ZM57_STRPA	unreviewed	Probable GTP-binding protein EngB	engB Spaf_1144	Streptococcus parasanguinis FW213	200	1114965	cellular organisms, Bacteria, Terrabacteria group, Firmicutes, Bacilli, Lactobacillales, Streptococcaceae, Streptococcus, Streptococcus parasanguinis, Streptococcus parasanguinis FW213	NA	ACVD-cirrhosis	NA	I1ZM57_STRPA	NA	NA	NA	NA	NA	NA	COFACTOR: Name=Mg(2+); Xref=ChEBI:CHEBI:18420; Evidence={ECO:0000256|ARBA:ARBA00001946};	NA	NA	FUNCTION: Necessary for normal cell division and for the maintenance of normal septation. {ECO:0000256|HAMAP-Rule:MF_00321}.	NA	NA	NA	NA	NA	NA	NA	NA	NA
34	UniRef90_I1ZM66	0	ACVD	0	cirrhosis	0	0	0	I1ZM66	I1ZM66_STRPA	unreviewed	4-hydroxy-tetrahydrodipicolinate reductase (HTPA reductase) (EC 1.17.1.8)	dapB Spaf_1153	Streptococcus parasanguinis FW213	266	1114965	cellular organisms, Bacteria, Terrabacteria group, Firmicutes, Bacilli, Lactobacillales, Streptococcaceae, Streptococcus, Streptococcus parasanguinis, Streptococcus parasanguinis FW213	NA	ACVD-cirrhosis	NA	I1ZM66_STRPA	NA	ACT_SITE 156; /note="Proton donor/acceptor"; /evidence="ECO:0000256|HAMAP-Rule:MF_00102"; ACT_SITE 160; /note="Proton donor"; /evidence="ECO:0000256|HAMAP-Rule:MF_00102"	NA	BINDING 46; /note="NAD"; /evidence="ECO:0000256|HAMAP-Rule:MF_00102"; BINDING 157; /note="Substrate"; /evidence="ECO:0000256|HAMAP-Rule:MF_00102"	NA	CATALYTIC ACTIVITY: Reaction=(S)-2,3,4,5-tetrahydrodipicolinate + H2O + NAD(+) = (2S,4S)-4-hydroxy-2,3,4,5-tetrahydrodipicolinate + H(+) + NADH; Xref=Rhea:RHEA:35323, ChEBI:CHEBI:15377, ChEBI:CHEBI:15378, ChEBI:CHEBI:16845, ChEBI:CHEBI:57540, ChEBI:CHEBI:57945, ChEBI:CHEBI:67139; EC=1.17.1.8; Evidence={ECO:0000256|HAMAP-Rule:MF_00102}; CATALYTIC ACTIVITY: Reaction=(S)-2,3,4,5-tetrahydrodipicolina…	NA	NA	1.17.1.8	FUNCTION: Catalyzes the conversion of 4-hydroxy-tetrahydrodipicolinate (HTPA) to tetrahydrodipicolinate. {ECO:0000256|HAMAP-Rule:MF_00102}.	NA	NA	NP_BIND 20..25; /note="NAD(P)"; /evidence="ECO:0000256|HAMAP-Rule:MF_00102"; NP_BIND 100..102; /note="NAD(P)"; /evidence="ECO:0000256|HAMAP-Rule:MF_00102"; NP_BIND 126..129; /note="NAD(P)"; /evidence="ECO:0000256|HAMAP-Rule:MF_00102"	PATHWAY: Amino-acid biosynthesis; L-lysine biosynthesis via DAP pathway; (S)-tetrahydrodipicolinate from L-aspartate: step 4/4. {ECO:0000256|HAMAP-Rule:MF_00102}.	NA	NA	RHEA:35323; RHEA:35331	NA	NA
35	UniRef90_I1ZPB4	0	ACVD	IBD	0	0	0	0	I1ZPB4	I1ZPB4_STRPA	unreviewed	Uncharacterized protein	Spaf_1946	Streptococcus parasanguinis FW213	188	1114965	cellular organisms, Bacteria, Terrabacteria group, Firmicutes, Bacilli, Lactobacillales, Streptococcaceae, Streptococcus, Streptococcus parasanguinis, Streptococcus parasanguinis FW213	NA	ACVD-IBD	NA	I1ZPB4_STRPA	NA	NA	NA	NA	NA	NA	NA	NA	NA	NA	NA	NA	NA	NA	NA	NA	NA	NA	NA
36	UniRef90_I2J6U4	0	ACVD	IBD	0	0	0	0	I2J6U4	I2J6U4_9STRE	unreviewed	Uncharacterized protein	HMPREF1116_1737	Streptococcus sp. SK140	46	1095726	cellular organisms, Bacteria, Terrabacteria group, Firmicutes, Bacilli, Lactobacillales, Streptococcaceae, Streptococcus, unclassified Streptococcus, Streptococcus sp. SK140	NA	ACVD-IBD	1	I2J6U4_9STRE	NA	NA	NA	NA	NA	NA	NA	NA	NA	NA	NA	NA	NA	NA	NA	NA	NA	NA	NA
37	UniRef90_I2NDG3	0	ACVD	IBD	0	0	0	0	I2NDG3	I2NDG3_STRPA	unreviewed	IS3-Spn1, transposase family protein	HMPREF9971_1897	Streptococcus parasanguinis F0449	75	1095733	cellular organisms, Bacteria, Terrabacteria group, Firmicutes, Bacilli, Lactobacillales, Streptococcaceae, Streptococcus, Streptococcus parasanguinis, Streptococcus parasanguinis F0449	NA	ACVD-IBD	NA	I2NDG3_STRPA	NA	NA	NA	NA	NA	NA	NA	NA	NA	NA	NA	NA	NA	NA	NA	NA	NA	NA	NA
38	UniRef90_I2NQ42	0	ACVD	0	cirrhosis	0	0	0	I2NQ42	I2NQ42_STRPA	unreviewed	Gram positive anchor (Fragment)	HMPREF9971_1970	Streptococcus parasanguinis F0449	198	1095733	cellular organisms, Bacteria, Terrabacteria group, Firmicutes, Bacilli, Lactobacillales, Streptococcaceae, Streptococcus, Streptococcus parasanguinis, Streptococcus parasanguinis F0449	NA	ACVD-cirrhosis	NA	I2NQ42_STRPA	NA	NA	NA	NA	NA	NA	NA	NA	NA	NA	NA	NA	NA	NA	NA	NA	NA	NA	NA
39	UniRef90_J0YXR4	0	ACVD	IBD	0	0	0	0	J0YXR4	J0YXR4_9STRE	unreviewed	GNAT family acetyltransferase (EC 2.3.1.-)	p20 SPAR10_0136	Streptococcus infantis SPAR10	191	1159208	cellular organisms, Bacteria, Terrabacteria group, Firmicutes, Bacilli, Lactobacillales, Streptococcaceae, Streptococcus, Streptococcus infantis, Streptococcus infantis SPAR10	NA	ACVD-IBD	NA	J0YXR4_9STRE	NA	NA	NA	NA	NA	NA	NA	NA	2.3.1.-	NA	NA	NA	NA	NA	NA	NA	NA	NA	NA
40	UniRef90_J7R9R5	CRC	ACVD	0	0	0	0	0	J7R9R5	J7R9R5_ECOLX	unreviewed	Uncharacterized protein	A6V01_04840 A9819_24540 A9P13_22540 A9X72_21725 AC789_1c47800 ACN002_4592 ACN68_21040 ACN81_00915 ACU57_13820 ACU90_07680 AM270_09760 AM446_24140 AM464_16285 AML07_24580 AML35_18505 APZ14_00700 ARC77_18855 AU473_27300 AUQ13_11305 AUS26_22400 AW059_08480 AW106_26400 B6V57_25525 B9M99_24690 B9T59_08940 BANRA_00294 BB545_14810 BEN53_01700 BHF46_09110 BIZ41_22955 BK292_12365 BK296_03835 BK334_20900 B…	Escherichia coli	64	562	cellular organisms, Bacteria, Proteobacteria, Gammaproteobacteria, Enterobacterales, Enterobacteriaceae, Escherichia, Escherichia coli	NA	ACVD-CRC	1	NA	NA	NA	NA	NA	NA	NA	NA	NA	NA	NA	NA	NA	NA	NA	NA	NA	NA	NA	NA
41	UniRef90_J7SII1	0	ACVD	IBD	0	0	0	0	J7SII1	J7SII1_STRSL	unreviewed	Phage protein	RSSL_01439	Streptococcus salivarius K12	157	1200793	cellular organisms, Bacteria, Terrabacteria group, Firmicutes, Bacilli, Lactobacillales, Streptococcaceae, Streptococcus, Streptococcus salivarius, Streptococcus salivarius K12	NA	ACVD-IBD	NA	J7SII1_STRSL	NA	NA	NA	NA	NA	NA	NA	NA	NA	NA	NA	NA	NA	NA	NA	NA	NA	NA	NA
42	UniRef90_J7TTI4	0	ACVD	IBD	0	0	0	0	J7TTI4	J7TTI4_STRSL	unreviewed	Mutator family transposase	RSSL_00033	Streptococcus salivarius K12	222	1200793	cellular organisms, Bacteria, Terrabacteria group, Firmicutes, Bacilli, Lactobacillales, Streptococcaceae, Streptococcus, Streptococcus salivarius, Streptococcus salivarius K12	NA	ACVD-IBD	NA	J7TTI4_STRSL	NA	NA	NA	NA	NA	NA	NA	NA	NA	FUNCTION: Required for the transposition of the insertion element. {ECO:0000256|ARBA:ARBA00002190, ECO:0000256|RuleBase:RU365089}.	NA	NA	NA	NA	NA	NA	NA	NA	NA
43	UniRef90_J7TZD5	0	ACVD	IBD	0	0	0	0	J7TZD5	J7TZD5_STRSL	unreviewed	Uncharacterized protein	RSSL_00003	Streptococcus salivarius K12	153	1200793	cellular organisms, Bacteria, Terrabacteria group, Firmicutes, Bacilli, Lactobacillales, Streptococcaceae, Streptococcus, Streptococcus salivarius, Streptococcus salivarius K12	NA	ACVD-IBD	NA	NA	NA	NA	NA	NA	NA	NA	NA	NA	NA	NA	NA	NA	NA	NA	NA	NA	NA	NA	NA
44	UniRef90_J9FXX9	0	ACVD	IBD	0	0	0	0	J9FXX9	J9FXX9_9ZZZZ	unreviewed	Ribose ABC transporter, permease protein (Fragment)	EVA_19684	gut metagenome	128	749906	unclassified sequences, metagenomes, organismal metagenomes, gut metagenome	NA	ACVD-IBD	1	J9FXX9_9ZZZZ	NA	NA	NA	NA	NA	NA	NA	NA	NA	NA	NA	NA	NA	NA	NA	NA	NA	NA	NA
45	UniRef90_J9GAZ0	0	ACVD	IBD	0	0	0	0	J9GAZ0	J9GAZ0_9ZZZZ	unreviewed	Uncharacterized protein	EVA_15335	gut metagenome	50	749906	unclassified sequences, metagenomes, organismal metagenomes, gut metagenome	NA	ACVD-IBD	1	J9GAZ0_9ZZZZ	NA	NA	NA	NA	NA	NA	NA	NA	NA	NA	NA	NA	NA	NA	NA	NA	NA	NA	NA
46	UniRef90_K1U2P9	0	ACVD	IBD	0	0	0	0	K1U2P9	K1U2P9_9ZZZZ	unreviewed	Lipoprotein NLP/P60 family (Fragment)	LEA_06650	human gut metagenome	152	408170	unclassified sequences, metagenomes, organismal metagenomes, human gut metagenome	NA	ACVD-IBD	1	K1U2P9_9ZZZZ	NA	NA	NA	NA	NA	NA	NA	NA	NA	NA	NA	NA	NA	NA	NA	NA	NA	NA	NA
47	UniRef90_K4QCU3	CRC	ACVD	IBD	0	0	0	0	K4QCU3	K4QCU3_STREQ	unreviewed	Protein virD4	SDSE_1354	Streptococcus dysgalactiae subsp. equisimilis AC-2713	594	759913	cellular organisms, Bacteria, Terrabacteria group, Firmicutes, Bacilli, Lactobacillales, Streptococcaceae, Streptococcus, Streptococcus dysgalactiae group, Streptococcus dysgalactiae, Streptococcus dysgalactiae subsp. equisimilis (Streptococcus equisimilis), Streptococcus dysgalactiae subsp. equisimilis AC-2713	NA	ACVD-IBD-CRC	NA	K4QCU3_STREQ	NA	NA	NA	NA	NA	NA	NA	NA	NA	NA	NA	NA	NA	NA	NA	NA	NA	NA	NA
48	UniRef90_A8AU87	0	ACVD	0	cirrhosis	0	0	0	A8AU87	MNMG_STRGC	reviewed	tRNA uridine 5-carboxymethylaminomethyl modification enzyme MnmG (Glucose-inhibited division protein A)	mnmG gidA SGO_0025	Streptococcus gordonii (strain Challis / ATCC 35105 / BCRC 15272 / CH1 / DL1 / V288)	639	467705	cellular organisms, Bacteria, Terrabacteria group, Firmicutes, Bacilli, Lactobacillales, Streptococcaceae, Streptococcus, Streptococcus gordonii, Streptococcus gordonii str. Challis, Streptococcus gordonii (strain Challis / ATCC 35105 / BCRC 15272 / CH1 / DL1 / V288)	gidA	ACVD-cirrhosis	NA	MNMG_STRGC	NA	NA	NA	NA	NA	NA	COFACTOR: Name=FAD; Xref=ChEBI:CHEBI:57692; Evidence={ECO:0000255|HAMAP-Rule:MF_00129};	NA	NA	FUNCTION: NAD-binding protein involved in the addition of a carboxymethylaminomethyl (cmnm) group at the wobble position (U34) of certain tRNAs, forming tRNA-cmnm(5)s(2)U34. {ECO:0000255|HAMAP-Rule:MF_00129}.	NA	NA	NP_BIND 15..20; /note="FAD"; /evidence="ECO:0000255|HAMAP-Rule:MF_00129"; NP_BIND 276..290; /note="NAD"; /evidence="ECO:0000255|HAMAP-Rule:MF_00129"	NA	NA	NA	NA	NA	NA
49	UniRef90_A8AUS7	0	ACVD	IBD	0	0	0	0	A8AUS7	A8AUS7_STRGC	unreviewed	Divalent metal cation transporter MntH	mntH SGO_0217	Streptococcus gordonii (strain Challis / ATCC 35105 / BCRC 15272 / CH1 / DL1 / V288)	444	467705	cellular organisms, Bacteria, Terrabacteria group, Firmicutes, Bacilli, Lactobacillales, Streptococcaceae, Streptococcus, Streptococcus gordonii, Streptococcus gordonii str. Challis, Streptococcus gordonii (strain Challis / ATCC 35105 / BCRC 15272 / CH1 / DL1 / V288)	NA	ACVD-IBD	NA	A8AUS7_STRGC	NA	NA	NA	NA	NA	NA	NA	NA	NA	FUNCTION: H(+)-stimulated, divalent metal cation uptake system. {ECO:0000256|HAMAP-Rule:MF_00221}.	NA	NA	NA	NA	NA	NA	NA	NA	NA
50	UniRef90_A8AUY2	0	ACVD	0	cirrhosis	0	0	0	A8AUY2	A8AUY2_STRGC	unreviewed	Zinc-binding oxidoreductase	SGO_0273	Streptococcus gordonii (strain Challis / ATCC 35105 / BCRC 15272 / CH1 / DL1 / V288)	334	467705	cellular organisms, Bacteria, Terrabacteria group, Firmicutes, Bacilli, Lactobacillales, Streptococcaceae, Streptococcus, Streptococcus gordonii, Streptococcus gordonii str. Challis, Streptococcus gordonii (strain Challis / ATCC 35105 / BCRC 15272 / CH1 / DL1 / V288)	NA	ACVD-cirrhosis	NA	A8AUY2_STRGC	NA	NA	NA	NA	NA	NA	NA	NA	NA	NA	NA	NA	NA	NA	NA	NA	NA	NA	NA
51	UniRef90_A8AUY3	0	ACVD	0	cirrhosis	0	0	0	A8AUY3	A8AUY3_STRGC	unreviewed	Transcriptional regulator, TetR family	SGO_0274	Streptococcus gordonii (strain Challis / ATCC 35105 / BCRC 15272 / CH1 / DL1 / V288)	214	467705	cellular organisms, Bacteria, Terrabacteria group, Firmicutes, Bacilli, Lactobacillales, Streptococcaceae, Streptococcus, Streptococcus gordonii, Streptococcus gordonii str. Challis, Streptococcus gordonii (strain Challis / ATCC 35105 / BCRC 15272 / CH1 / DL1 / V288)	NA	ACVD-cirrhosis	NA	A8AUY3_STRGC	NA	NA	NA	NA	NA	NA	NA	DNA_BIND 41..60; /note="H-T-H motif"; /evidence="ECO:0000256|PROSITE-ProRule:PRU00335"	NA	NA	NA	NA	NA	NA	NA	NA	NA	NA	NA
52	UniRef90_A8AV05	0	ACVD	0	cirrhosis	0	0	0	A8AV05	A8AV05_STRGC	unreviewed	Integral membrane protein	SGO_0296	Streptococcus gordonii (strain Challis / ATCC 35105 / BCRC 15272 / CH1 / DL1 / V288)	86	467705	cellular organisms, Bacteria, Terrabacteria group, Firmicutes, Bacilli, Lactobacillales, Streptococcaceae, Streptococcus, Streptococcus gordonii, Streptococcus gordonii str. Challis, Streptococcus gordonii (strain Challis / ATCC 35105 / BCRC 15272 / CH1 / DL1 / V288)	NA	ACVD-cirrhosis	NA	A8AV05_STRGC	NA	NA	NA	NA	NA	NA	NA	NA	NA	NA	NA	NA	NA	NA	NA	NA	NA	NA	NA
53	UniRef90_A8AVA6	0	ACVD	0	cirrhosis	0	0	0	A8AVA6	HRCA_STRGC	reviewed	Heat-inducible transcription repressor HrcA	hrcA SGO_0400	Streptococcus gordonii (strain Challis / ATCC 35105 / BCRC 15272 / CH1 / DL1 / V288)	344	467705	cellular organisms, Bacteria, Terrabacteria group, Firmicutes, Bacilli, Lactobacillales, Streptococcaceae, Streptococcus, Streptococcus gordonii, Streptococcus gordonii str. Challis, Streptococcus gordonii (strain Challis / ATCC 35105 / BCRC 15272 / CH1 / DL1 / V288)	NA	ACVD-cirrhosis	NA	HRCA_STRGC	NA	NA	NA	NA	NA	NA	NA	NA	NA	FUNCTION: Negative regulator of class I heat shock genes (grpE-dnaK-dnaJ and groELS operons). Prevents heat-shock induction of these operons. {ECO:0000255|HAMAP-Rule:MF_00081}.	NA	NA	NA	NA	NA	NA	NA	NA	NA
54	UniRef90_A8AVE1	0	ACVD	IBD	cirrhosis	0	0	0	A8AVE1	GATC_STRGC	reviewed	Aspartyl/glutamyl-tRNA(Asn/Gln) amidotransferase subunit C (Asp/Glu-ADT subunit C) (EC 6.3.5.-)	gatC SGO_0435	Streptococcus gordonii (strain Challis / ATCC 35105 / BCRC 15272 / CH1 / DL1 / V288)	100	467705	cellular organisms, Bacteria, Terrabacteria group, Firmicutes, Bacilli, Lactobacillales, Streptococcaceae, Streptococcus, Streptococcus gordonii, Streptococcus gordonii str. Challis, Streptococcus gordonii (strain Challis / ATCC 35105 / BCRC 15272 / CH1 / DL1 / V288)	NA	ACVD-cirrhosis-IBD	NA	GATC_STRGC	NA	NA	NA	NA	NA	CATALYTIC ACTIVITY: Reaction=ATP + H2O + L-glutamine + L-glutamyl-tRNA(Gln) = ADP + H(+) + L-glutamate + L-glutaminyl-tRNA(Gln) + phosphate; Xref=Rhea:RHEA:17521, Rhea:RHEA-COMP:9681, Rhea:RHEA-COMP:9684, ChEBI:CHEBI:15377, ChEBI:CHEBI:15378, ChEBI:CHEBI:29985, ChEBI:CHEBI:30616, ChEBI:CHEBI:43474, ChEBI:CHEBI:58359, ChEBI:CHEBI:78520, ChEBI:CHEBI:78521, ChEBI:CHEBI:456216; Evidence={ECO:0000255|…	NA	NA	6.3.5.-	FUNCTION: Allows the formation of correctly charged Asn-tRNA(Asn) or Gln-tRNA(Gln) through the transamidation of misacylated Asp-tRNA(Asn) or Glu-tRNA(Gln) in organisms which lack either or both of asparaginyl-tRNA or glutaminyl-tRNA synthetases. The reaction takes place in the presence of glutamine and ATP through an activated phospho-Asp-tRNA(Asn) or phospho-Glu-tRNA(Gln). {ECO:0000255|HAMAP-Ru…	NA	NA	NA	NA	NA	NA	RHEA:17521; RHEA:14513	NA	NA
55	UniRef90_A8AVP9	0	ACVD	IBD	0	0	0	0	A8AVP9	A8AVP9_STRGC	unreviewed	Transcription termination/antitermination protein NusA	nusA SGO_0543	Streptococcus gordonii (strain Challis / ATCC 35105 / BCRC 15272 / CH1 / DL1 / V288)	413	467705	cellular organisms, Bacteria, Terrabacteria group, Firmicutes, Bacilli, Lactobacillales, Streptococcaceae, Streptococcus, Streptococcus gordonii, Streptococcus gordonii str. Challis, Streptococcus gordonii (strain Challis / ATCC 35105 / BCRC 15272 / CH1 / DL1 / V288)	NA	ACVD-IBD	NA	A8AVP9_STRGC	NA	NA	NA	NA	NA	NA	NA	NA	NA	FUNCTION: Participates in both transcription termination and antitermination. {ECO:0000256|HAMAP-Rule:MF_00945}.	NA	NA	NA	NA	NA	NA	NA	NA	NA
56	UniRef90_A8AVR6	0	ACVD	IBD	0	0	0	0	A8AVR6	A8AVR6_STRGC	unreviewed	Site-specific DNA-methyltransferase (adenine-specific) (EC 2.1.1.72)	hsdM SGO_0560	Streptococcus gordonii (strain Challis / ATCC 35105 / BCRC 15272 / CH1 / DL1 / V288)	535	467705	cellular organisms, Bacteria, Terrabacteria group, Firmicutes, Bacilli, Lactobacillales, Streptococcaceae, Streptococcus, Streptococcus gordonii, Streptococcus gordonii str. Challis, Streptococcus gordonii (strain Challis / ATCC 35105 / BCRC 15272 / CH1 / DL1 / V288)	NA	ACVD-IBD	NA	NA	NA	NA	NA	NA	NA	NA	NA	NA	NA	NA	NA	NA	NA	NA	NA	NA	NA	NA	NA
57	UniRef90_A8AVR7	0	ACVD	IBD	0	0	0	0	A8AVR7	A8AVR7_STRGC	unreviewed	Uncharacterized protein	SGO_0561	Streptococcus gordonii (strain Challis / ATCC 35105 / BCRC 15272 / CH1 / DL1 / V288)	112	467705	cellular organisms, Bacteria, Terrabacteria group, Firmicutes, Bacilli, Lactobacillales, Streptococcaceae, Streptococcus, Streptococcus gordonii, Streptococcus gordonii str. Challis, Streptococcus gordonii (strain Challis / ATCC 35105 / BCRC 15272 / CH1 / DL1 / V288)	NA	ACVD-IBD	NA	A8AVR7_STRGC	NA	NA	NA	NA	NA	NA	NA	NA	NA	NA	NA	NA	NA	NA	NA	NA	NA	NA	NA
58	UniRef90_A8AVY6	0	ACVD	IBD	0	0	0	0	A8AVY6	A8AVY6_STRGC	unreviewed	Cytosine-specific methyltransferase (EC 2.1.1.37)	SGO_0643	Streptococcus gordonii (strain Challis / ATCC 35105 / BCRC 15272 / CH1 / DL1 / V288)	406	467705	cellular organisms, Bacteria, Terrabacteria group, Firmicutes, Bacilli, Lactobacillales, Streptococcaceae, Streptococcus, Streptococcus gordonii, Streptococcus gordonii str. Challis, Streptococcus gordonii (strain Challis / ATCC 35105 / BCRC 15272 / CH1 / DL1 / V288)	NA	ACVD-IBD	NA	A8AVY6_STRGC	NA	ACT_SITE 87; /evidence="ECO:0000256|PROSITE-ProRule:PRU01016"	NA	NA	NA	CATALYTIC ACTIVITY: Reaction=a 2'-deoxycytidine in DNA + S-adenosyl-L-methionine = a 5-methyl-2'-deoxycytidine in DNA + H(+) + S-adenosyl-L-homocysteine; Xref=Rhea:RHEA:13681, Rhea:RHEA-COMP:11369, Rhea:RHEA-COMP:11370, ChEBI:CHEBI:15378, ChEBI:CHEBI:57856, ChEBI:CHEBI:59789, ChEBI:CHEBI:85452, ChEBI:CHEBI:85454; EC=2.1.1.37; Evidence={ECO:0000256|ARBA:ARBA00000743, ECO:0000256|RuleBase:RU000417};	NA	NA	2.1.1.37	NA	NA	NA	NA	NA	NA	NA	RHEA:13681	NA	NA
59	UniRef90_A8AWM5	0	ACVD	IBD	cirrhosis	0	0	0	A8AWM5	GLMM_STRGC	reviewed	Phosphoglucosamine mutase (EC 5.4.2.10)	glmM SGO_0889	Streptococcus gordonii (strain Challis / ATCC 35105 / BCRC 15272 / CH1 / DL1 / V288)	450	467705	cellular organisms, Bacteria, Terrabacteria group, Firmicutes, Bacilli, Lactobacillales, Streptococcaceae, Streptococcus, Streptococcus gordonii, Streptococcus gordonii str. Challis, Streptococcus gordonii (strain Challis / ATCC 35105 / BCRC 15272 / CH1 / DL1 / V288)	NA	ACVD-cirrhosis-IBD	NA	GLMM_STRGC	NA	ACT_SITE 101; /note="Phosphoserine intermediate"; /evidence="ECO:0000255|HAMAP-Rule:MF_01554"	NA	NA	NA	CATALYTIC ACTIVITY: Reaction=alpha-D-glucosamine 1-phosphate = D-glucosamine 6-phosphate; Xref=Rhea:RHEA:23424, ChEBI:CHEBI:58516, ChEBI:CHEBI:58725; EC=5.4.2.10; Evidence={ECO:0000255|HAMAP-Rule:MF_01554};	COFACTOR: Name=Mg(2+); Xref=ChEBI:CHEBI:18420; Evidence={ECO:0000255|HAMAP-Rule:MF_01554}; Note=Binds 1 Mg(2+) ion per subunit. {ECO:0000255|HAMAP-Rule:MF_01554};	NA	5.4.2.10	FUNCTION: Catalyzes the conversion of glucosamine-6-phosphate to glucosamine-1-phosphate. {ECO:0000255|HAMAP-Rule:MF_01554}.	NA	METAL 101; /note="Magnesium; via phosphate group"; /evidence="ECO:0000255|HAMAP-Rule:MF_01554"; METAL 240; /note="Magnesium"; /evidence="ECO:0000255|HAMAP-Rule:MF_01554"; METAL 242; /note="Magnesium"; /evidence="ECO:0000255|HAMAP-Rule:MF_01554"; METAL 244; /note="Magnesium"; /evidence="ECO:0000255|HAMAP-Rule:MF_01554"	NA	NA	NA	NA	RHEA:23424	NA	NA
60	UniRef90_A8AWW4	0	ACVD	IBD	0	0	0	0	A8AWW4	A8AWW4_STRGC	unreviewed	Amino acid ABC transporter, permease protein SP0711	SGO_0985	Streptococcus gordonii (strain Challis / ATCC 35105 / BCRC 15272 / CH1 / DL1 / V288)	226	467705	cellular organisms, Bacteria, Terrabacteria group, Firmicutes, Bacilli, Lactobacillales, Streptococcaceae, Streptococcus, Streptococcus gordonii, Streptococcus gordonii str. Challis, Streptococcus gordonii (strain Challis / ATCC 35105 / BCRC 15272 / CH1 / DL1 / V288)	NA	ACVD-IBD	NA	A8AWW4_STRGC	NA	NA	NA	NA	NA	NA	NA	NA	NA	NA	NA	NA	NA	NA	NA	NA	NA	NA	NA
61	UniRef90_A8AX36	0	ACVD	IBD	cirrhosis	0	0	0	A8AX36	A8AX36_STRGC	unreviewed	Phosphate transport system permease protein PstA	pstA SGO_1057	Streptococcus gordonii (strain Challis / ATCC 35105 / BCRC 15272 / CH1 / DL1 / V288)	294	467705	cellular organisms, Bacteria, Terrabacteria group, Firmicutes, Bacilli, Lactobacillales, Streptococcaceae, Streptococcus, Streptococcus gordonii, Streptococcus gordonii str. Challis, Streptococcus gordonii (strain Challis / ATCC 35105 / BCRC 15272 / CH1 / DL1 / V288)	NA	ACVD-cirrhosis-IBD	NA	A8AX36_STRGC	NA	NA	NA	NA	NA	NA	NA	NA	NA	NA	NA	NA	NA	NA	NA	NA	NA	NA	NA
62	UniRef90_A8AX55	0	ACVD	IBD	0	0	0	0	A8AX55	A8AX55_STRGC	unreviewed	30S ribosomal protein S20	rpsT SGO_1076	Streptococcus gordonii (strain Challis / ATCC 35105 / BCRC 15272 / CH1 / DL1 / V288)	80	467705	cellular organisms, Bacteria, Terrabacteria group, Firmicutes, Bacilli, Lactobacillales, Streptococcaceae, Streptococcus, Streptococcus gordonii, Streptococcus gordonii str. Challis, Streptococcus gordonii (strain Challis / ATCC 35105 / BCRC 15272 / CH1 / DL1 / V288)	NA	ACVD-IBD	NA	A8AX55_STRGC	NA	NA	NA	NA	NA	NA	NA	NA	NA	FUNCTION: Binds directly to 16S ribosomal RNA. {ECO:0000256|HAMAP-Rule:MF_00500}.	NA	NA	NA	NA	NA	NA	NA	NA	NA
63	UniRef90_A8AXG2	0	ACVD	IBD	0	0	0	0	A8AXG2	A8AXG2_STRGC	unreviewed	Acetyltransferase, GNAT family	SGO_1185	Streptococcus gordonii (strain Challis / ATCC 35105 / BCRC 15272 / CH1 / DL1 / V288)	184	467705	cellular organisms, Bacteria, Terrabacteria group, Firmicutes, Bacilli, Lactobacillales, Streptococcaceae, Streptococcus, Streptococcus gordonii, Streptococcus gordonii str. Challis, Streptococcus gordonii (strain Challis / ATCC 35105 / BCRC 15272 / CH1 / DL1 / V288)	NA	ACVD-IBD	NA	A8AXG2_STRGC	NA	NA	NA	NA	NA	NA	NA	NA	NA	NA	NA	NA	NA	NA	NA	NA	NA	NA	NA
64	UniRef90_A8AXG7	0	ACVD	IBD	0	0	0	0	A8AXG7	A8AXG7_STRGC	unreviewed	Uncharacterized protein	SGO_1190	Streptococcus gordonii (strain Challis / ATCC 35105 / BCRC 15272 / CH1 / DL1 / V288)	136	467705	cellular organisms, Bacteria, Terrabacteria group, Firmicutes, Bacilli, Lactobacillales, Streptococcaceae, Streptococcus, Streptococcus gordonii, Streptococcus gordonii str. Challis, Streptococcus gordonii (strain Challis / ATCC 35105 / BCRC 15272 / CH1 / DL1 / V288)	NA	ACVD-IBD	NA	A8AXG7_STRGC	NA	NA	NA	NA	NA	NA	NA	NA	NA	NA	NA	NA	NA	NA	NA	NA	NA	NA	NA
65	UniRef90_A8AXH0	0	ACVD	IBD	cirrhosis	0	0	0	A8AXH0	TRMFO_STRGC	reviewed	Methylenetetrahydrofolate--tRNA-(uracil-5-)-methyltransferase TrmFO (EC 2.1.1.74) (Folate-dependent tRNA (uracil-5-)-methyltransferase) (Folate-dependent tRNA(M-5-U54)-methyltransferase)	trmFO gid SGO_1193	Streptococcus gordonii (strain Challis / ATCC 35105 / BCRC 15272 / CH1 / DL1 / V288)	444	467705	cellular organisms, Bacteria, Terrabacteria group, Firmicutes, Bacilli, Lactobacillales, Streptococcaceae, Streptococcus, Streptococcus gordonii, Streptococcus gordonii str. Challis, Streptococcus gordonii (strain Challis / ATCC 35105 / BCRC 15272 / CH1 / DL1 / V288)	gid	ACVD-cirrhosis-IBD	NA	TRMFO_STRGC	NA	NA	NA	NA	NA	CATALYTIC ACTIVITY: Reaction=(6R)-5,10-methylene-5,6,7,8-tetrahydrofolate + H(+) + NADH + uridine(54) in tRNA = (6S)-5,6,7,8-tetrahydrofolate + 5-methyluridine(54) in tRNA + NAD(+); Xref=Rhea:RHEA:16873, Rhea:RHEA-COMP:10167, Rhea:RHEA-COMP:10193, ChEBI:CHEBI:15378, ChEBI:CHEBI:15636, ChEBI:CHEBI:57453, ChEBI:CHEBI:57540, ChEBI:CHEBI:57945, ChEBI:CHEBI:65315, ChEBI:CHEBI:74447; EC=2.1.1.74; Evide…	COFACTOR: Name=FAD; Xref=ChEBI:CHEBI:57692; Evidence={ECO:0000255|HAMAP-Rule:MF_01037};	NA	2.1.1.74	FUNCTION: Catalyzes the folate-dependent formation of 5-methyl-uridine at position 54 (M-5-U54) in all tRNAs. {ECO:0000255|HAMAP-Rule:MF_01037}.	NA	NA	NP_BIND 10..15; /note="FAD"; /evidence="ECO:0000255|HAMAP-Rule:MF_01037"	NA	NA	NA	RHEA:16873; RHEA:62372	NA	NA
66	UniRef90_A8AXP8	0	ACVD	IBD	0	0	0	0	A8AXP8	RS21_STRGC	reviewed	30S ribosomal protein S21	rpsU SGO_1276	Streptococcus gordonii (strain Challis / ATCC 35105 / BCRC 15272 / CH1 / DL1 / V288)	58	467705	cellular organisms, Bacteria, Terrabacteria group, Firmicutes, Bacilli, Lactobacillales, Streptococcaceae, Streptococcus, Streptococcus gordonii, Streptococcus gordonii str. Challis, Streptococcus gordonii (strain Challis / ATCC 35105 / BCRC 15272 / CH1 / DL1 / V288)	NA	ACVD-IBD	NA	RS21_STRGC	NA	NA	NA	NA	NA	NA	NA	NA	NA	NA	NA	NA	NA	NA	NA	NA	NA	NA	NA
67	UniRef90_A8AXW1	0	ACVD	IBD	cirrhosis	0	0	0	A8AXW1	PFKA_STRGC	reviewed	ATP-dependent 6-phosphofructokinase (ATP-PFK) (Phosphofructokinase) (EC 2.7.1.11) (Phosphohexokinase)	pfkA SGO_1340	Streptococcus gordonii (strain Challis / ATCC 35105 / BCRC 15272 / CH1 / DL1 / V288)	336	467705	cellular organisms, Bacteria, Terrabacteria group, Firmicutes, Bacilli, Lactobacillales, Streptococcaceae, Streptococcus, Streptococcus gordonii, Streptococcus gordonii str. Challis, Streptococcus gordonii (strain Challis / ATCC 35105 / BCRC 15272 / CH1 / DL1 / V288)	NA	ACVD-cirrhosis-IBD	NA	PFKA_STRGC	NA	ACT_SITE 127; /note="Proton acceptor"; /evidence="ECO:0000255|HAMAP-Rule:MF_00339"	ACTIVITY REGULATION: Allosterically activated by ADP and other diphosphonucleosides, and allosterically inhibited by phosphoenolpyruvate. {ECO:0000255|HAMAP-Rule:MF_00339}.	BINDING 11; /note="ATP; via amide nitrogen"; /evidence="ECO:0000255|HAMAP-Rule:MF_00339"; BINDING 154; /note="Allosteric activator ADP"; /evidence="ECO:0000255|HAMAP-Rule:MF_00339"; BINDING 162; /note="Substrate; shared with dimeric partner"; /evidence="ECO:0000255|HAMAP-Rule:MF_00339"; BINDING 222; /note="Substrate"; /evidence="ECO:0000255|HAMAP-Rule:MF_00339"; BINDING 244; /note="Substrate; sha…	NA	CATALYTIC ACTIVITY: Reaction=ATP + beta-D-fructose 6-phosphate = ADP + beta-D-fructose 1,6-bisphosphate + H(+); Xref=Rhea:RHEA:16109, ChEBI:CHEBI:15378, ChEBI:CHEBI:30616, ChEBI:CHEBI:32966, ChEBI:CHEBI:57634, ChEBI:CHEBI:456216; EC=2.7.1.11; Evidence={ECO:0000255|HAMAP-Rule:MF_00339};	COFACTOR: Name=Mg(2+); Xref=ChEBI:CHEBI:18420; Evidence={ECO:0000255|HAMAP-Rule:MF_00339};	NA	2.7.1.11	FUNCTION: Catalyzes the phosphorylation of D-fructose 6-phosphate to fructose 1,6-bisphosphate by ATP, the first committing step of glycolysis. {ECO:0000255|HAMAP-Rule:MF_00339}.	NA	METAL 103; /note="Magnesium; catalytic"; /evidence="ECO:0000255|HAMAP-Rule:MF_00339"	NP_BIND 72..73; /note="ATP"; /evidence="ECO:0000255|HAMAP-Rule:MF_00339"; NP_BIND 102..105; /note="ATP"; /evidence="ECO:0000255|HAMAP-Rule:MF_00339"	PATHWAY: Carbohydrate degradation; glycolysis; D-glyceraldehyde 3-phosphate and glycerone phosphate from D-glucose: step 3/4. {ECO:0000255|HAMAP-Rule:MF_00339}.	NA	NA	RHEA:16109	NA	NA
68	UniRef90_A8AXY2	0	ACVD	0	cirrhosis	0	0	0	A8AXY2	A8AXY2_STRGC	unreviewed	ADP-ribosylhydrolase	SGO_1361	Streptococcus gordonii (strain Challis / ATCC 35105 / BCRC 15272 / CH1 / DL1 / V288)	284	467705	cellular organisms, Bacteria, Terrabacteria group, Firmicutes, Bacilli, Lactobacillales, Streptococcaceae, Streptococcus, Streptococcus gordonii, Streptococcus gordonii str. Challis, Streptococcus gordonii (strain Challis / ATCC 35105 / BCRC 15272 / CH1 / DL1 / V288)	NA	ACVD-cirrhosis	NA	A8AXY2_STRGC	NA	NA	NA	NA	NA	NA	NA	NA	NA	NA	NA	NA	NA	NA	NA	NA	NA	NA	NA
69	UniRef90_A8AYH2	0	ACVD	IBD	cirrhosis	0	0	0	A8AYH2	GLGC_STRGC	reviewed	Glucose-1-phosphate adenylyltransferase (EC 2.7.7.27) (ADP-glucose pyrophosphorylase) (ADPGlc PPase) (ADP-glucose synthase)	glgC SGO_1553	Streptococcus gordonii (strain Challis / ATCC 35105 / BCRC 15272 / CH1 / DL1 / V288)	380	467705	cellular organisms, Bacteria, Terrabacteria group, Firmicutes, Bacilli, Lactobacillales, Streptococcaceae, Streptococcus, Streptococcus gordonii, Streptococcus gordonii str. Challis, Streptococcus gordonii (strain Challis / ATCC 35105 / BCRC 15272 / CH1 / DL1 / V288)	NA	ACVD-cirrhosis-IBD	NA	GLGC_STRGC	NA	NA	NA	BINDING 164; /note="Alpha-D-glucose 1-phosphate; via amide nitrogen"; /evidence="ECO:0000255|HAMAP-Rule:MF_00624"; BINDING 190; /note="Alpha-D-glucose 1-phosphate; via carbonyl oxygen"; /evidence="ECO:0000255|HAMAP-Rule:MF_00624"	NA	CATALYTIC ACTIVITY: Reaction=alpha-D-glucose 1-phosphate + ATP + H(+) = ADP-alpha-D-glucose + diphosphate; Xref=Rhea:RHEA:12120, ChEBI:CHEBI:15378, ChEBI:CHEBI:30616, ChEBI:CHEBI:33019, ChEBI:CHEBI:57498, ChEBI:CHEBI:58601; EC=2.7.7.27; Evidence={ECO:0000255|HAMAP-Rule:MF_00624};	NA	NA	2.7.7.27	FUNCTION: Involved in the biosynthesis of ADP-glucose, a building block required for the elongation reactions to produce glycogen. Catalyzes the reaction between ATP and alpha-D-glucose 1-phosphate (G1P) to produce pyrophosphate and ADP-Glc. {ECO:0000255|HAMAP-Rule:MF_00624}.	NA	NA	NA	PATHWAY: Glycan biosynthesis; glycogen biosynthesis. {ECO:0000255|HAMAP-Rule:MF_00624}.	NA	NA	RHEA:12120	NA	NA
70	UniRef90_A8AYV6	0	ACVD	IBD	cirrhosis	0	0	0	A8AYV6	A8AYV6_STRGC	unreviewed	Biotin carboxylase (EC 6.3.4.14) (EC 6.4.1.2)	accC SGO_1689	Streptococcus gordonii (strain Challis / ATCC 35105 / BCRC 15272 / CH1 / DL1 / V288)	459	467705	cellular organisms, Bacteria, Terrabacteria group, Firmicutes, Bacilli, Lactobacillales, Streptococcaceae, Streptococcus, Streptococcus gordonii, Streptococcus gordonii str. Challis, Streptococcus gordonii (strain Challis / ATCC 35105 / BCRC 15272 / CH1 / DL1 / V288)	NA	ACVD-cirrhosis-IBD	NA	A8AYV6_STRGC	NA	NA	NA	NA	NA	CATALYTIC ACTIVITY: Reaction=ATP + hydrogencarbonate + N(6)-biotinyl-L-lysyl-[protein] = ADP + H(+) + N(6)-carboxybiotinyl-L-lysyl-[protein] + phosphate; Xref=Rhea:RHEA:13501, Rhea:RHEA-COMP:10505, Rhea:RHEA-COMP:10506, ChEBI:CHEBI:15378, ChEBI:CHEBI:17544, ChEBI:CHEBI:30616, ChEBI:CHEBI:43474, ChEBI:CHEBI:83144, ChEBI:CHEBI:83145, ChEBI:CHEBI:456216; EC=6.3.4.14; Evidence={ECO:0000256|RuleBase:R…	NA	NA	6.3.4.14; 6.4.1.2	FUNCTION: This protein is a component of the acetyl coenzyme A carboxylase complex; first, biotin carboxylase catalyzes the carboxylation of the carrier protein and then the transcarboxylase transfers the carboxyl group to form malonyl-CoA. {ECO:0000256|RuleBase:RU365063}.	NA	NA	NA	PATHWAY: Lipid metabolism; malonyl-CoA biosynthesis; malonyl-CoA from acetyl-CoA: step 1/1. {ECO:0000256|RuleBase:RU365063}.	NA	NA	RHEA:13501; RHEA:11308	NA	NA
71	UniRef90_A8AZ19	0	ACVD	IBD	cirrhosis	0	0	0	A8AZ19	A8AZ19_STRGC	unreviewed	6-phospho-beta-glucosidase (EC 3.2.1.21)	SGO_1759	Streptococcus gordonii (strain Challis / ATCC 35105 / BCRC 15272 / CH1 / DL1 / V288)	461	467705	cellular organisms, Bacteria, Terrabacteria group, Firmicutes, Bacilli, Lactobacillales, Streptococcaceae, Streptococcus, Streptococcus gordonii, Streptococcus gordonii str. Challis, Streptococcus gordonii (strain Challis / ATCC 35105 / BCRC 15272 / CH1 / DL1 / V288)	NA	ACVD-cirrhosis-IBD	NA	A8AZ19_STRGC	NA	NA	NA	NA	NA	NA	NA	NA	3.2.1.21	NA	NA	NA	NA	NA	NA	NA	NA	NA	NA
72	UniRef90_A8AZC2	0	ACVD	IBD	0	0	0	0	A8AZC2	A8AZC2_STRGC	unreviewed	Magnesium and cobalt transporter	corA SGO_1866	Streptococcus gordonii (strain Challis / ATCC 35105 / BCRC 15272 / CH1 / DL1 / V288)	314	467705	cellular organisms, Bacteria, Terrabacteria group, Firmicutes, Bacilli, Lactobacillales, Streptococcaceae, Streptococcus, Streptococcus gordonii, Streptococcus gordonii str. Challis, Streptococcus gordonii (strain Challis / ATCC 35105 / BCRC 15272 / CH1 / DL1 / V288)	NA	ACVD-IBD	NA	A8AZC2_STRGC	NA	NA	NA	NA	NA	NA	NA	NA	NA	NA	NA	NA	NA	NA	NA	NA	NA	NA	NA
73	UniRef90_A8AZE1	0	ACVD	IBD	cirrhosis	0	0	0	A8AZE1	CH60_STRGC	reviewed	60 kDa chaperonin (GroEL protein) (Protein Cpn60)	groL groEL SGO_1885	Streptococcus gordonii (strain Challis / ATCC 35105 / BCRC 15272 / CH1 / DL1 / V288)	540	467705	cellular organisms, Bacteria, Terrabacteria group, Firmicutes, Bacilli, Lactobacillales, Streptococcaceae, Streptococcus, Streptococcus gordonii, Streptococcus gordonii str. Challis, Streptococcus gordonii (strain Challis / ATCC 35105 / BCRC 15272 / CH1 / DL1 / V288)	groEL	ACVD-cirrhosis-IBD	NA	CH60_STRGC	NA	NA	NA	NA	NA	NA	NA	NA	NA	FUNCTION: Prevents misfolding and promotes the refolding and proper assembly of unfolded polypeptides generated under stress conditions. {ECO:0000255|HAMAP-Rule:MF_00600}.	NA	NA	NA	NA	NA	NA	NA	NA	NA
74	UniRef90_A8AZE7	0	ACVD	0	cirrhosis	0	0	0	A8AZE7	A8AZE7_STRGC	unreviewed	PTS system, IIC component (EC 2.7.1.69)	SGO_1891	Streptococcus gordonii (strain Challis / ATCC 35105 / BCRC 15272 / CH1 / DL1 / V288)	283	467705	cellular organisms, Bacteria, Terrabacteria group, Firmicutes, Bacilli, Lactobacillales, Streptococcaceae, Streptococcus, Streptococcus gordonii, Streptococcus gordonii str. Challis, Streptococcus gordonii (strain Challis / ATCC 35105 / BCRC 15272 / CH1 / DL1 / V288)	NA	ACVD-cirrhosis	NA	A8AZE7_STRGC	NA	NA	NA	NA	NA	NA	NA	NA	2.7.1.69	NA	NA	NA	NA	NA	NA	NA	NA	NA	NA
75	UniRef90_A8AZM3	0	ACVD	0	cirrhosis	0	0	0	A8AZM3	RL23_STRGC	reviewed	50S ribosomal protein L23	rplW SGO_1983	Streptococcus gordonii (strain Challis / ATCC 35105 / BCRC 15272 / CH1 / DL1 / V288)	98	467705	cellular organisms, Bacteria, Terrabacteria group, Firmicutes, Bacilli, Lactobacillales, Streptococcaceae, Streptococcus, Streptococcus gordonii, Streptococcus gordonii str. Challis, Streptococcus gordonii (strain Challis / ATCC 35105 / BCRC 15272 / CH1 / DL1 / V288)	NA	ACVD-cirrhosis	NA	RL23_STRGC	NA	NA	NA	NA	NA	NA	NA	NA	NA	FUNCTION: One of the early assembly proteins it binds 23S rRNA. One of the proteins that surrounds the polypeptide exit tunnel on the outside of the ribosome. Forms the main docking site for trigger factor binding to the ribosome. {ECO:0000255|HAMAP-Rule:MF_01369}.	NA	NA	NA	NA	NA	NA	NA	NA	NA
76	UniRef90_A8AZS8	0	ACVD	IBD	0	0	0	0	A8AZS8	Y2040_STRGC	reviewed	UPF0473 protein SGO_2040	SGO_2040	Streptococcus gordonii (strain Challis / ATCC 35105 / BCRC 15272 / CH1 / DL1 / V288)	103	467705	cellular organisms, Bacteria, Terrabacteria group, Firmicutes, Bacilli, Lactobacillales, Streptococcaceae, Streptococcus, Streptococcus gordonii, Streptococcus gordonii str. Challis, Streptococcus gordonii (strain Challis / ATCC 35105 / BCRC 15272 / CH1 / DL1 / V288)	NA	ACVD-IBD	NA	Y2040_STRGC	NA	NA	NA	NA	NA	NA	NA	NA	NA	NA	NA	NA	NA	NA	NA	NA	NA	NA	NA
77	UniRef90_A8J4N2	0	ACVD	IBD	0	0	0	0	A8J4N2	A8J4N2_STAAU	unreviewed	Aminoglycoside nucleotidyltransferase ANT(6)-Ia (Streptomycin adenylyltransferase)	aadE G6W67_14130	Staphylococcus aureus	302	1280	cellular organisms, Bacteria, Terrabacteria group, Firmicutes, Bacilli, Bacillales, Staphylococcaceae, Staphylococcus, Staphylococcus aureus	NA	ACVD-IBD	1	NA	NA	NA	NA	NA	NA	NA	NA	NA	NA	NA	NA	NA	NA	NA	NA	NA	NA	NA	NA
78	UniRef90_A8RN84	CRC	ACVD	0	0	0	0	0	A8RN84	A8RN84_CLOBW	unreviewed	Uncharacterized protein	CLOBOL_02131	Clostridium bolteae (strain ATCC BAA-613 / WAL 16351)	54	411902	cellular organisms, Bacteria, Terrabacteria group, Firmicutes, Clostridia, Clostridiales, Lachnospiraceae, Enterocloster, Enterocloster bolteae, Clostridium bolteae (strain ATCC BAA-613 / WAL 16351)	NA	ACVD-CRC	NA	A8RN84_CLOBW	NA	NA	NA	NA	NA	NA	NA	NA	NA	NA	NA	NA	NA	NA	NA	NA	NA	NA	NA
79	UniRef90_A8RND0	0	ACVD	0	0	0	0	T2D	A8RND0	A8RND0_CLOBW	unreviewed	Uncharacterized protein	CLOBOL_02166	Clostridium bolteae (strain ATCC BAA-613 / WAL 16351)	77	411902	cellular organisms, Bacteria, Terrabacteria group, Firmicutes, Clostridia, Clostridiales, Lachnospiraceae, Enterocloster, Enterocloster bolteae, Clostridium bolteae (strain ATCC BAA-613 / WAL 16351)	NA	ACVD-T2D	NA	A8RND0_CLOBW	NA	NA	NA	NA	NA	NA	NA	NA	NA	NA	NA	NA	NA	NA	NA	NA	NA	NA	NA
80	UniRef90_A8RNJ5	0	ACVD	0	0	0	0	T2D	A8RNJ5	A8RNJ5_CLOBW	unreviewed	Putative_PNPOx domain-containing protein	CLOBOL_02219	Clostridium bolteae (strain ATCC BAA-613 / WAL 16351)	139	411902	cellular organisms, Bacteria, Terrabacteria group, Firmicutes, Clostridia, Clostridiales, Lachnospiraceae, Enterocloster, Enterocloster bolteae, Clostridium bolteae (strain ATCC BAA-613 / WAL 16351)	NA	ACVD-T2D	NA	A8RNJ5_CLOBW	NA	NA	NA	NA	NA	NA	NA	NA	NA	NA	NA	NA	NA	NA	NA	NA	NA	NA	NA
81	UniRef90_K8EDY4	0	ACVD	IBD	0	0	0	0	K8EDY4	K8EDY4_CARML	unreviewed	Uncharacterized protein	BN424_1031 BN424_229 BN424_2534 BN424_3353 BN424_478 BN424_601	Carnobacterium maltaromaticum LMA28	110	1234679	cellular organisms, Bacteria, Terrabacteria group, Firmicutes, Bacilli, Lactobacillales, Carnobacteriaceae, Carnobacterium, Carnobacterium maltaromaticum (Carnobacterium piscicola), Carnobacterium maltaromaticum LMA28	NA	ACVD-IBD	NA	K8EDY4_CARML	NA	NA	NA	NA	NA	NA	NA	NA	NA	NA	NA	NA	NA	NA	NA	NA	NA	NA	NA
82	UniRef90_K8MK27	0	ACVD	IBD	0	0	0	0	K8MK27	K8MK27_9STRE	unreviewed	Uncharacterized protein	HMPREF9186_01868	Streptococcus sp. F0442	110	999425	cellular organisms, Bacteria, Terrabacteria group, Firmicutes, Bacilli, Lactobacillales, Streptococcaceae, Streptococcus, unclassified Streptococcus, Streptococcus sp. F0442	NA	ACVD-IBD	1	K8MK27_9STRE	NA	NA	NA	NA	NA	NA	NA	NA	NA	NA	NA	NA	NA	NA	NA	NA	NA	NA	NA
83	UniRef90_K8MK30	0	ACVD	IBD	0	0	0	0	K8MK30	K8MK30_9STRE	unreviewed	Uncharacterized protein	HMPREF9186_01873	Streptococcus sp. F0442	129	999425	cellular organisms, Bacteria, Terrabacteria group, Firmicutes, Bacilli, Lactobacillales, Streptococcaceae, Streptococcus, unclassified Streptococcus, Streptococcus sp. F0442	NA	ACVD-IBD	1	K8MK30_9STRE	NA	NA	NA	NA	NA	NA	NA	NA	NA	NA	NA	NA	NA	NA	NA	NA	NA	NA	NA
84	UniRef90_K8MQ07	0	ACVD	IBD	0	0	0	0	K8MQ07	K8MQ07_9STRE	unreviewed	Uncharacterized protein	HMPREF9186_01048	Streptococcus sp. F0442	208	999425	cellular organisms, Bacteria, Terrabacteria group, Firmicutes, Bacilli, Lactobacillales, Streptococcaceae, Streptococcus, unclassified Streptococcus, Streptococcus sp. F0442	NA	ACVD-IBD	1	K8MQ07_9STRE	NA	NA	NA	NA	NA	NA	NA	NA	NA	NA	NA	NA	NA	NA	NA	NA	NA	NA	NA
85	UniRef90_K8MUD2	0	ACVD	IBD	0	0	0	0	K8MUD2	K8MUD2_9STRE	unreviewed	Uncharacterized protein	HMPREF9186_01416	Streptococcus sp. F0442	46	999425	cellular organisms, Bacteria, Terrabacteria group, Firmicutes, Bacilli, Lactobacillales, Streptococcaceae, Streptococcus, unclassified Streptococcus, Streptococcus sp. F0442	NA	ACVD-IBD	1	K8MUD2_9STRE	NA	NA	NA	NA	NA	NA	NA	NA	NA	NA	NA	NA	NA	NA	NA	NA	NA	NA	NA
86	UniRef90_K8MYK8	0	ACVD	0	cirrhosis	0	0	0	K8MYK8	K8MYK8_9STRE	unreviewed	AgI_II_C2 domain-containing protein (Fragment)	HMPREF9186_01085	Streptococcus sp. F0442	183	999425	cellular organisms, Bacteria, Terrabacteria group, Firmicutes, Bacilli, Lactobacillales, Streptococcaceae, Streptococcus, unclassified Streptococcus, Streptococcus sp. F0442	NA	ACVD-cirrhosis	1	K8MYK8_9STRE	NA	NA	NA	NA	NA	NA	NA	NA	NA	NA	NA	NA	NA	NA	NA	NA	NA	NA	NA
87	UniRef90_L7VTH0	0	ACVD	IBD	0	0	0	0	L7VTH0	L7VTH0_LISMN	unreviewed	Helix-turn-helix domain-containing protein (XRE family transcriptional regulator)	ABF16_12100 ABF16_14980 GSX53_02035 GSX53_15335	Listeria monocytogenes	117	1639	cellular organisms, Bacteria, Terrabacteria group, Firmicutes, Bacilli, Bacillales, Listeriaceae, Listeria, Listeria monocytogenes	NA	ACVD-IBD	1	NA	NA	NA	NA	NA	NA	NA	NA	NA	NA	NA	NA	NA	NA	NA	NA	NA	NA	NA	NA
88	UniRef90_L7VU39	0	ACVD	IBD	0	0	0	0	L7VU39	L7VU39_LISMN	unreviewed	DUF961 domain-containing protein	ABF16_12030 ABF16_14910 GSX53_01965 GSX53_15265	Listeria monocytogenes	128	1639	cellular organisms, Bacteria, Terrabacteria group, Firmicutes, Bacilli, Bacillales, Listeriaceae, Listeria, Listeria monocytogenes	NA	ACVD-IBD	1	L7VU39_LISMN	NA	NA	NA	NA	NA	NA	NA	NA	NA	NA	NA	NA	NA	NA	NA	NA	NA	NA	NA
89	UniRef90_L7VWJ4	0	ACVD	IBD	0	0	0	0	L7VWJ4	L7VWJ4_LISMN	unreviewed	Uncharacterized protein	NA	Listeria monocytogenes	62	1639	cellular organisms, Bacteria, Terrabacteria group, Firmicutes, Bacilli, Bacillales, Listeriaceae, Listeria, Listeria monocytogenes	NA	ACVD-IBD	1	L7VWJ4_LISMN	NA	NA	NA	NA	NA	NA	NA	NA	NA	NA	NA	NA	NA	NA	NA	NA	NA	NA	NA
90	UniRef90_L7VWK1	0	ACVD	IBD	0	0	0	0	L7VWK1	L7VWK1_LISMN	unreviewed	Uncharacterized protein	ABF16_12120 GSX53_02055 GSX53_15355	Listeria monocytogenes	83	1639	cellular organisms, Bacteria, Terrabacteria group, Firmicutes, Bacilli, Bacillales, Listeriaceae, Listeria, Listeria monocytogenes	NA	ACVD-IBD	1	L7VWK1_LISMN	NA	NA	NA	NA	NA	NA	NA	NA	NA	NA	NA	NA	NA	NA	NA	NA	NA	NA	NA
91	UniRef90_M3INR1	0	ACVD	0	cirrhosis	0	0	0	M3INR1	M3INR1_STROR	unreviewed	Maltose operon transcriptional repressor	H354_10171	Streptococcus oralis subsp. tigurinus AZ_3a	328	1282664	cellular organisms, Bacteria, Terrabacteria group, Firmicutes, Bacilli, Lactobacillales, Streptococcaceae, Streptococcus, Streptococcus oralis, Streptococcus oralis subsp. tigurinus, Streptococcus oralis subsp. tigurinus AZ_3a	NA	ACVD-cirrhosis	NA	M3INR1_STROR	NA	NA	NA	NA	NA	NA	NA	NA	NA	NA	NA	NA	NA	NA	NA	NA	NA	NA	NA
92	UniRef90_M4YXC5	0	ACVD	IBD	0	0	0	0	M4YXC5	M4YXC5_STREQ	unreviewed	TetR family transcriptional regulator	GGS_1256	Streptococcus dysgalactiae subsp. equisimilis RE378	190	617121	cellular organisms, Bacteria, Terrabacteria group, Firmicutes, Bacilli, Lactobacillales, Streptococcaceae, Streptococcus, Streptococcus dysgalactiae group, Streptococcus dysgalactiae, Streptococcus dysgalactiae subsp. equisimilis (Streptococcus equisimilis), Streptococcus dysgalactiae subsp. equisimilis RE378	NA	ACVD-IBD	NA	M4YXC5_STREQ	NA	NA	NA	NA	NA	NA	NA	DNA_BIND 30..49; /note="H-T-H motif"; /evidence="ECO:0000256|PROSITE-ProRule:PRU00335"	NA	NA	NA	NA	NA	NA	NA	NA	NA	NA	NA
93	UniRef90_M4YYN1	CRC	ACVD	IBD	0	0	0	0	M4YYN1	M4YYN1_STREQ	unreviewed	Uncharacterized protein	GGS_1255	Streptococcus dysgalactiae subsp. equisimilis RE378	585	617121	cellular organisms, Bacteria, Terrabacteria group, Firmicutes, Bacilli, Lactobacillales, Streptococcaceae, Streptococcus, Streptococcus dysgalactiae group, Streptococcus dysgalactiae, Streptococcus dysgalactiae subsp. equisimilis (Streptococcus equisimilis), Streptococcus dysgalactiae subsp. equisimilis RE378	NA	ACVD-IBD-CRC	NA	M4YYN1_STREQ	NA	NA	NA	NA	NA	NA	NA	NA	NA	NA	NA	NA	NP_BIND 367..374; /note="ATP"; /evidence="ECO:0000256|PROSITE-ProRule:PRU00434"	NA	NA	NA	NA	NA	NA
94	UniRef90_M4ZEY4	CRC	ACVD	IBD	0	0	0	0	M4ZEY4	M4ZEY4_STREQ	unreviewed	Uncharacterized protein	GGS_1258	Streptococcus dysgalactiae subsp. equisimilis RE378	347	617121	cellular organisms, Bacteria, Terrabacteria group, Firmicutes, Bacilli, Lactobacillales, Streptococcaceae, Streptococcus, Streptococcus dysgalactiae group, Streptococcus dysgalactiae, Streptococcus dysgalactiae subsp. equisimilis (Streptococcus equisimilis), Streptococcus dysgalactiae subsp. equisimilis RE378	NA	ACVD-IBD-CRC	NA	M4ZEY4_STREQ	NA	NA	NA	NA	NA	NA	NA	NA	NA	NA	NA	NA	NA	NA	NA	NA	NA	NA	NA
95	UniRef90_M5AGW9	0	ACVD	IBD	cirrhosis	0	0	0	M5AGW9	M5AGW9_LACBR	unreviewed	Transposon Tn21 resolvase	LVISKB_P3-0002	Lactobacillus brevis KB290	197	1001583	cellular organisms, Bacteria, Terrabacteria group, Firmicutes, Bacilli, Lactobacillales, Lactobacillaceae, Lactobacillus, Lactobacillus brevis, Lactobacillus brevis KB290	NA	ACVD-cirrhosis-IBD	NA	M5AGW9_LACBR	NA	ACT_SITE 12; /note="O-(5'-phospho-DNA)-serine intermediate"; /evidence="ECO:0000256|PIRSR:PIRSR606118-50, ECO:0000256|PROSITE-ProRule:PRU10137"	NA	NA	NA	NA	NA	NA	NA	NA	NA	NA	NA	NA	NA	NA	NA	NA	NA
96	UniRef90_N1ZVL1	0	ACVD	IBD	0	0	0	0	N1ZVL1	N1ZVL1_9FIRM	unreviewed	Maltose O-acetyltransferase (Sugar O-acetyltransferase)	C824_05367 EBB54_15130	Schaedlerella arabinosiphila	194	2044587	cellular organisms, Bacteria, Terrabacteria group, Firmicutes, Clostridia, Clostridiales, Lachnospiraceae, Schaedlerella, Schaedlerella arabinosiphila	NA	ACVD-IBD	1	N1ZVL1_9FIRM	NA	NA	NA	NA	NA	NA	NA	NA	NA	NA	NA	NA	NA	NA	NA	NA	NA	NA	NA
97	UniRef90_N1ZXR5	0	ACVD	IBD	0	0	0	0	N1ZXR5	N1ZXR5_9FIRM	unreviewed	PFL2/glycerol dehydratase family glycyl radical enzyme	C824_05638	Schaedlerella arabinosiphila	847	2044587	cellular organisms, Bacteria, Terrabacteria group, Firmicutes, Clostridia, Clostridiales, Lachnospiraceae, Schaedlerella, Schaedlerella arabinosiphila	NA	ACVD-IBD	1	N1ZXR5_9FIRM	NA	NA	NA	NA	NA	NA	NA	NA	NA	NA	NA	NA	NA	NA	NA	NA	NA	NA	NA
98	UniRef90_N2AFN5	0	ACVD	IBD	0	0	0	0	N2AFN5	N2AFN5_9FIRM	unreviewed	50S ribosomal protein L27	rpmA C824_02265 EBB54_09165	Schaedlerella arabinosiphila	94	2044587	cellular organisms, Bacteria, Terrabacteria group, Firmicutes, Clostridia, Clostridiales, Lachnospiraceae, Schaedlerella, Schaedlerella arabinosiphila	NA	ACVD-IBD	1	N2AFN5_9FIRM	NA	NA	NA	NA	NA	NA	NA	NA	NA	NA	NA	NA	NA	NA	NA	NA	NA	NA	NA
99	UniRef90_N2AFZ5	0	ACVD	IBD	0	0	0	0	N2AFZ5	N2AFZ5_9FIRM	unreviewed	dUTP diphosphatase (EC 3.6.1.23)	C824_02358	Schaedlerella arabinosiphila	170	2044587	cellular organisms, Bacteria, Terrabacteria group, Firmicutes, Clostridia, Clostridiales, Lachnospiraceae, Schaedlerella, Schaedlerella arabinosiphila	NA	ACVD-IBD	1	N2AFZ5_9FIRM	NA	NA	NA	NA	NA	CATALYTIC ACTIVITY: Reaction=dUTP + H2O = diphosphate + dUMP + H(+); Xref=Rhea:RHEA:10248, ChEBI:CHEBI:15377, ChEBI:CHEBI:15378, ChEBI:CHEBI:33019, ChEBI:CHEBI:61555, ChEBI:CHEBI:246422; EC=3.6.1.23; Evidence={ECO:0000256|ARBA:ARBA00000878};	NA	NA	3.6.1.23	NA	NA	NA	NA	NA	NA	NA	RHEA:10248	NA	NA
100	UniRef90_N2AHG7	0	ACVD	IBD	0	0	0	0	N2AHG7	N2AHG7_9FIRM	unreviewed	CDP-diacylglycerol--glycerol-3-phosphate 3-phosphatidyltransferase (EC 2.7.8.5) (Phosphatidylglycerophosphate synthase)	pgsA C824_03185 EBB54_12945	Schaedlerella arabinosiphila	180	2044587	cellular organisms, Bacteria, Terrabacteria group, Firmicutes, Clostridia, Clostridiales, Lachnospiraceae, Schaedlerella, Schaedlerella arabinosiphila	NA	ACVD-IBD	1	N2AHG7_9FIRM	NA	NA	NA	NA	NA	CATALYTIC ACTIVITY: Reaction=a CDP-1,2-diacyl-sn-glycerol + sn-glycerol 3-phosphate = 1,2-diacyl-sn-glycero-3-phospho-(1'-sn-glycero-3'-phosphate) + CMP + H(+); Xref=Rhea:RHEA:12593, ChEBI:CHEBI:15378, ChEBI:CHEBI:57597, ChEBI:CHEBI:58332, ChEBI:CHEBI:60110, ChEBI:CHEBI:60377; EC=2.7.8.5; Evidence={ECO:0000256|ARBA:ARBA00001566};	NA	NA	2.7.8.5	FUNCTION: This protein catalyzes the committed step to the synthesis of the acidic phospholipids. {ECO:0000256|ARBA:ARBA00003973}.	NA	NA	NA	PATHWAY: Phospholipid metabolism; phosphatidylglycerol biosynthesis; phosphatidylglycerol from CDP-diacylglycerol: step 1/2. {ECO:0000256|ARBA:ARBA00005042}.	NA	NA	RHEA:12593	NA	NA
101	UniRef90_N2AHZ7	0	ACVD	IBD	0	0	0	0	N2AHZ7	N2AHZ7_9FIRM	unreviewed	Homoserine dehydrogenase (EC 1.1.1.3)	C824_04013	Schaedlerella arabinosiphila	405	2044587	cellular organisms, Bacteria, Terrabacteria group, Firmicutes, Clostridia, Clostridiales, Lachnospiraceae, Schaedlerella, Schaedlerella arabinosiphila	NA	ACVD-IBD	1	N2AHZ7_9FIRM	NA	ACT_SITE 200; /note="Proton donor"; /evidence="ECO:0000256|PIRSR:PIRSR000098-1"	NA	BINDING 100; /note="NADP"; /evidence="ECO:0000256|PIRSR:PIRSR000098-2"; BINDING 185; /note="Substrate"; /evidence="ECO:0000256|PIRSR:PIRSR000098-2"	NA	CATALYTIC ACTIVITY: Reaction=L-homoserine + NAD(+) = H(+) + L-aspartate 4-semialdehyde + NADH; Xref=Rhea:RHEA:15757, ChEBI:CHEBI:15378, ChEBI:CHEBI:57476, ChEBI:CHEBI:57540, ChEBI:CHEBI:57945, ChEBI:CHEBI:537519; EC=1.1.1.3; Evidence={ECO:0000256|ARBA:ARBA00001406}; CATALYTIC ACTIVITY: Reaction=L-homoserine + NADP(+) = H(+) + L-aspartate 4-semialdehyde + NADPH; Xref=Rhea:RHEA:15761, ChEBI:CHEBI:1…	NA	NA	1.1.1.3	NA	NA	NA	NP_BIND 7..14; /note="NADP"; /evidence="ECO:0000256|PIRSR:PIRSR000098-2"	PATHWAY: Amino-acid biosynthesis; L-methionine biosynthesis via de novo pathway; L-homoserine from L-aspartate: step 3/3. {ECO:0000256|ARBA:ARBA00005062, ECO:0000256|RuleBase:RU000579}.; PATHWAY: Amino-acid biosynthesis; L-threonine biosynthesis; L-threonine from L-aspartate: step 3/5. {ECO:0000256|ARBA:ARBA00005056, ECO:0000256|RuleBase:RU000579}.	NA	NA	RHEA:15757; RHEA:15761	NA	NA
102	UniRef90_N2AJQ8	0	ACVD	IBD	0	0	0	0	N2AJQ8	N2AJQ8_9FIRM	unreviewed	PadR family transcriptional regulator (PadR family transcriptional regulator, regulatory protein PadR)	C824_01755 EBB54_17260	Schaedlerella arabinosiphila	107	2044587	cellular organisms, Bacteria, Terrabacteria group, Firmicutes, Clostridia, Clostridiales, Lachnospiraceae, Schaedlerella, Schaedlerella arabinosiphila	NA	ACVD-IBD	1	N2AJQ8_9FIRM	NA	NA	NA	NA	NA	NA	NA	NA	NA	NA	NA	NA	NA	NA	NA	NA	NA	NA	NA
103	UniRef90_N2AK66	0	ACVD	IBD	0	0	0	0	N2AK66	N2AK66_9FIRM	unreviewed	Thymidylate synthase (TS) (TSase) (EC 2.1.1.45)	thyA C824_02322	Schaedlerella arabinosiphila	282	2044587	cellular organisms, Bacteria, Terrabacteria group, Firmicutes, Clostridia, Clostridiales, Lachnospiraceae, Schaedlerella, Schaedlerella arabinosiphila	NA	ACVD-IBD	1	N2AK66_9FIRM	NA	ACT_SITE 157; /note="Nucleophile"; /evidence="ECO:0000256|HAMAP-Rule:MF_00008"	NA	BINDING 186; /note="5,10-methylenetetrahydrofolate"; /evidence="ECO:0000256|HAMAP-Rule:MF_00008"; BINDING 194; /note="dUMP"; /evidence="ECO:0000256|HAMAP-Rule:MF_00008"	NA	CATALYTIC ACTIVITY: Reaction=(6R)-5,10-methylene-5,6,7,8-tetrahydrofolate + dUMP = 7,8-dihydrofolate + dTMP; Xref=Rhea:RHEA:12104, ChEBI:CHEBI:15636, ChEBI:CHEBI:57451, ChEBI:CHEBI:63528, ChEBI:CHEBI:246422; EC=2.1.1.45; Evidence={ECO:0000256|ARBA:ARBA00001707, ECO:0000256|HAMAP-Rule:MF_00008};	NA	NA	2.1.1.45	FUNCTION: Catalyzes the reductive methylation of 2'-deoxyuridine-5'-monophosphate (dUMP) to 2'-deoxythymidine-5'-monophosphate (dTMP) while utilizing 5,10-methylenetetrahydrofolate (mTHF) as the methyl donor and reductant in the reaction, yielding dihydrofolate (DHF) as a by-product. This enzymatic reaction provides an intracellular de novo source of dTMP, an essential precursor for DNA biosynthe…	NA	NA	NP_BIND 137..138; /note="dUMP; shared with dimeric partner"; /evidence="ECO:0000256|HAMAP-Rule:MF_00008"; NP_BIND 183..186; /note="dUMP"; /evidence="ECO:0000256|HAMAP-Rule:MF_00008"; NP_BIND 224..226; /note="dUMP"; /evidence="ECO:0000256|HAMAP-Rule:MF_00008"	PATHWAY: Pyrimidine metabolism; dTTP biosynthesis. {ECO:0000256|HAMAP-Rule:MF_00008}.	NA	NA	RHEA:12104	NA	NA
104	UniRef90_N2AQE4	0	ACVD	IBD	0	0	0	0	N2AQE4	N2AQE4_9FIRM	unreviewed	Threonine--tRNA ligase (EC 6.1.1.3) (Threonyl-tRNA synthetase) (ThrRS)	thrS C824_00881	Schaedlerella arabinosiphila	653	2044587	cellular organisms, Bacteria, Terrabacteria group, Firmicutes, Clostridia, Clostridiales, Lachnospiraceae, Schaedlerella, Schaedlerella arabinosiphila	NA	ACVD-IBD	1	N2AQE4_9FIRM	NA	NA	NA	NA	NA	CATALYTIC ACTIVITY: Reaction=ATP + L-threonine + tRNA(Thr) = AMP + diphosphate + H(+) + L-threonyl-tRNA(Thr); Xref=Rhea:RHEA:24624, Rhea:RHEA-COMP:9670, Rhea:RHEA-COMP:9704, ChEBI:CHEBI:15378, ChEBI:CHEBI:30616, ChEBI:CHEBI:33019, ChEBI:CHEBI:57926, ChEBI:CHEBI:78442, ChEBI:CHEBI:78534, ChEBI:CHEBI:456215; EC=6.1.1.3; Evidence={ECO:0000256|ARBA:ARBA00000070, ECO:0000256|HAMAP-Rule:MF_00184};	COFACTOR: Name=Zn(2+); Xref=ChEBI:CHEBI:29105; Evidence={ECO:0000256|HAMAP-Rule:MF_00184}; Note=Binds 1 zinc ion per subunit. {ECO:0000256|HAMAP-Rule:MF_00184};	NA	6.1.1.3	NA	NA	METAL 336; /note="Zinc; catalytic"; /evidence="ECO:0000256|HAMAP-Rule:MF_00184"; METAL 387; /note="Zinc; catalytic"; /evidence="ECO:0000256|HAMAP-Rule:MF_00184"; METAL 518; /note="Zinc; catalytic"; /evidence="ECO:0000256|HAMAP-Rule:MF_00184"	NA	NA	NA	NA	RHEA:24624	NA	NA
105	UniRef90_N2AS03	CRC	ACVD	0	0	0	0	0	N2AS03	N2AS03_9FIRM	unreviewed	Uracil-DNA glycosylase (UDG) (EC 3.2.2.27)	ung C823_02428	Eubacterium plexicaudatum ASF492	225	1235802	cellular organisms, Bacteria, Terrabacteria group, Firmicutes, Clostridia, Clostridiales, Eubacteriaceae, Eubacterium, Eubacterium plexicaudatum, Eubacterium plexicaudatum ASF492	NA	ACVD-CRC	NA	NA	NA	NA	NA	NA	NA	NA	NA	NA	NA	NA	NA	NA	NA	NA	NA	NA	NA	NA	NA
106	UniRef90_N2ATK4	0	ACVD	IBD	0	0	0	0	N2ATK4	N2ATK4_9FIRM	unreviewed	Uncharacterized protein	C823_02183	Eubacterium plexicaudatum ASF492	403	1235802	cellular organisms, Bacteria, Terrabacteria group, Firmicutes, Clostridia, Clostridiales, Eubacteriaceae, Eubacterium, Eubacterium plexicaudatum, Eubacterium plexicaudatum ASF492	NA	ACVD-IBD	NA	N2ATK4_9FIRM	NA	NA	NA	NA	NA	NA	COFACTOR: Name=Zn(2+); Xref=ChEBI:CHEBI:29105; Evidence={ECO:0000256|RuleBase:RU361277};	NA	NA	NA	NA	NA	NA	NA	NA	NA	NA	NA	NA
107	UniRef90_N9WMF9	0	ACVD	IBD	0	0	0	0	N9WMF9	N9WMF9_CLOIN	unreviewed	IS605 OrfB family transposase	HMPREF1094_03820	[Clostridium] innocuum 2959	389	999413	cellular organisms, Bacteria, Terrabacteria group, Firmicutes, Erysipelotrichia, Erysipelotrichales, Erysipelotrichaceae, Erysipelatoclostridium, Clostridium innocuum, [Clostridium] innocuum 2959	NA	ACVD-IBD	NA	N9WMF9_CLOIN	NA	NA	NA	NA	NA	NA	NA	NA	NA	NA	NA	NA	NA	NA	NA	NA	NA	NA	NA
108	UniRef90_O24756	0	ACVD	0	cirrhosis	0	0	0	O24756	ERA_STRGC	reviewed	GTPase Era	era sgg SGO_0713	Streptococcus gordonii (strain Challis / ATCC 35105 / BCRC 15272 / CH1 / DL1 / V288)	299	467705	cellular organisms, Bacteria, Terrabacteria group, Firmicutes, Bacilli, Lactobacillales, Streptococcaceae, Streptococcus, Streptococcus gordonii, Streptococcus gordonii str. Challis, Streptococcus gordonii (strain Challis / ATCC 35105 / BCRC 15272 / CH1 / DL1 / V288)	sgg	ACVD-cirrhosis	NA	ERA_STRGC	NA	NA	NA	NA	NA	NA	NA	NA	NA	FUNCTION: An essential GTPase that binds both GDP and GTP, with rapid nucleotide exchange. Plays a role in 16S rRNA processing and 30S ribosomal subunit biogenesis and possibly also in cell cycle regulation and energy metabolism. {ECO:0000255|HAMAP-Rule:MF_00367}.	NA	NA	NP_BIND 12..19; /note="GTP"; /evidence="ECO:0000255|HAMAP-Rule:MF_00367"; NP_BIND 59..63; /note="GTP"; /evidence="ECO:0000255|HAMAP-Rule:MF_00367"; NP_BIND 121..124; /note="GTP"; /evidence="ECO:0000255|HAMAP-Rule:MF_00367"	NA	NA	NA	NA	NA	NA
109	UniRef90_P0A493	0	ACVD	IBD	0	0	0	0	P0A493	RL36_LACLA	reviewed	50S ribosomal protein L36	rpmJ LL2071 L153863	Lactococcus lactis subsp. lactis (strain IL1403) (Streptococcus lactis)	38	272623	cellular organisms, Bacteria, Terrabacteria group, Firmicutes, Bacilli, Lactobacillales, Streptococcaceae, Lactococcus (lactic streptococci), Lactococcus lactis, Lactococcus lactis subsp. lactis (Streptococcus lactis), Lactococcus lactis subsp. lactis (strain IL1403) (Streptococcus lactis)	NA	ACVD-IBD	NA	RL36_LACLA	NA	NA	NA	NA	NA	NA	NA	NA	NA	NA	NA	NA	NA	NA	NA	NA	NA	NA	NA
110	UniRef90_P0A4D7	0	ACVD	IBD	0	0	0	0	P0A4D7	CSHA_STRPN	reviewed	DEAD-box ATP-dependent RNA helicase CshA (EC 3.6.4.13)	cshA SP_1586	Streptococcus pneumoniae serotype 4 (strain ATCC BAA-334 / TIGR4)	524	170187	cellular organisms, Bacteria, Terrabacteria group, Firmicutes, Bacilli, Lactobacillales, Streptococcaceae, Streptococcus, Streptococcus pneumoniae, Streptococcus pneumoniae serotype 4 (strain ATCC BAA-334 / TIGR4)	NA	ACVD-IBD	NA	CSHA_STRPN	NA	NA	NA	NA	NA	CATALYTIC ACTIVITY: Reaction=ATP + H2O = ADP + H(+) + phosphate; Xref=Rhea:RHEA:13065, ChEBI:CHEBI:15377, ChEBI:CHEBI:15378, ChEBI:CHEBI:30616, ChEBI:CHEBI:43474, ChEBI:CHEBI:456216; EC=3.6.4.13; Evidence={ECO:0000255|HAMAP-Rule:MF_01493};	NA	NA	3.6.4.13	FUNCTION: DEAD-box RNA helicase possibly involved in RNA degradation. Unwinds dsRNA in both 5'- and 3'-directions, has RNA-dependent ATPase activity. {ECO:0000255|HAMAP-Rule:MF_01493}.	NA	NA	NP_BIND 45..52; /note="ATP"; /evidence="ECO:0000255|HAMAP-Rule:MF_01493"	NA	NA	NA	RHEA:13065	NA	NA
111	UniRef90_P0A4H7	0	ACVD	IBD	cirrhosis	0	0	0	P0A4H7	CIAR_STRPN	reviewed	Transcriptional regulatory protein CiaR	ciaR SP_0798	Streptococcus pneumoniae serotype 4 (strain ATCC BAA-334 / TIGR4)	224	170187	cellular organisms, Bacteria, Terrabacteria group, Firmicutes, Bacilli, Lactobacillales, Streptococcaceae, Streptococcus, Streptococcus pneumoniae, Streptococcus pneumoniae serotype 4 (strain ATCC BAA-334 / TIGR4)	NA	ACVD-cirrhosis-IBD	NA	CIAR_STRPN	NA	NA	NA	NA	NA	NA	NA	DNA_BIND 124..222; /note="OmpR/PhoB-type"; /evidence="ECO:0000255|PROSITE-ProRule:PRU01091"	NA	FUNCTION: Member of the two-component regulatory system CiaH/CiaR. Involved in early steps of competence regulation and in penicillin susceptibility (By similarity). {ECO:0000250}.	NA	NA	NA	NA	NA	NA	NA	NA	NA
112	UniRef90_P0A4L9	0	ACVD	0	cirrhosis	0	0	0	P0A4L9	GYRB_STRPN	reviewed	DNA gyrase subunit B (EC 5.6.2.2)	gyrB SP_0806	Streptococcus pneumoniae serotype 4 (strain ATCC BAA-334 / TIGR4)	648	170187	cellular organisms, Bacteria, Terrabacteria group, Firmicutes, Bacilli, Lactobacillales, Streptococcaceae, Streptococcus, Streptococcus pneumoniae, Streptococcus pneumoniae serotype 4 (strain ATCC BAA-334 / TIGR4)	NA	ACVD-cirrhosis	NA	GYRB_STRPN	NA	NA	NA	NA	NA	CATALYTIC ACTIVITY: Reaction=ATP-dependent breakage, passage and rejoining of double-stranded DNA.; EC=5.6.2.2; Evidence={ECO:0000255|HAMAP-Rule:MF_01898};	COFACTOR: Name=Mg(2+); Xref=ChEBI:CHEBI:18420; Evidence={ECO:0000255|HAMAP-Rule:MF_01898}; Name=Mn(2+); Xref=ChEBI:CHEBI:29035; Evidence={ECO:0000255|HAMAP-Rule:MF_01898}; Name=Ca(2+); Xref=ChEBI:CHEBI:29108; Evidence={ECO:0000255|HAMAP-Rule:MF_01898}; Note=Binds two Mg(2+) per subunit. The magnesium ions form salt bridges with both the protein and the DNA. Can also accept other divalent metal ca…	NA	5.6.2.2	FUNCTION: A type II topoisomerase that negatively supercoils closed circular double-stranded (ds) DNA in an ATP-dependent manner to modulate DNA topology and maintain chromosomes in an underwound state. Negative supercoiling favors strand separation, and DNA replication, transcription, recombination and repair, all of which involve strand separation. Also able to catalyze the interconversion of o…	NA	METAL 433; /note="Magnesium 1; catalytic"; /evidence="ECO:0000255|HAMAP-Rule:MF_01898"; METAL 506; /note="Magnesium 1; catalytic"; /evidence="ECO:0000255|HAMAP-Rule:MF_01898"; METAL 506; /note="Magnesium 2"; /evidence="ECO:0000255|HAMAP-Rule:MF_01898"; METAL 508; /note="Magnesium 2"; /evidence="ECO:0000255|HAMAP-Rule:MF_01898"	NA	NA	NA	NA	NA	SITE 458; /note="Interaction with DNA"; /evidence="ECO:0000255|HAMAP-Rule:MF_01898"; SITE 461; /note="Interaction with DNA"; /evidence="ECO:0000255|HAMAP-Rule:MF_01898"	NA
113	UniRef90_P0A4S1	0	ACVD	IBD	0	0	0	0	P0A4S1	ALF_STRPN	reviewed	Fructose-bisphosphate aldolase (FBP aldolase) (FBPA) (EC 4.1.2.13) (Fructose-1,6-bisphosphate aldolase)	fba SP_0605	Streptococcus pneumoniae serotype 4 (strain ATCC BAA-334 / TIGR4)	293	170187	cellular organisms, Bacteria, Terrabacteria group, Firmicutes, Bacilli, Lactobacillales, Streptococcaceae, Streptococcus, Streptococcus pneumoniae, Streptococcus pneumoniae serotype 4 (strain ATCC BAA-334 / TIGR4)	NA	ACVD-IBD	NA	ALF_STRPN	NA	ACT_SITE 85; /note="Proton donor"; /evidence="ECO:0000250"	NA	BINDING 50; /note="Glyceraldehyde 3-phosphate"; /evidence="ECO:0000250"; BINDING 179; /note="Dihydroxyacetone phosphate; via amide nitrogen"; /evidence="ECO:0000250"	NA	CATALYTIC ACTIVITY: Reaction=beta-D-fructose 1,6-bisphosphate = D-glyceraldehyde 3-phosphate + dihydroxyacetone phosphate; Xref=Rhea:RHEA:14729, ChEBI:CHEBI:32966, ChEBI:CHEBI:57642, ChEBI:CHEBI:59776; EC=4.1.2.13;	COFACTOR: Name=Zn(2+); Xref=ChEBI:CHEBI:29105; Evidence={ECO:0000250}; Note=Binds 2 Zn(2+) ions per subunit. One is catalytic and the other provides a structural contribution. {ECO:0000250};	NA	4.1.2.13	FUNCTION: Catalyzes the aldol condensation of dihydroxyacetone phosphate (DHAP or glycerone-phosphate) with glyceraldehyde 3-phosphate (G3P) to form fructose 1,6-bisphosphate (FBP) in gluconeogenesis and the reverse reaction in glycolysis. {ECO:0000250}.	NA	METAL 86; /note="Zinc 1; catalytic"; /evidence="ECO:0000250"; METAL 106; /note="Zinc 2"; /evidence="ECO:0000250"; METAL 136; /note="Zinc 2"; /evidence="ECO:0000250"; METAL 178; /note="Zinc 1; catalytic"; /evidence="ECO:0000250"; METAL 208; /note="Zinc 1; catalytic"; /evidence="ECO:0000250"	NA	PATHWAY: Carbohydrate degradation; glycolysis; D-glyceraldehyde 3-phosphate and glycerone phosphate from D-glucose: step 4/4.	NA	NA	RHEA:14729	NA	NA
114	UniRef90_P0A9L7	CRC	ACVD	0	0	0	0	0	P0A9L7	PPIC_ECO57	reviewed	Peptidyl-prolyl cis-trans isomerase C (PPIase C) (EC 5.2.1.8) (Parvulin) (Rotamase C)	ppiC Z5286 ECs4709	Escherichia coli O157:H7	93	83334	cellular organisms, Bacteria, Proteobacteria, Gammaproteobacteria, Enterobacterales, Enterobacteriaceae, Escherichia, Escherichia coli, Escherichia coli O157:H7	NA	ACVD-CRC	NA	NA	NA	NA	NA	NA	NA	NA	NA	NA	NA	NA	NA	NA	NA	NA	NA	NA	NA	NA	NA
115	UniRef90_P0A9S4	CRC	ACVD	0	0	0	0	0	P0A9S4	GATD_ECO57	reviewed	Galactitol 1-phosphate 5-dehydrogenase (EC 1.1.1.251)	gatD Z3254 ECs2894	Escherichia coli O157:H7	346	83334	cellular organisms, Bacteria, Proteobacteria, Gammaproteobacteria, Enterobacterales, Enterobacteriaceae, Escherichia, Escherichia coli, Escherichia coli O157:H7	NA	ACVD-CRC	NA	NA	NA	NA	NA	NA	NA	NA	NA	NA	NA	NA	NA	NA	NA	NA	NA	NA	NA	NA	NA
116	UniRef90_P0AC57	CRC	ACVD	0	0	0	0	0	P0AC57	GLNK_ECO57	reviewed	Nitrogen regulatory protein P-II 2	glnK Z0562 ECs0504	Escherichia coli O157:H7	112	83334	cellular organisms, Bacteria, Proteobacteria, Gammaproteobacteria, Enterobacterales, Enterobacteriaceae, Escherichia, Escherichia coli, Escherichia coli O157:H7	NA	ACVD-CRC	NA	GLNK_ECO57	NA	NA	NA	NA	NA	NA	NA	NA	NA	FUNCTION: P-II indirectly controls the transcription of the glutamine synthetase gene (GlnA). P-II prevents NR-II-catalyzed conversion of NR-I to NR-I-phosphate, the transcriptional activator of GlnA. When P-II is uridylylated to P-II-UMP, these events are reversed. When the ratio of Gln to 2-ketoglutarate decreases, P-II is uridylylated to P-II-UMP, which causes the deadenylation of glutamine sy…	NA	NA	NA	NA	NA	NA	NA	NA	NA
117	UniRef90_P0ADV7	CRC	ACVD	0	0	0	0	0	P0ADV7	MLAC_ECOLI	reviewed	Intermembrane phospholipid transport system binding protein MlaC	mlaC yrbC b3192 JW3159	Escherichia coli (strain K12)	211	83333	cellular organisms, Bacteria, Proteobacteria, Gammaproteobacteria, Enterobacterales, Enterobacteriaceae, Escherichia, Escherichia coli, Escherichia coli (strain K12)	yrbC	ACVD-CRC	NA	MLAC_ECOLI	NA	NA	NA	NA	NA	NA	NA	NA	NA	FUNCTION: Involved in a phospholipid transport pathway that maintains lipid asymmetry in the outer membrane by retrograde trafficking of phospholipids from the outer membrane to the inner membrane. May transfer phospholipid across the periplasmic space and deliver it to the MlaFEDB complex at the inner membrane. {ECO:0000269|PubMed:19383799, ECO:0000305|PubMed:28388411}.	NA	NA	NA	NA	NA	NA	NA	NA	NA
118	UniRef90_P0C0H7	0	ACVD	IBD	0	0	0	0	P0C0H7	IMDH_STRP1	reviewed	Inosine-5'-monophosphate dehydrogenase (IMP dehydrogenase) (IMPD) (IMPDH) (EC 1.1.1.205)	guaB SPy_2206 M5005_Spy1857	Streptococcus pyogenes serotype M1	493	301447	cellular organisms, Bacteria, Terrabacteria group, Firmicutes, Bacilli, Lactobacillales, Streptococcaceae, Streptococcus, Streptococcus pyogenes, Streptococcus pyogenes serotype M1	NA	ACVD-IBD	NA	IMDH_STRP1	NA	ACT_SITE 310; /note="Thioimidate intermediate"; /evidence="ECO:0000255|HAMAP-Rule:MF_01964"; ACT_SITE 406; /note="Proton acceptor"; /evidence="ECO:0000255|HAMAP-Rule:MF_01964"	ACTIVITY REGULATION: Mycophenolic acid (MPA) is a non-competitive inhibitor that prevents formation of the closed enzyme conformation by binding to the same site as the amobile flap. In contrast, mizoribine monophosphate (MZP) is a competitive inhibitor that induces the closed conformation. MPA is a potent inhibitor of mammalian IMPDHs but a poor inhibitor of the bacterial enzymes. MZP is a more …	BINDING 253; /note="NAD"; /evidence="ECO:0000255|HAMAP-Rule:MF_01964"; BINDING 308; /note="IMP"; /evidence="ECO:0000255|HAMAP-Rule:MF_01964"; BINDING 421; /note="IMP"; /evidence="ECO:0000255|HAMAP-Rule:MF_01964"	NA	CATALYTIC ACTIVITY: Reaction=H2O + IMP + NAD(+) = H(+) + NADH + XMP; Xref=Rhea:RHEA:11708, ChEBI:CHEBI:15377, ChEBI:CHEBI:15378, ChEBI:CHEBI:57464, ChEBI:CHEBI:57540, ChEBI:CHEBI:57945, ChEBI:CHEBI:58053; EC=1.1.1.205; Evidence={ECO:0000255|HAMAP-Rule:MF_01964};	COFACTOR: Name=K(+); Xref=ChEBI:CHEBI:29103; Evidence={ECO:0000255|HAMAP-Rule:MF_01964};	NA	1.1.1.205	FUNCTION: Catalyzes the conversion of inosine 5'-phosphate (IMP) to xanthosine 5'-phosphate (XMP), the first committed and rate-limiting step in the de novo synthesis of guanine nucleotides, and therefore plays an important role in the regulation of cell growth. {ECO:0000255|HAMAP-Rule:MF_01964}.	NA	METAL 305; /note="Potassium; via carbonyl oxygen"; /evidence="ECO:0000255|HAMAP-Rule:MF_01964"; METAL 307; /note="Potassium; via carbonyl oxygen"; /evidence="ECO:0000255|HAMAP-Rule:MF_01964"; METAL 310; /note="Potassium; via carbonyl oxygen"; /evidence="ECO:0000255|HAMAP-Rule:MF_01964"; METAL 475; /note="Potassium; via carbonyl oxygen; shared with tetrameric partner"; /evidence="ECO:0000255|HAMAP…	NP_BIND 303..305; /note="NAD"; /evidence="ECO:0000255|HAMAP-Rule:MF_01964"	PATHWAY: Purine metabolism; XMP biosynthesis via de novo pathway; XMP from IMP: step 1/1. {ECO:0000255|HAMAP-Rule:MF_01964}.	NA	NA	RHEA:11708	NA	NA
119	UniRef90_P0DG36	0	ACVD	0	cirrhosis	0	0	0	P0DG36	SYGA_STRP3	reviewed	Glycine--tRNA ligase alpha subunit (EC 6.1.1.14) (Glycyl-tRNA synthetase alpha subunit) (GlyRS)	glyQ SpyM3_1472	Streptococcus pyogenes serotype M3 (strain ATCC BAA-595 / MGAS315)	308	198466	cellular organisms, Bacteria, Terrabacteria group, Firmicutes, Bacilli, Lactobacillales, Streptococcaceae, Streptococcus, Streptococcus pyogenes, Streptococcus pyogenes serotype M3, Streptococcus pyogenes serotype M3 (strain ATCC BAA-595 / MGAS315)	NA	ACVD-cirrhosis	NA	SYGA_STRP3	NA	NA	NA	NA	NA	CATALYTIC ACTIVITY: Reaction=ATP + glycine + tRNA(Gly) = AMP + diphosphate + glycyl-tRNA(Gly); Xref=Rhea:RHEA:16013, Rhea:RHEA-COMP:9664, Rhea:RHEA-COMP:9683, ChEBI:CHEBI:30616, ChEBI:CHEBI:33019, ChEBI:CHEBI:57305, ChEBI:CHEBI:78442, ChEBI:CHEBI:78522, ChEBI:CHEBI:456215; EC=6.1.1.14; Evidence={ECO:0000255|HAMAP-Rule:MF_00254};	NA	NA	6.1.1.14	NA	NA	NA	NA	NA	NA	NA	RHEA:16013	NA	NA
120	UniRef90_P10738	0	ACVD	IBD	0	0	0	0	P10738	ERMB_ECOLX	reviewed	rRNA adenine N-6-methyltransferase (EC 2.1.1.184) (Erythromycin resistance protein) (Macrolide-lincosamide-streptogramin B resistance protein)	ermBC	Escherichia coli	245	562	cellular organisms, Bacteria, Proteobacteria, Gammaproteobacteria, Enterobacterales, Enterobacteriaceae, Escherichia, Escherichia coli	NA	ACVD-IBD	1	ERMB_ECOLX	NA	NA	NA	BINDING 10; /note="S-adenosyl-L-methionine; via carbonyl oxygen"; /evidence="ECO:0000255|PROSITE-ProRule:PRU01026"; BINDING 12; /note="S-adenosyl-L-methionine; via amide nitrogen"; /evidence="ECO:0000255|PROSITE-ProRule:PRU01026"; BINDING 37; /note="S-adenosyl-L-methionine; via carbonyl oxygen"; /evidence="ECO:0000255|PROSITE-ProRule:PRU01026"; BINDING 58; /note="S-adenosyl-L-methionine"; /eviden…	NA	CATALYTIC ACTIVITY: Reaction=adenosine(2085) in 23S rRNA + 2 S-adenosyl-L-methionine = 2 H(+) + N(6)-dimethyladenosine(2085) in 23S rRNA + 2 S-adenosyl-L-homocysteine; Xref=Rhea:RHEA:42784, Rhea:RHEA-COMP:10237, Rhea:RHEA-COMP:10238, ChEBI:CHEBI:15378, ChEBI:CHEBI:57856, ChEBI:CHEBI:59789, ChEBI:CHEBI:74411, ChEBI:CHEBI:74493; EC=2.1.1.184;	NA	NA	2.1.1.184	FUNCTION: This protein produces a dimethylation of the adenine residue at position 2085 in 23S rRNA, resulting in reduced affinity between ribosomes and macrolide-lincosamide-streptogramin B antibiotics.	NA	NA	NA	NA	NA	NA	RHEA:42784	NA	NA
121	UniRef90_P18766	0	ACVD	0	cirrhosis	0	0	0	P18766	AMIF_STRPN	reviewed	Oligopeptide transport ATP-binding protein AmiF	amiF SP_1887	Streptococcus pneumoniae serotype 4 (strain ATCC BAA-334 / TIGR4)	308	170187	cellular organisms, Bacteria, Terrabacteria group, Firmicutes, Bacilli, Lactobacillales, Streptococcaceae, Streptococcus, Streptococcus pneumoniae, Streptococcus pneumoniae serotype 4 (strain ATCC BAA-334 / TIGR4)	NA	ACVD-cirrhosis	NA	AMIF_STRPN	NA	NA	NA	NA	NA	NA	NA	NA	NA	FUNCTION: Part of the binding-protein-dependent transport system for oligopeptides. Probably responsible for energy coupling to the transport system.	NA	NA	NP_BIND 42..49; /note="ATP"; /evidence="ECO:0000255|PROSITE-ProRule:PRU00434"	NA	NA	NA	NA	NA	NA
122	UniRef90_P22707	CRC	ACVD	0	0	0	0	0	P22707	FINO_ECOLI	reviewed	Fertility inhibition protein (Conjugal transfer repressor)	finO	Escherichia coli (strain K12)	186	83333	cellular organisms, Bacteria, Proteobacteria, Gammaproteobacteria, Enterobacterales, Enterobacteriaceae, Escherichia, Escherichia coli, Escherichia coli (strain K12)	NA	ACVD-CRC	NA	FINO_ECOLI	NA	NA	NA	NA	NA	NA	NA	NA	NA	FUNCTION: One of the components on the FinOP fertility inhibition complex, which inhibits the expression of traJ gene, which in turn regulates the expression of some 20 transfer genes. The transfer genes are responsible for the process, called conjugal transfer, in which DNA is transmitted from one bacterial host to another. RNA-binding that interacts with the traJ mRNA and its antisense RNA, fin…	NA	NA	NA	NA	NA	NA	NA	NA	NA
123	UniRef90_P29849	0	ACVD	0	cirrhosis	0	0	0	P29849	PHSM_STRPN	reviewed	Maltodextrin phosphorylase (EC 2.4.1.1)	malP SP_2106	Streptococcus pneumoniae serotype 4 (strain ATCC BAA-334 / TIGR4)	752	170187	cellular organisms, Bacteria, Terrabacteria group, Firmicutes, Bacilli, Lactobacillales, Streptococcaceae, Streptococcus, Streptococcus pneumoniae, Streptococcus pneumoniae serotype 4 (strain ATCC BAA-334 / TIGR4)	NA	ACVD-cirrhosis	NA	PHSM_STRPN	NA	NA	NA	NA	NA	CATALYTIC ACTIVITY: Reaction=[(1->4)-alpha-D-glucosyl](n) + phosphate = [(1->4)-alpha-D-glucosyl](n-1) + alpha-D-glucose 1-phosphate; Xref=Rhea:RHEA:41732, Rhea:RHEA-COMP:9584, Rhea:RHEA-COMP:9586, ChEBI:CHEBI:15444, ChEBI:CHEBI:43474, ChEBI:CHEBI:58601; EC=2.4.1.1;	COFACTOR: Name=pyridoxal 5'-phosphate; Xref=ChEBI:CHEBI:597326;	NA	2.4.1.1	FUNCTION: Phosphorylase is an important allosteric enzyme in carbohydrate metabolism. Enzymes from different sources differ in their regulatory mechanisms and in their natural substrates. However, all known phosphorylases share catalytic and structural properties.	NA	NA	NA	NA	NA	NA	RHEA:41732	NA	NA
124	UniRef90_P35596	0	ACVD	IBD	0	0	0	0	P35596	GLPO_STRPN	reviewed	Alpha-glycerophosphate oxidase (EC 1.1.3.21) (Exported protein 6) (Glycerol-3-phosphate oxidase)	glpO exp6 SP_2185	Streptococcus pneumoniae serotype 4 (strain ATCC BAA-334 / TIGR4)	608	170187	cellular organisms, Bacteria, Terrabacteria group, Firmicutes, Bacilli, Lactobacillales, Streptococcaceae, Streptococcus, Streptococcus pneumoniae, Streptococcus pneumoniae serotype 4 (strain ATCC BAA-334 / TIGR4)	exp6	ACVD-IBD	NA	GLPO_STRPN	NA	NA	NA	NA	NA	CATALYTIC ACTIVITY: Reaction=O2 + sn-glycerol 3-phosphate = dihydroxyacetone phosphate + H2O2; Xref=Rhea:RHEA:18369, ChEBI:CHEBI:15379, ChEBI:CHEBI:16240, ChEBI:CHEBI:57597, ChEBI:CHEBI:57642; EC=1.1.3.21;	COFACTOR: Name=FAD; Xref=ChEBI:CHEBI:57692;	NA	1.1.3.21	NA	NA	NA	NP_BIND 21..49; /note="FAD"; /evidence="ECO:0000255"	PATHWAY: Membrane lipid metabolism; glycerophospholipid metabolism.	NA	NA	RHEA:18369	NA	NA
125	UniRef90_P35881	0	ACVD	IBD	0	0	0	0	P35881	TRA5_LACLA	reviewed	Transposase for insertion sequence element IS905	tra905 LL1204 L24515	Lactococcus lactis subsp. lactis (strain IL1403) (Streptococcus lactis)	391	272623	cellular organisms, Bacteria, Terrabacteria group, Firmicutes, Bacilli, Lactobacillales, Streptococcaceae, Lactococcus (lactic streptococci), Lactococcus lactis, Lactococcus lactis subsp. lactis (Streptococcus lactis), Lactococcus lactis subsp. lactis (strain IL1403) (Streptococcus lactis)	NA	ACVD-IBD	NA	TRA5_LACLA	NA	NA	NA	NA	NA	NA	NA	NA	NA	FUNCTION: Required for the transposition of the insertion element.	NA	NA	NA	NA	NA	NA	NA	NA	NA
126	UniRef90_P45595	0	ACVD	0	cirrhosis	0	0	0	P45595	PT1_STRMU	reviewed	Phosphoenolpyruvate-protein phosphotransferase (EC 2.7.3.9) (Phosphotransferase system, enzyme I)	ptsI SMU_675	Streptococcus mutans serotype c (strain ATCC 700610 / UA159)	577	210007	cellular organisms, Bacteria, Terrabacteria group, Firmicutes, Bacilli, Lactobacillales, Streptococcaceae, Streptococcus, Streptococcus mutans, Streptococcus mutans serotype c (strain ATCC 700610 / UA159)	NA	ACVD-cirrhosis	NA	PT1_STRMU	NA	ACT_SITE 191; /note="Tele-phosphohistidine intermediate"; /evidence="ECO:0000250|UniProtKB:P08839"; ACT_SITE 506; /note="Proton donor"; /evidence="ECO:0000250|UniProtKB:P08839"	NA	BINDING 298; /note="PEP"; /evidence="ECO:0000250|UniProtKB:P23533"; BINDING 334; /note="PEP"; /evidence="ECO:0000250|UniProtKB:P08839"; BINDING 469; /note="PEP"; /evidence="ECO:0000250|UniProtKB:P23533"	NA	CATALYTIC ACTIVITY: Reaction=L-histidyl-[protein] + phosphoenolpyruvate = N(pros)-phospho-L-histidyl-[protein] + pyruvate; Xref=Rhea:RHEA:23880, Rhea:RHEA-COMP:9745, Rhea:RHEA-COMP:9746, ChEBI:CHEBI:15361, ChEBI:CHEBI:29979, ChEBI:CHEBI:58702, ChEBI:CHEBI:64837; EC=2.7.3.9; Evidence={ECO:0000250|UniProtKB:P08839};	COFACTOR: Name=Mg(2+); Xref=ChEBI:CHEBI:18420; Evidence={ECO:0000250|UniProtKB:P08839};	NA	2.7.3.9	FUNCTION: General (non sugar-specific) component of the phosphoenolpyruvate-dependent sugar phosphotransferase system (sugar PTS). This major carbohydrate active-transport system catalyzes the phosphorylation of incoming sugar substrates concomitantly with their translocation across the cell membrane. Enzyme I transfers the phosphoryl group from phosphoenolpyruvate (PEP) to the phosphoryl carrier…	NA	METAL 435; /note="Magnesium"; /evidence="ECO:0000250|UniProtKB:P08839"; METAL 459; /note="Magnesium"; /evidence="ECO:0000250|UniProtKB:P08839"	NA	NA	NA	NA	RHEA:23880	NA	NA
127	UniRef90_P52939	0	ACVD	IBD	0	0	0	0	P52939	SP0A_CLOIN	reviewed	Stage 0 sporulation protein A homolog	spo0A	Clostridium innocuum	277	1522	cellular organisms, Bacteria, Terrabacteria group, Firmicutes, Erysipelotrichia, Erysipelotrichales, Erysipelotrichaceae, Erysipelatoclostridium, Clostridium innocuum	NA	ACVD-IBD	NA	SP0A_CLOIN	NA	NA	NA	NA	NA	NA	COFACTOR: Name=Ca(2+); Xref=ChEBI:CHEBI:29108; Evidence={ECO:0000250}; Note=Binds 1 Ca(2+) ion per subunit. {ECO:0000250};	DNA_BIND 199..218; /note="H-T-H motif"; /evidence="ECO:0000255"	NA	FUNCTION: May play the central regulatory role in sporulation. It may be an element of the effector pathway responsible for the activation of sporulation genes in response to nutritional stress. Spo0A may act in concert with spo0H (a sigma factor) to control the expression of some genes that are critical to the sporulation process (By similarity). {ECO:0000250}.	NA	METAL 11; /note="Calcium"; /evidence="ECO:0000250"; METAL 12; /note="Calcium"; /evidence="ECO:0000250"; METAL 57; /note="Calcium"; /evidence="ECO:0000250"	NA	NA	NA	NA	NA	NA	NA
128	UniRef90_P63373	0	ACVD	0	cirrhosis	0	0	0	P63373	PSTB1_STRPN	reviewed	Phosphate import ATP-binding protein PstB 1 (EC 7.3.2.1) (ABC phosphate transporter 1) (Phosphate-transporting ATPase 1)	pstB1 SP_1396	Streptococcus pneumoniae serotype 4 (strain ATCC BAA-334 / TIGR4)	252	170187	cellular organisms, Bacteria, Terrabacteria group, Firmicutes, Bacilli, Lactobacillales, Streptococcaceae, Streptococcus, Streptococcus pneumoniae, Streptococcus pneumoniae serotype 4 (strain ATCC BAA-334 / TIGR4)	NA	ACVD-cirrhosis	NA	NA	NA	NA	NA	NA	NA	NA	NA	NA	NA	NA	NA	NA	NA	NA	NA	NA	NA	NA	NA
129	UniRef90_P64405	0	ACVD	0	cirrhosis	0	0	0	P64405	Y007_STRPN	reviewed	Uncharacterized protein SP_0007	SP_0007	Streptococcus pneumoniae serotype 4 (strain ATCC BAA-334 / TIGR4)	88	170187	cellular organisms, Bacteria, Terrabacteria group, Firmicutes, Bacilli, Lactobacillales, Streptococcaceae, Streptococcus, Streptococcus pneumoniae, Streptococcus pneumoniae serotype 4 (strain ATCC BAA-334 / TIGR4)	NA	ACVD-cirrhosis	NA	Y007_STRPN	NA	NA	NA	NA	NA	NA	NA	NA	NA	NA	NA	NA	NA	NA	NA	NA	NA	NA	NA
130	UniRef90_P65504	0	ACVD	IBD	0	0	0	0	P65504	NADD_STRPN	reviewed	Probable nicotinate-nucleotide adenylyltransferase (EC 2.7.7.18) (Deamido-NAD(+) diphosphorylase) (Deamido-NAD(+) pyrophosphorylase) (Nicotinate mononucleotide adenylyltransferase) (NaMN adenylyltransferase)	nadD SP_1747	Streptococcus pneumoniae serotype 4 (strain ATCC BAA-334 / TIGR4)	209	170187	cellular organisms, Bacteria, Terrabacteria group, Firmicutes, Bacilli, Lactobacillales, Streptococcaceae, Streptococcus, Streptococcus pneumoniae, Streptococcus pneumoniae serotype 4 (strain ATCC BAA-334 / TIGR4)	NA	ACVD-IBD	NA	NADD_STRPN	NA	NA	NA	NA	NA	CATALYTIC ACTIVITY: Reaction=ATP + H(+) + nicotinate beta-D-ribonucleotide = deamido-NAD(+) + diphosphate; Xref=Rhea:RHEA:22860, ChEBI:CHEBI:15378, ChEBI:CHEBI:30616, ChEBI:CHEBI:33019, ChEBI:CHEBI:57502, ChEBI:CHEBI:58437; EC=2.7.7.18; Evidence={ECO:0000255|HAMAP-Rule:MF_00244};	NA	NA	2.7.7.18	FUNCTION: Catalyzes the reversible adenylation of nicotinate mononucleotide (NaMN) to nicotinic acid adenine dinucleotide (NaAD). {ECO:0000255|HAMAP-Rule:MF_00244}.	NA	NA	NA	PATHWAY: Cofactor biosynthesis; NAD(+) biosynthesis; deamido-NAD(+) from nicotinate D-ribonucleotide: step 1/1. {ECO:0000255|HAMAP-Rule:MF_00244}.	NA	NA	RHEA:22860	NA	NA
131	UniRef90_P66835	0	ACVD	IBD	0	0	0	0	P66835	SPEE_STRPN	reviewed	Polyamine aminopropyltransferase (Putrescine aminopropyltransferase) (PAPT) (Spermidine synthase) (SPDS) (SPDSY) (EC 2.5.1.16)	speE SP_0918	Streptococcus pneumoniae serotype 4 (strain ATCC BAA-334 / TIGR4)	286	170187	cellular organisms, Bacteria, Terrabacteria group, Firmicutes, Bacilli, Lactobacillales, Streptococcaceae, Streptococcus, Streptococcus pneumoniae, Streptococcus pneumoniae serotype 4 (strain ATCC BAA-334 / TIGR4)	NA	ACVD-IBD	NA	SPEE_STRPN	NA	ACT_SITE 155; /note="Proton acceptor"; /evidence="ECO:0000255|HAMAP-Rule:MF_00198"	NA	BINDING 7; /note="Polyamine"; /evidence="ECO:0000255|HAMAP-Rule:MF_00198"; BINDING 31; /note="S-adenosylmethioninamine"; /evidence="ECO:0000255|HAMAP-Rule:MF_00198"; BINDING 86; /note="Polyamine"; /evidence="ECO:0000255|HAMAP-Rule:MF_00198"; BINDING 106; /note="S-adenosylmethioninamine"; /evidence="ECO:0000255|HAMAP-Rule:MF_00198"	NA	CATALYTIC ACTIVITY: Reaction=putrescine + S-adenosyl 3-(methylsulfanyl)propylamine = H(+) + S-methyl-5'-thioadenosine + spermidine; Xref=Rhea:RHEA:12721, ChEBI:CHEBI:15378, ChEBI:CHEBI:17509, ChEBI:CHEBI:57443, ChEBI:CHEBI:57834, ChEBI:CHEBI:326268; EC=2.5.1.16; Evidence={ECO:0000255|HAMAP-Rule:MF_00198};	NA	NA	2.5.1.16	FUNCTION: Catalyzes the irreversible transfer of a propylamine group from the amino donor S-adenosylmethioninamine (decarboxy-AdoMet) to putrescine (1,4-diaminobutane) to yield spermidine. {ECO:0000255|HAMAP-Rule:MF_00198}.	NA	NA	NA	PATHWAY: Amine and polyamine biosynthesis; spermidine biosynthesis; spermidine from putrescine: step 1/1. {ECO:0000255|HAMAP-Rule:MF_00198}.	NA	NA	RHEA:12721	NA	NA
132	UniRef90_P67530	0	ACVD	IBD	0	0	0	0	P67530	Y1017_STRPN	reviewed	Probable tautomerase SP_1017 (EC 5.3.2.-)	SP_1017	Streptococcus pneumoniae serotype 4 (strain ATCC BAA-334 / TIGR4)	60	170187	cellular organisms, Bacteria, Terrabacteria group, Firmicutes, Bacilli, Lactobacillales, Streptococcaceae, Streptococcus, Streptococcus pneumoniae, Streptococcus pneumoniae serotype 4 (strain ATCC BAA-334 / TIGR4)	NA	ACVD-IBD	NA	NA	NA	NA	NA	NA	NA	NA	NA	NA	NA	NA	NA	NA	NA	NA	NA	NA	NA	NA	NA
133	UniRef90_P69055	CRC	ACVD	0	0	0	0	0	P69055	DHSC_ECO57	reviewed	Succinate dehydrogenase cytochrome b556 subunit (Cytochrome b-556)	sdhC cybA Z0875 ECs0746	Escherichia coli O157:H7	129	83334	cellular organisms, Bacteria, Proteobacteria, Gammaproteobacteria, Enterobacterales, Enterobacteriaceae, Escherichia, Escherichia coli, Escherichia coli O157:H7	cybA	ACVD-CRC	NA	DHSC_ECO57	NA	NA	NA	NA	NA	NA	COFACTOR: Name=heme; Xref=ChEBI:CHEBI:30413; Evidence={ECO:0000250}; Note=The heme is bound between the two transmembrane subunits. {ECO:0000250};	NA	NA	FUNCTION: Membrane-anchoring subunit of succinate dehydrogenase (SDH). {ECO:0000250}.	NA	METAL 84; /note="Iron (heme axial ligand); shared with second transmembrane subunit"; /evidence="ECO:0000250"	NA	PATHWAY: Carbohydrate metabolism; tricarboxylic acid cycle.	NA	NA	NA	NA	NA
134	UniRef90_Q03KB3	0	ACVD	IBD	0	0	0	0	Q03KB3	LEUC_STRTD	reviewed	3-isopropylmalate dehydratase large subunit (EC 4.2.1.33) (Alpha-IPM isomerase) (IPMI) (Isopropylmalate isomerase)	leuC STER_1168	Streptococcus thermophilus (strain ATCC BAA-491 / LMD-9)	460	322159	cellular organisms, Bacteria, Terrabacteria group, Firmicutes, Bacilli, Lactobacillales, Streptococcaceae, Streptococcus, Streptococcus thermophilus, Streptococcus thermophilus (strain ATCC BAA-491 / LMD-9)	NA	ACVD-IBD	NA	LEUC_STRTD	NA	NA	NA	NA	NA	CATALYTIC ACTIVITY: Reaction=(2R,3S)-3-isopropylmalate = (2S)-2-isopropylmalate; Xref=Rhea:RHEA:32287, ChEBI:CHEBI:1178, ChEBI:CHEBI:35121; EC=4.2.1.33; Evidence={ECO:0000255|HAMAP-Rule:MF_01026};	COFACTOR: Name=[4Fe-4S] cluster; Xref=ChEBI:CHEBI:49883; Evidence={ECO:0000255|HAMAP-Rule:MF_01026}; Note=Binds 1 [4Fe-4S] cluster per subunit. {ECO:0000255|HAMAP-Rule:MF_01026};	NA	4.2.1.33	FUNCTION: Catalyzes the isomerization between 2-isopropylmalate and 3-isopropylmalate, via the formation of 2-isopropylmaleate. {ECO:0000255|HAMAP-Rule:MF_01026}.	NA	METAL 338; /note="Iron-sulfur (4Fe-4S)"; /evidence="ECO:0000255|HAMAP-Rule:MF_01026"; METAL 398; /note="Iron-sulfur (4Fe-4S)"; /evidence="ECO:0000255|HAMAP-Rule:MF_01026"; METAL 401; /note="Iron-sulfur (4Fe-4S)"; /evidence="ECO:0000255|HAMAP-Rule:MF_01026"	NA	PATHWAY: Amino-acid biosynthesis; L-leucine biosynthesis; L-leucine from 3-methyl-2-oxobutanoate: step 2/4. {ECO:0000255|HAMAP-Rule:MF_01026}.	NA	NA	RHEA:32287	NA	NA
135	UniRef90_Q04HS9	0	ACVD	0	cirrhosis	0	0	0	Q04HS9	GREA_STRP2	reviewed	Transcription elongation factor GreA (Transcript cleavage factor GreA)	greA SPD_1345	Streptococcus pneumoniae serotype 2 (strain D39 / NCTC 7466)	160	373153	cellular organisms, Bacteria, Terrabacteria group, Firmicutes, Bacilli, Lactobacillales, Streptococcaceae, Streptococcus, Streptococcus pneumoniae, Streptococcus pneumoniae serotype 2 (strain D39 / NCTC 7466)	NA	ACVD-cirrhosis	NA	GREA_STRP2	NA	NA	NA	NA	NA	NA	NA	NA	NA	FUNCTION: Necessary for efficient RNA polymerase transcription elongation past template-encoded arresting sites. The arresting sites in DNA have the property of trapping a certain fraction of elongating RNA polymerases that pass through, resulting in locked ternary complexes. Cleavage of the nascent transcript by cleavage factors such as GreA or GreB allows the resumption of elongation from the n…	NA	NA	NA	NA	NA	NA	NA	NA	NA
136	UniRef90_Q04HZ0	0	ACVD	IBD	0	0	0	0	Q04HZ0	GLPK_STRP2	reviewed	Glycerol kinase (EC 2.7.1.30) (ATP:glycerol 3-phosphotransferase) (Glycerokinase) (GK)	glpK SPD_2013	Streptococcus pneumoniae serotype 2 (strain D39 / NCTC 7466)	502	373153	cellular organisms, Bacteria, Terrabacteria group, Firmicutes, Bacilli, Lactobacillales, Streptococcaceae, Streptococcus, Streptococcus pneumoniae, Streptococcus pneumoniae serotype 2 (strain D39 / NCTC 7466)	NA	ACVD-IBD	NA	GLPK_STRP2	NA	NA	ACTIVITY REGULATION: Activated by phosphorylation and inhibited by fructose 1,6-bisphosphate (FBP). {ECO:0000255|HAMAP-Rule:MF_00186}.	BINDING 14; /note="Substrate"; /evidence="ECO:0000255|HAMAP-Rule:MF_00186"; BINDING 18; /note="ATP"; /evidence="ECO:0000255|HAMAP-Rule:MF_00186"; BINDING 136; /note="Substrate"; /evidence="ECO:0000255|HAMAP-Rule:MF_00186"; BINDING 268; /note="ATP"; /evidence="ECO:0000255|HAMAP-Rule:MF_00186"; BINDING 311; /note="ATP; via carbonyl oxygen"; /evidence="ECO:0000255|HAMAP-Rule:MF_00186"; BINDING 315; …	NA	CATALYTIC ACTIVITY: Reaction=ATP + glycerol = ADP + H(+) + sn-glycerol 3-phosphate; Xref=Rhea:RHEA:21644, ChEBI:CHEBI:15378, ChEBI:CHEBI:17754, ChEBI:CHEBI:30616, ChEBI:CHEBI:57597, ChEBI:CHEBI:456216; EC=2.7.1.30; Evidence={ECO:0000255|HAMAP-Rule:MF_00186};	NA	NA	2.7.1.30	FUNCTION: Key enzyme in the regulation of glycerol uptake and metabolism. Catalyzes the phosphorylation of glycerol to yield sn-glycerol 3-phosphate. {ECO:0000255|HAMAP-Rule:MF_00186}.	NA	NA	NP_BIND 14..16; /note="ATP"; /evidence="ECO:0000255|HAMAP-Rule:MF_00186"; NP_BIND 412..416; /note="ATP"; /evidence="ECO:0000255|HAMAP-Rule:MF_00186"	PATHWAY: Polyol metabolism; glycerol degradation via glycerol kinase pathway; sn-glycerol 3-phosphate from glycerol: step 1/1. {ECO:0000255|HAMAP-Rule:MF_00186}.	NA	NA	RHEA:21644	NA	NA
137	UniRef90_Q04HZ9	0	ACVD	0	cirrhosis	0	0	0	Q04HZ9	DLTC_STRP2	reviewed	D-alanyl carrier protein (DCP) (D-alanine--poly(phosphoribitol) ligase subunit 2)	dltC SPD_2003	Streptococcus pneumoniae serotype 2 (strain D39 / NCTC 7466)	79	373153	cellular organisms, Bacteria, Terrabacteria group, Firmicutes, Bacilli, Lactobacillales, Streptococcaceae, Streptococcus, Streptococcus pneumoniae, Streptococcus pneumoniae serotype 2 (strain D39 / NCTC 7466)	NA	ACVD-cirrhosis	NA	DLTC_STRP2	NA	NA	NA	NA	NA	NA	NA	NA	NA	FUNCTION: Carrier protein involved in the D-alanylation of lipoteichoic acid (LTA). The loading of thioester-linked D-alanine onto DltC is catalyzed by D-alanine--D-alanyl carrier protein ligase DltA. The DltC-carried D-alanyl group is further transferred to cell membrane phosphatidylglycerol (PG) by forming an ester bond, probably catalyzed by DltD. D-alanylation of LTA plays an important role i…	NA	NA	NA	PATHWAY: Cell wall biogenesis; lipoteichoic acid biosynthesis. {ECO:0000255|HAMAP-Rule:MF_00565}.	NA	NA	NA	NA	NA
138	UniRef90_Q04I59	0	ACVD	IBD	0	0	0	0	Q04I59	SYD_STRP2	reviewed	Aspartate--tRNA ligase (EC 6.1.1.12) (Aspartyl-tRNA synthetase) (AspRS)	aspS SPD_1941	Streptococcus pneumoniae serotype 2 (strain D39 / NCTC 7466)	587	373153	cellular organisms, Bacteria, Terrabacteria group, Firmicutes, Bacilli, Lactobacillales, Streptococcaceae, Streptococcus, Streptococcus pneumoniae, Streptococcus pneumoniae serotype 2 (strain D39 / NCTC 7466)	NA	ACVD-IBD	NA	SYD_STRP2	NA	NA	NA	BINDING 174; /note="Aspartate"; /evidence="ECO:0000255|HAMAP-Rule:MF_00044"; BINDING 220; /note="Aspartate"; /evidence="ECO:0000255|HAMAP-Rule:MF_00044"; BINDING 229; /note="ATP"; /evidence="ECO:0000255|HAMAP-Rule:MF_00044"; BINDING 443; /note="Aspartate"; /evidence="ECO:0000255|HAMAP-Rule:MF_00044"; BINDING 477; /note="ATP"; /evidence="ECO:0000255|HAMAP-Rule:MF_00044"; BINDING 484; /note="Aspart…	NA	CATALYTIC ACTIVITY: Reaction=ATP + L-aspartate + tRNA(Asp) = AMP + diphosphate + L-aspartyl-tRNA(Asp); Xref=Rhea:RHEA:19649, Rhea:RHEA-COMP:9660, Rhea:RHEA-COMP:9678, ChEBI:CHEBI:29991, ChEBI:CHEBI:30616, ChEBI:CHEBI:33019, ChEBI:CHEBI:78442, ChEBI:CHEBI:78516, ChEBI:CHEBI:456215; EC=6.1.1.12; Evidence={ECO:0000255|HAMAP-Rule:MF_00044};	NA	NA	6.1.1.12	FUNCTION: Catalyzes the attachment of L-aspartate to tRNA(Asp) in a two-step reaction: L-aspartate is first activated by ATP to form Asp-AMP and then transferred to the acceptor end of tRNA(Asp). {ECO:0000255|HAMAP-Rule:MF_00044}.	NA	NA	NP_BIND 220..222; /note="ATP"; /evidence="ECO:0000255|HAMAP-Rule:MF_00044"; NP_BIND 529..532; /note="ATP"; /evidence="ECO:0000255|HAMAP-Rule:MF_00044"	NA	NA	NA	RHEA:19649	NA	NA
139	UniRef90_Q04IH6	0	ACVD	0	cirrhosis	0	0	0	Q04IH6	RL34_STRP2	reviewed	50S ribosomal protein L34	rpmH SPD_1790	Streptococcus pneumoniae serotype 2 (strain D39 / NCTC 7466)	44	373153	cellular organisms, Bacteria, Terrabacteria group, Firmicutes, Bacilli, Lactobacillales, Streptococcaceae, Streptococcus, Streptococcus pneumoniae, Streptococcus pneumoniae serotype 2 (strain D39 / NCTC 7466)	NA	ACVD-cirrhosis	NA	RL34_STRP2	NA	NA	NA	NA	NA	NA	NA	NA	NA	NA	NA	NA	NA	NA	NA	NA	NA	NA	NA
140	UniRef90_Q04IM6	0	ACVD	0	cirrhosis	0	0	0	Q04IM6	RECA_STRP2	reviewed	Protein RecA (Recombinase A)	recA SPD_1739	Streptococcus pneumoniae serotype 2 (strain D39 / NCTC 7466)	388	373153	cellular organisms, Bacteria, Terrabacteria group, Firmicutes, Bacilli, Lactobacillales, Streptococcaceae, Streptococcus, Streptococcus pneumoniae, Streptococcus pneumoniae serotype 2 (strain D39 / NCTC 7466)	NA	ACVD-cirrhosis	NA	RECA_STRP2	NA	NA	NA	NA	NA	NA	NA	NA	NA	FUNCTION: Can catalyze the hydrolysis of ATP in the presence of single-stranded DNA, the ATP-dependent uptake of single-stranded DNA by duplex DNA, and the ATP-dependent hybridization of homologous single-stranded DNAs. It interacts with LexA causing its activation and leading to its autocatalytic cleavage. {ECO:0000255|HAMAP-Rule:MF_00268}.	NA	NA	NP_BIND 79..86; /note="ATP"; /evidence="ECO:0000255|HAMAP-Rule:MF_00268"	NA	NA	NA	NA	NA	NA
141	UniRef90_Q04IV9	0	ACVD	0	cirrhosis	0	0	0	Q04IV9	XPT_STRP2	reviewed	Xanthine phosphoribosyltransferase (XPRTase) (EC 2.4.2.22)	xpt SPD_1628	Streptococcus pneumoniae serotype 2 (strain D39 / NCTC 7466)	193	373153	cellular organisms, Bacteria, Terrabacteria group, Firmicutes, Bacilli, Lactobacillales, Streptococcaceae, Streptococcus, Streptococcus pneumoniae, Streptococcus pneumoniae serotype 2 (strain D39 / NCTC 7466)	NA	ACVD-cirrhosis	NA	XPT_STRP2	NA	NA	NA	BINDING 20; /note="Xanthine; via amide nitrogen and carbonyl oxygen"; /evidence="ECO:0000255|HAMAP-Rule:MF_01184"; BINDING 27; /note="Xanthine"; /evidence="ECO:0000255|HAMAP-Rule:MF_01184"; BINDING 156; /note="Xanthine"; /evidence="ECO:0000255|HAMAP-Rule:MF_01184"	NA	CATALYTIC ACTIVITY: Reaction=diphosphate + XMP = 5-phospho-alpha-D-ribose 1-diphosphate + xanthine; Xref=Rhea:RHEA:10800, ChEBI:CHEBI:17712, ChEBI:CHEBI:33019, ChEBI:CHEBI:57464, ChEBI:CHEBI:58017; EC=2.4.2.22; Evidence={ECO:0000255|HAMAP-Rule:MF_01184};	NA	NA	2.4.2.22	FUNCTION: Converts the preformed base xanthine, a product of nucleic acid breakdown, to xanthosine 5'-monophosphate (XMP), so it can be reused for RNA or DNA synthesis. {ECO:0000255|HAMAP-Rule:MF_01184}.	NA	NA	NA	PATHWAY: Purine metabolism; XMP biosynthesis via salvage pathway; XMP from xanthine: step 1/1. {ECO:0000255|HAMAP-Rule:MF_01184}.	NA	NA	RHEA:10800	NA	NA
142	UniRef90_Q04JE2	0	ACVD	0	cirrhosis	0	0	0	Q04JE2	RS15_STRP2	reviewed	30S ribosomal protein S15	rpsO SPD_1439	Streptococcus pneumoniae serotype 2 (strain D39 / NCTC 7466)	89	373153	cellular organisms, Bacteria, Terrabacteria group, Firmicutes, Bacilli, Lactobacillales, Streptococcaceae, Streptococcus, Streptococcus pneumoniae, Streptococcus pneumoniae serotype 2 (strain D39 / NCTC 7466)	NA	ACVD-cirrhosis	NA	RS15_STRP2	NA	NA	NA	NA	NA	NA	NA	NA	NA	FUNCTION: One of the primary rRNA binding proteins, it binds directly to 16S rRNA where it helps nucleate assembly of the platform of the 30S subunit by binding and bridging several RNA helices of the 16S rRNA. {ECO:0000255|HAMAP-Rule:MF_01343}.; FUNCTION: Forms an intersubunit bridge (bridge B4) with the 23S rRNA of the 50S subunit in the ribosome. {ECO:0000255|HAMAP-Rule:MF_01343}.	NA	NA	NA	NA	NA	NA	NA	NA	NA
143	UniRef90_Q04JG7	0	ACVD	0	cirrhosis	0	0	0	Q04JG7	CODY_STRP2	reviewed	GTP-sensing transcriptional pleiotropic repressor CodY	codY SPD_1412	Streptococcus pneumoniae serotype 2 (strain D39 / NCTC 7466)	262	373153	cellular organisms, Bacteria, Terrabacteria group, Firmicutes, Bacilli, Lactobacillales, Streptococcaceae, Streptococcus, Streptococcus pneumoniae, Streptococcus pneumoniae serotype 2 (strain D39 / NCTC 7466)	NA	ACVD-cirrhosis	NA	CODY_STRP2	NA	NA	NA	NA	NA	NA	NA	DNA_BIND 206..225; /note="H-T-H motif"; /evidence="ECO:0000255|HAMAP-Rule:MF_00621"	NA	FUNCTION: DNA-binding protein that represses the expression of many genes that are induced as cells make the transition from rapid exponential growth to stationary phase. It is a GTP-binding protein that senses the intracellular GTP concentration as an indicator of nutritional limitations. At low GTP concentration it no longer binds GTP and stop to act as a transcriptional repressor. {ECO:0000255…	NA	NA	NA	NA	NA	NA	NA	NA	NA
144	UniRef90_Q04JJ1	0	ACVD	0	cirrhosis	0	0	0	Q04JJ1	DAPB_STRP2	reviewed	4-hydroxy-tetrahydrodipicolinate reductase (HTPA reductase) (EC 1.17.1.8)	dapB SPD_1387	Streptococcus pneumoniae serotype 2 (strain D39 / NCTC 7466)	255	373153	cellular organisms, Bacteria, Terrabacteria group, Firmicutes, Bacilli, Lactobacillales, Streptococcaceae, Streptococcus, Streptococcus pneumoniae, Streptococcus pneumoniae serotype 2 (strain D39 / NCTC 7466)	NA	ACVD-cirrhosis	NA	DAPB_STRP2	NA	ACT_SITE 145; /note="Proton donor/acceptor"; /evidence="ECO:0000255|HAMAP-Rule:MF_00102"; ACT_SITE 149; /note="Proton donor"; /evidence="ECO:0000255|HAMAP-Rule:MF_00102"	NA	BINDING 35; /note="NAD"; /evidence="ECO:0000255|HAMAP-Rule:MF_00102"; BINDING 146; /note="Substrate"; /evidence="ECO:0000255|HAMAP-Rule:MF_00102"	NA	CATALYTIC ACTIVITY: Reaction=(S)-2,3,4,5-tetrahydrodipicolinate + H2O + NAD(+) = (2S,4S)-4-hydroxy-2,3,4,5-tetrahydrodipicolinate + H(+) + NADH; Xref=Rhea:RHEA:35323, ChEBI:CHEBI:15377, ChEBI:CHEBI:15378, ChEBI:CHEBI:16845, ChEBI:CHEBI:57540, ChEBI:CHEBI:57945, ChEBI:CHEBI:67139; EC=1.17.1.8; Evidence={ECO:0000255|HAMAP-Rule:MF_00102}; CATALYTIC ACTIVITY: Reaction=(S)-2,3,4,5-tetrahydrodipicolina…	NA	NA	1.17.1.8	FUNCTION: Catalyzes the conversion of 4-hydroxy-tetrahydrodipicolinate (HTPA) to tetrahydrodipicolinate. {ECO:0000255|HAMAP-Rule:MF_00102}.	NA	NA	NP_BIND 9..14; /note="NAD(P)"; /evidence="ECO:0000255|HAMAP-Rule:MF_00102"; NP_BIND 89..91; /note="NAD(P)"; /evidence="ECO:0000255|HAMAP-Rule:MF_00102"; NP_BIND 115..118; /note="NAD(P)"; /evidence="ECO:0000255|HAMAP-Rule:MF_00102"	PATHWAY: Amino-acid biosynthesis; L-lysine biosynthesis via DAP pathway; (S)-tetrahydrodipicolinate from L-aspartate: step 4/4. {ECO:0000255|HAMAP-Rule:MF_00102}.	NA	NA	RHEA:35323; RHEA:35331	NA	NA
145	UniRef90_Q04JM9	0	ACVD	IBD	0	0	0	0	Q04JM9	Y1303_STRP2	reviewed	UPF0291 protein SPD_1303	SPD_1303	Streptococcus pneumoniae serotype 2 (strain D39 / NCTC 7466)	85	373153	cellular organisms, Bacteria, Terrabacteria group, Firmicutes, Bacilli, Lactobacillales, Streptococcaceae, Streptococcus, Streptococcus pneumoniae, Streptococcus pneumoniae serotype 2 (strain D39 / NCTC 7466)	NA	ACVD-IBD	NA	NA	NA	NA	NA	NA	NA	NA	NA	NA	NA	NA	NA	NA	NA	NA	NA	NA	NA	NA	NA
146	UniRef90_Q04JX3	0	ACVD	0	cirrhosis	0	0	0	Q04JX3	AROC_STRP2	reviewed	Chorismate synthase (CS) (EC 4.2.3.5) (5-enolpyruvylshikimate-3-phosphate phospholyase)	aroC SPD_1208	Streptococcus pneumoniae serotype 2 (strain D39 / NCTC 7466)	388	373153	cellular organisms, Bacteria, Terrabacteria group, Firmicutes, Bacilli, Lactobacillales, Streptococcaceae, Streptococcus, Streptococcus pneumoniae, Streptococcus pneumoniae serotype 2 (strain D39 / NCTC 7466)	NA	ACVD-cirrhosis	NA	AROC_STRP2	NA	NA	NA	BINDING 39; /note="NADP"; /evidence="ECO:0000255|HAMAP-Rule:MF_00300"; BINDING 45; /note="NADP"; /evidence="ECO:0000255|HAMAP-Rule:MF_00300"; BINDING 296; /note="FMN; via amide nitrogen"; /evidence="ECO:0000255|HAMAP-Rule:MF_00300"; BINDING 337; /note="FMN"; /evidence="ECO:0000255|HAMAP-Rule:MF_00300"	NA	CATALYTIC ACTIVITY: Reaction=5-O-(1-carboxyvinyl)-3-phosphoshikimate = chorismate + phosphate; Xref=Rhea:RHEA:21020, ChEBI:CHEBI:29748, ChEBI:CHEBI:43474, ChEBI:CHEBI:57701; EC=4.2.3.5; Evidence={ECO:0000255|HAMAP-Rule:MF_00300};	COFACTOR: Name=FMNH2; Xref=ChEBI:CHEBI:57618; Evidence={ECO:0000255|HAMAP-Rule:MF_00300}; Note=Reduced FMN (FMNH(2)). {ECO:0000255|HAMAP-Rule:MF_00300};	NA	4.2.3.5	FUNCTION: Catalyzes the anti-1,4-elimination of the C-3 phosphate and the C-6 proR hydrogen from 5-enolpyruvylshikimate-3-phosphate (EPSP) to yield chorismate, which is the branch point compound that serves as the starting substrate for the three terminal pathways of aromatic amino acid biosynthesis. This reaction introduces a second double bond into the aromatic ring system. {ECO:0000255|HAMAP-R…	NA	NA	NP_BIND 130..132; /note="FMN"; /evidence="ECO:0000255|HAMAP-Rule:MF_00300"; NP_BIND 251..252; /note="FMN"; /evidence="ECO:0000255|HAMAP-Rule:MF_00300"; NP_BIND 311..315; /note="FMN"; /evidence="ECO:0000255|HAMAP-Rule:MF_00300"	PATHWAY: Metabolic intermediate biosynthesis; chorismate biosynthesis; chorismate from D-erythrose 4-phosphate and phosphoenolpyruvate: step 7/7. {ECO:0000255|HAMAP-Rule:MF_00300}.	NA	NA	RHEA:21020	NA	NA
147	UniRef90_Q04JZ4	0	ACVD	IBD	cirrhosis	0	0	0	Q04JZ4	RL7_STRP2	reviewed	50S ribosomal protein L7/L12	rplL SPD_1187	Streptococcus pneumoniae serotype 2 (strain D39 / NCTC 7466)	122	373153	cellular organisms, Bacteria, Terrabacteria group, Firmicutes, Bacilli, Lactobacillales, Streptococcaceae, Streptococcus, Streptococcus pneumoniae, Streptococcus pneumoniae serotype 2 (strain D39 / NCTC 7466)	NA	ACVD-cirrhosis-IBD	NA	RL7_STRP2	NA	NA	NA	NA	NA	NA	NA	NA	NA	FUNCTION: Forms part of the ribosomal stalk which helps the ribosome interact with GTP-bound translation factors. Is thus essential for accurate translation. {ECO:0000255|HAMAP-Rule:MF_00368}.	NA	NA	NA	NA	NA	NA	NA	NA	NA
148	UniRef90_Q04K45	0	ACVD	0	cirrhosis	0	0	0	Q04K45	PYRR_STRP2	reviewed	Bifunctional protein PyrR [Includes: Pyrimidine operon regulatory protein; Uracil phosphoribosyltransferase (UPRTase) (EC 2.4.2.9)]	pyrR SPD_1134	Streptococcus pneumoniae serotype 2 (strain D39 / NCTC 7466)	173	373153	cellular organisms, Bacteria, Terrabacteria group, Firmicutes, Bacilli, Lactobacillales, Streptococcaceae, Streptococcus, Streptococcus pneumoniae, Streptococcus pneumoniae serotype 2 (strain D39 / NCTC 7466)	NA	ACVD-cirrhosis	NA	NA	NA	NA	NA	NA	NA	NA	NA	NA	NA	NA	NA	NA	NA	NA	NA	NA	NA	NA	NA
149	UniRef90_Q04K71	0	ACVD	IBD	cirrhosis	0	0	0	Q04K71	GUAC_STRP2	reviewed	GMP reductase (EC 1.7.1.7) (Guanosine 5'-monophosphate oxidoreductase) (Guanosine monophosphate reductase)	guaC SPD_1107	Streptococcus pneumoniae serotype 2 (strain D39 / NCTC 7466)	328	373153	cellular organisms, Bacteria, Terrabacteria group, Firmicutes, Bacilli, Lactobacillales, Streptococcaceae, Streptococcus, Streptococcus pneumoniae, Streptococcus pneumoniae serotype 2 (strain D39 / NCTC 7466)	NA	ACVD-cirrhosis-IBD	NA	GUAC_STRP2	NA	ACT_SITE 176; /note="Thioimidate intermediate"; /evidence="ECO:0000255|HAMAP-Rule:MF_01511"	NA	NA	NA	CATALYTIC ACTIVITY: Reaction=IMP + NADP(+) + NH4(+) = GMP + 2 H(+) + NADPH; Xref=Rhea:RHEA:17185, ChEBI:CHEBI:15378, ChEBI:CHEBI:28938, ChEBI:CHEBI:57783, ChEBI:CHEBI:58053, ChEBI:CHEBI:58115, ChEBI:CHEBI:58349; EC=1.7.1.7; Evidence={ECO:0000255|HAMAP-Rule:MF_01511};	NA	NA	1.7.1.7	FUNCTION: Catalyzes the irreversible NADPH-dependent deamination of GMP to IMP. It functions in the conversion of nucleobase, nucleoside and nucleotide derivatives of G to A nucleotides, and in maintaining the intracellular balance of A and G nucleotides. {ECO:0000255|HAMAP-Rule:MF_01511}.	NA	NA	NP_BIND 205..228; /note="NADP"; /evidence="ECO:0000255|HAMAP-Rule:MF_01511"	NA	NA	NA	RHEA:17185	NA	NA
150	UniRef90_Q04K90	0	ACVD	0	cirrhosis	0	0	0	Q04K90	FTHS_STRP2	reviewed	Formate--tetrahydrofolate ligase (EC 6.3.4.3) (Formyltetrahydrofolate synthetase) (FHS) (FTHFS)	fhs SPD_1087	Streptococcus pneumoniae serotype 2 (strain D39 / NCTC 7466)	556	373153	cellular organisms, Bacteria, Terrabacteria group, Firmicutes, Bacilli, Lactobacillales, Streptococcaceae, Streptococcus, Streptococcus pneumoniae, Streptococcus pneumoniae serotype 2 (strain D39 / NCTC 7466)	NA	ACVD-cirrhosis	NA	FTHS_STRP2	NA	NA	NA	NA	NA	CATALYTIC ACTIVITY: Reaction=(6S)-5,6,7,8-tetrahydrofolate + ATP + formate = (6S)-10-formyltetrahydrofolate + ADP + phosphate; Xref=Rhea:RHEA:20221, ChEBI:CHEBI:15740, ChEBI:CHEBI:30616, ChEBI:CHEBI:43474, ChEBI:CHEBI:57453, ChEBI:CHEBI:57454, ChEBI:CHEBI:456216; EC=6.3.4.3; Evidence={ECO:0000255|HAMAP-Rule:MF_01543};	NA	NA	6.3.4.3	NA	NA	NA	NP_BIND 65..72; /note="ATP"; /evidence="ECO:0000255|HAMAP-Rule:MF_01543"	PATHWAY: One-carbon metabolism; tetrahydrofolate interconversion. {ECO:0000255|HAMAP-Rule:MF_01543}.	NA	NA	RHEA:20221	NA	NA
151	UniRef90_Q04KA9	0	ACVD	0	cirrhosis	0	0	0	Q04KA9	URK_STRP2	reviewed	Uridine kinase (EC 2.7.1.48) (Cytidine monophosphokinase) (Uridine monophosphokinase)	udk SPD_1068	Streptococcus pneumoniae serotype 2 (strain D39 / NCTC 7466)	212	373153	cellular organisms, Bacteria, Terrabacteria group, Firmicutes, Bacilli, Lactobacillales, Streptococcaceae, Streptococcus, Streptococcus pneumoniae, Streptococcus pneumoniae serotype 2 (strain D39 / NCTC 7466)	NA	ACVD-cirrhosis	NA	URK_STRP2	NA	NA	NA	NA	NA	CATALYTIC ACTIVITY: Reaction=ATP + uridine = ADP + H(+) + UMP; Xref=Rhea:RHEA:16825, ChEBI:CHEBI:15378, ChEBI:CHEBI:16704, ChEBI:CHEBI:30616, ChEBI:CHEBI:57865, ChEBI:CHEBI:456216; EC=2.7.1.48; Evidence={ECO:0000255|HAMAP-Rule:MF_00551}; CATALYTIC ACTIVITY: Reaction=ATP + cytidine = ADP + CMP + H(+); Xref=Rhea:RHEA:24674, ChEBI:CHEBI:15378, ChEBI:CHEBI:17562, ChEBI:CHEBI:30616, ChEBI:CHEBI:60377,…	NA	NA	2.7.1.48	NA	NA	NA	NP_BIND 12..19; /note="ATP"; /evidence="ECO:0000255|HAMAP-Rule:MF_00551"	PATHWAY: Pyrimidine metabolism; CTP biosynthesis via salvage pathway; CTP from cytidine: step 1/3. {ECO:0000255|HAMAP-Rule:MF_00551}.; PATHWAY: Pyrimidine metabolism; UMP biosynthesis via salvage pathway; UMP from uridine: step 1/1. {ECO:0000255|HAMAP-Rule:MF_00551}.	NA	NA	RHEA:16825; RHEA:24674	NA	NA
152	UniRef90_Q04KC3	0	ACVD	0	cirrhosis	0	0	0	Q04KC3	LACC_STRP2	reviewed	Tagatose-6-phosphate kinase (EC 2.7.1.144) (Phosphotagatokinase)	lacC SPD_1051	Streptococcus pneumoniae serotype 2 (strain D39 / NCTC 7466)	309	373153	cellular organisms, Bacteria, Terrabacteria group, Firmicutes, Bacilli, Lactobacillales, Streptococcaceae, Streptococcus, Streptococcus pneumoniae, Streptococcus pneumoniae serotype 2 (strain D39 / NCTC 7466)	NA	ACVD-cirrhosis	NA	LACC_STRP2	NA	NA	NA	NA	NA	CATALYTIC ACTIVITY: Reaction=ATP + D-tagatofuranose 6-phosphate = ADP + D-tagatofuranose 1,6-bisphosphate + H(+); Xref=Rhea:RHEA:12420, ChEBI:CHEBI:15378, ChEBI:CHEBI:30616, ChEBI:CHEBI:58694, ChEBI:CHEBI:58695, ChEBI:CHEBI:456216; EC=2.7.1.144; Evidence={ECO:0000255|HAMAP-Rule:MF_01557};	NA	NA	2.7.1.144	NA	NA	NA	NA	PATHWAY: Carbohydrate metabolism; D-tagatose 6-phosphate degradation; D-glyceraldehyde 3-phosphate and glycerone phosphate from D-tagatose 6-phosphate: step 1/2. {ECO:0000255|HAMAP-Rule:MF_01557}.	NA	NA	RHEA:12420	NA	NA
153	UniRef90_Q04KK7	0	ACVD	IBD	cirrhosis	0	0	0	Q04KK7	OBG_STRP2	reviewed	GTPase Obg (EC 3.6.5.-) (GTP-binding protein Obg)	obg SPD_0964	Streptococcus pneumoniae serotype 2 (strain D39 / NCTC 7466)	436	373153	cellular organisms, Bacteria, Terrabacteria group, Firmicutes, Bacilli, Lactobacillales, Streptococcaceae, Streptococcus, Streptococcus pneumoniae, Streptococcus pneumoniae serotype 2 (strain D39 / NCTC 7466)	NA	ACVD-cirrhosis-IBD	NA	OBG_STRP2	NA	NA	NA	NA	NA	NA	COFACTOR: Name=Mg(2+); Xref=ChEBI:CHEBI:18420; Evidence={ECO:0000255|HAMAP-Rule:MF_01454};	NA	3.6.5.-	FUNCTION: An essential GTPase which binds GTP, GDP and possibly (p)ppGpp with moderate affinity, with high nucleotide exchange rates and a fairly low GTP hydrolysis rate. Plays a role in control of the cell cycle, stress response, ribosome biogenesis and in those bacteria that undergo differentiation, in morphogenesis control. {ECO:0000255|HAMAP-Rule:MF_01454}.	NA	METAL 174; /note="Magnesium"; /evidence="ECO:0000255|HAMAP-Rule:MF_01454"; METAL 194; /note="Magnesium"; /evidence="ECO:0000255|HAMAP-Rule:MF_01454"	NP_BIND 167..174; /note="GTP"; /evidence="ECO:0000255|HAMAP-Rule:MF_01454"; NP_BIND 192..196; /note="GTP"; /evidence="ECO:0000255|HAMAP-Rule:MF_01454"; NP_BIND 214..217; /note="GTP"; /evidence="ECO:0000255|HAMAP-Rule:MF_01454"; NP_BIND 284..287; /note="GTP"; /evidence="ECO:0000255|HAMAP-Rule:MF_01454"; NP_BIND 319..321; /note="GTP"; /evidence="ECO:0000255|HAMAP-Rule:MF_01454"	NA	NA	NA	NA	NA	NA
154	UniRef90_Q04KR8	0	ACVD	0	cirrhosis	0	0	0	Q04KR8	MNME_STRP2	reviewed	tRNA modification GTPase MnmE (EC 3.6.-.-)	mnmE trmE SPD_0902	Streptococcus pneumoniae serotype 2 (strain D39 / NCTC 7466)	457	373153	cellular organisms, Bacteria, Terrabacteria group, Firmicutes, Bacilli, Lactobacillales, Streptococcaceae, Streptococcus, Streptococcus pneumoniae, Streptococcus pneumoniae serotype 2 (strain D39 / NCTC 7466)	trmE	ACVD-cirrhosis	NA	MNME_STRP2	NA	NA	NA	BINDING 25; /note="Formyltetrahydrofolate"; /evidence="ECO:0000255|HAMAP-Rule:MF_00379"; BINDING 87; /note="Formyltetrahydrofolate"; /evidence="ECO:0000255|HAMAP-Rule:MF_00379"; BINDING 126; /note="Formyltetrahydrofolate"; /evidence="ECO:0000255|HAMAP-Rule:MF_00379"; BINDING 457; /note="Formyltetrahydrofolate"; /evidence="ECO:0000255|HAMAP-Rule:MF_00379"	NA	NA	COFACTOR: Name=K(+); Xref=ChEBI:CHEBI:29103; Evidence={ECO:0000255|HAMAP-Rule:MF_00379}; Note=Binds 1 potassium ion per subunit. {ECO:0000255|HAMAP-Rule:MF_00379};	NA	3.6.-.-	FUNCTION: Exhibits a very high intrinsic GTPase hydrolysis rate. Involved in the addition of a carboxymethylaminomethyl (cmnm) group at the wobble position (U34) of certain tRNAs, forming tRNA-cmnm(5)s(2)U34. {ECO:0000255|HAMAP-Rule:MF_00379}.	NA	METAL 233; /note="Potassium"; /evidence="ECO:0000255|HAMAP-Rule:MF_00379"; METAL 237; /note="Magnesium"; /evidence="ECO:0000255|HAMAP-Rule:MF_00379"; METAL 252; /note="Potassium; via carbonyl oxygen"; /evidence="ECO:0000255|HAMAP-Rule:MF_00379"; METAL 254; /note="Potassium; via carbonyl oxygen"; /evidence="ECO:0000255|HAMAP-Rule:MF_00379"; METAL 257; /note="Potassium"; /evidence="ECO:0000255|HAMA…	NP_BIND 233..238; /note="GTP"; /evidence="ECO:0000255|HAMAP-Rule:MF_00379"; NP_BIND 252..258; /note="GTP"; /evidence="ECO:0000255|HAMAP-Rule:MF_00379"; NP_BIND 277..280; /note="GTP"; /evidence="ECO:0000255|HAMAP-Rule:MF_00379"	NA	NA	NA	NA	NA	NA
155	UniRef90_Q04KV3	0	ACVD	IBD	cirrhosis	0	0	0	Q04KV3	SSRP_STRP2	reviewed	SsrA-binding protein (Small protein B)	smpB SPD_0863	Streptococcus pneumoniae serotype 2 (strain D39 / NCTC 7466)	155	373153	cellular organisms, Bacteria, Terrabacteria group, Firmicutes, Bacilli, Lactobacillales, Streptococcaceae, Streptococcus, Streptococcus pneumoniae, Streptococcus pneumoniae serotype 2 (strain D39 / NCTC 7466)	NA	ACVD-cirrhosis-IBD	NA	SSRP_STRP2	NA	NA	NA	NA	NA	NA	NA	NA	NA	FUNCTION: Required for rescue of stalled ribosomes mediated by trans-translation. Binds to transfer-messenger RNA (tmRNA), required for stable association of tmRNA with ribosomes. tmRNA and SmpB together mimic tRNA shape, replacing the anticodon stem-loop with SmpB. tmRNA is encoded by the ssrA gene; the 2 termini fold to resemble tRNA(Ala) and it encodes a 'tag peptide', a short internal open re…	NA	NA	NA	NA	NA	NA	NA	NA	NA
156	UniRef90_Q04KW1	0	ACVD	IBD	0	0	0	0	Q04KW1	YBEY_STRP2	reviewed	Endoribonuclease YbeY (EC 3.1.-.-)	ybeY SPD_0855	Streptococcus pneumoniae serotype 2 (strain D39 / NCTC 7466)	165	373153	cellular organisms, Bacteria, Terrabacteria group, Firmicutes, Bacilli, Lactobacillales, Streptococcaceae, Streptococcus, Streptococcus pneumoniae, Streptococcus pneumoniae serotype 2 (strain D39 / NCTC 7466)	NA	ACVD-IBD	NA	YBEY_STRP2	NA	NA	NA	NA	NA	NA	COFACTOR: Name=Zn(2+); Xref=ChEBI:CHEBI:29105; Evidence={ECO:0000255|HAMAP-Rule:MF_00009}; Note=Binds 1 zinc ion. {ECO:0000255|HAMAP-Rule:MF_00009};	NA	3.1.-.-	FUNCTION: Single strand-specific metallo-endoribonuclease involved in late-stage 70S ribosome quality control and in maturation of the 3' terminus of the 16S rRNA. {ECO:0000255|HAMAP-Rule:MF_00009}.	NA	METAL 130; /note="Zinc; catalytic"; /evidence="ECO:0000255|HAMAP-Rule:MF_00009"; METAL 134; /note="Zinc; catalytic"; /evidence="ECO:0000255|HAMAP-Rule:MF_00009"; METAL 140; /note="Zinc; catalytic"; /evidence="ECO:0000255|HAMAP-Rule:MF_00009"	NA	NA	NA	NA	NA	NA	NA
157	UniRef90_Q04KY0	0	ACVD	IBD	cirrhosis	0	0	0	Q04KY0	RRF_STRP2	reviewed	Ribosome-recycling factor (RRF) (Ribosome-releasing factor)	frr SPD_0835	Streptococcus pneumoniae serotype 2 (strain D39 / NCTC 7466)	185	373153	cellular organisms, Bacteria, Terrabacteria group, Firmicutes, Bacilli, Lactobacillales, Streptococcaceae, Streptococcus, Streptococcus pneumoniae, Streptococcus pneumoniae serotype 2 (strain D39 / NCTC 7466)	NA	ACVD-cirrhosis-IBD	NA	RRF_STRP2	NA	NA	NA	NA	NA	NA	NA	NA	NA	FUNCTION: Responsible for the release of ribosomes from messenger RNA at the termination of protein biosynthesis. May increase the efficiency of translation by recycling ribosomes from one round of translation to another. {ECO:0000255|HAMAP-Rule:MF_00040}.	NA	NA	NA	NA	NA	NA	NA	NA	NA
158	UniRef90_Q04LC6	0	ACVD	0	cirrhosis	0	0	0	Q04LC6	RIMM_STRP2	reviewed	Ribosome maturation factor RimM	rimM SPD_0678	Streptococcus pneumoniae serotype 2 (strain D39 / NCTC 7466)	172	373153	cellular organisms, Bacteria, Terrabacteria group, Firmicutes, Bacilli, Lactobacillales, Streptococcaceae, Streptococcus, Streptococcus pneumoniae, Streptococcus pneumoniae serotype 2 (strain D39 / NCTC 7466)	NA	ACVD-cirrhosis	NA	RIMM_STRP2	NA	NA	NA	NA	NA	NA	NA	NA	NA	FUNCTION: An accessory protein needed during the final step in the assembly of 30S ribosomal subunit, possibly for assembly of the head region. Probably interacts with S19. Essential for efficient processing of 16S rRNA. May be needed both before and after RbfA during the maturation of 16S rRNA. It has affinity for free ribosomal 30S subunits but not for 70S ribosomes. {ECO:0000255|HAMAP-Rule:MF_…	NA	NA	NA	NA	NA	NA	NA	NA	NA
159	UniRef90_Q04LL8	0	ACVD	IBD	0	0	0	0	Q04LL8	TYSY_STRP2	reviewed	Thymidylate synthase (TS) (TSase) (EC 2.1.1.45)	thyA SPD_0581	Streptococcus pneumoniae serotype 2 (strain D39 / NCTC 7466)	279	373153	cellular organisms, Bacteria, Terrabacteria group, Firmicutes, Bacilli, Lactobacillales, Streptococcaceae, Streptococcus, Streptococcus pneumoniae, Streptococcus pneumoniae serotype 2 (strain D39 / NCTC 7466)	NA	ACVD-IBD	NA	TYSY_STRP2	NA	ACT_SITE 154; /note="Nucleophile"; /evidence="ECO:0000255|HAMAP-Rule:MF_00008"	NA	BINDING 181; /note="5,10-methylenetetrahydrofolate"; /evidence="ECO:0000255|HAMAP-Rule:MF_00008"; BINDING 189; /note="dUMP"; /evidence="ECO:0000255|HAMAP-Rule:MF_00008"; BINDING 278; /note="5,10-methylenetetrahydrofolate; via carbonyl oxygen"; /evidence="ECO:0000255|HAMAP-Rule:MF_00008"	NA	CATALYTIC ACTIVITY: Reaction=(6R)-5,10-methylene-5,6,7,8-tetrahydrofolate + dUMP = 7,8-dihydrofolate + dTMP; Xref=Rhea:RHEA:12104, ChEBI:CHEBI:15636, ChEBI:CHEBI:57451, ChEBI:CHEBI:63528, ChEBI:CHEBI:246422; EC=2.1.1.45; Evidence={ECO:0000255|HAMAP-Rule:MF_00008};	NA	NA	2.1.1.45	FUNCTION: Catalyzes the reductive methylation of 2'-deoxyuridine-5'-monophosphate (dUMP) to 2'-deoxythymidine-5'-monophosphate (dTMP) while utilizing 5,10-methylenetetrahydrofolate (mTHF) as the methyl donor and reductant in the reaction, yielding dihydrofolate (DHF) as a by-product. This enzymatic reaction provides an intracellular de novo source of dTMP, an essential precursor for DNA biosynthe…	NA	NA	NP_BIND 133..134; /note="dUMP; shared with dimeric partner"; /evidence="ECO:0000255|HAMAP-Rule:MF_00008"; NP_BIND 178..181; /note="dUMP"; /evidence="ECO:0000255|HAMAP-Rule:MF_00008"; NP_BIND 219..221; /note="dUMP"; /evidence="ECO:0000255|HAMAP-Rule:MF_00008"	PATHWAY: Pyrimidine metabolism; dTTP biosynthesis. {ECO:0000255|HAMAP-Rule:MF_00008}.	NA	NA	RHEA:12104	NA	NA
160	UniRef90_Q04M58	0	ACVD	0	cirrhosis	0	0	0	Q04M58	FABH_STRP2	reviewed	3-oxoacyl-[acyl-carrier-protein] synthase 3 (EC 2.3.1.180) (3-oxoacyl-[acyl-carrier-protein] synthase III) (Beta-ketoacyl-ACP synthase III) (KAS III)	fabH SPD_0380	Streptococcus pneumoniae serotype 2 (strain D39 / NCTC 7466)	324	373153	cellular organisms, Bacteria, Terrabacteria group, Firmicutes, Bacilli, Lactobacillales, Streptococcaceae, Streptococcus, Streptococcus pneumoniae, Streptococcus pneumoniae serotype 2 (strain D39 / NCTC 7466)	NA	ACVD-cirrhosis	NA	NA	NA	NA	NA	NA	NA	NA	NA	NA	NA	NA	NA	NA	NA	NA	NA	NA	NA	NA	NA
161	UniRef90_Q04MC7	0	ACVD	IBD	0	0	0	0	Q04MC7	RSMH_STRP2	reviewed	Ribosomal RNA small subunit methyltransferase H (EC 2.1.1.199) (16S rRNA m(4)C1402 methyltransferase) (rRNA (cytosine-N(4)-)-methyltransferase RsmH)	rsmH mraW SPD_0304	Streptococcus pneumoniae serotype 2 (strain D39 / NCTC 7466)	316	373153	cellular organisms, Bacteria, Terrabacteria group, Firmicutes, Bacilli, Lactobacillales, Streptococcaceae, Streptococcus, Streptococcus pneumoniae, Streptococcus pneumoniae serotype 2 (strain D39 / NCTC 7466)	mraW	ACVD-IBD	NA	RSMH_STRP2	NA	NA	NA	BINDING 55; /note="S-adenosyl-L-methionine"; /evidence="ECO:0000255|HAMAP-Rule:MF_01007"; BINDING 84; /note="S-adenosyl-L-methionine; via amide nitrogen"; /evidence="ECO:0000255|HAMAP-Rule:MF_01007"; BINDING 105; /note="S-adenosyl-L-methionine"; /evidence="ECO:0000255|HAMAP-Rule:MF_01007"; BINDING 112; /note="S-adenosyl-L-methionine"; /evidence="ECO:0000255|HAMAP-Rule:MF_01007"	NA	CATALYTIC ACTIVITY: Reaction=cytidine(1402) in 16S rRNA + S-adenosyl-L-methionine = H(+) + N(4)-methylcytidine(1402) in 16S rRNA + S-adenosyl-L-homocysteine; Xref=Rhea:RHEA:42928, Rhea:RHEA-COMP:10286, Rhea:RHEA-COMP:10287, ChEBI:CHEBI:15378, ChEBI:CHEBI:57856, ChEBI:CHEBI:59789, ChEBI:CHEBI:74506, ChEBI:CHEBI:82748; EC=2.1.1.199; Evidence={ECO:0000255|HAMAP-Rule:MF_01007};	NA	NA	2.1.1.199	FUNCTION: Specifically methylates the N4 position of cytidine in position 1402 (C1402) of 16S rRNA. {ECO:0000255|HAMAP-Rule:MF_01007}.	NA	NA	NA	NA	NA	NA	RHEA:42928	NA	NA
162	UniRef90_Q04MH7	0	ACVD	0	cirrhosis	0	0	0	Q04MH7	EFG_STRP2	reviewed	Elongation factor G (EF-G)	fusA SPD_0253	Streptococcus pneumoniae serotype 2 (strain D39 / NCTC 7466)	693	373153	cellular organisms, Bacteria, Terrabacteria group, Firmicutes, Bacilli, Lactobacillales, Streptococcaceae, Streptococcus, Streptococcus pneumoniae, Streptococcus pneumoniae serotype 2 (strain D39 / NCTC 7466)	NA	ACVD-cirrhosis	NA	EFG_STRP2	NA	NA	NA	NA	NA	NA	NA	NA	NA	FUNCTION: Catalyzes the GTP-dependent ribosomal translocation step during translation elongation. During this step, the ribosome changes from the pre-translocational (PRE) to the post-translocational (POST) state as the newly formed A-site-bound peptidyl-tRNA and P-site-bound deacylated tRNA move to the P and E sites, respectively. Catalyzes the coordinated movement of the two tRNA molecules, the…	NA	NA	NP_BIND 17..24; /note="GTP"; /evidence="ECO:0000255|HAMAP-Rule:MF_00054"; NP_BIND 81..85; /note="GTP"; /evidence="ECO:0000255|HAMAP-Rule:MF_00054"; NP_BIND 135..138; /note="GTP"; /evidence="ECO:0000255|HAMAP-Rule:MF_00054"	NA	NA	NA	NA	NA	NA
163	UniRef90_Q04MI9	0	ACVD	IBD	cirrhosis	0	0	0	Q04MI9	RUVB_STRP2	reviewed	Holliday junction ATP-dependent DNA helicase RuvB (EC 3.6.4.12)	ruvB SPD_0241	Streptococcus pneumoniae serotype 2 (strain D39 / NCTC 7466)	332	373153	cellular organisms, Bacteria, Terrabacteria group, Firmicutes, Bacilli, Lactobacillales, Streptococcaceae, Streptococcus, Streptococcus pneumoniae, Streptococcus pneumoniae serotype 2 (strain D39 / NCTC 7466)	NA	ACVD-cirrhosis-IBD	NA	RUVB_STRP2	NA	NA	NA	NA	NA	CATALYTIC ACTIVITY: Reaction=ATP + H2O = ADP + H(+) + phosphate; Xref=Rhea:RHEA:13065, ChEBI:CHEBI:15377, ChEBI:CHEBI:15378, ChEBI:CHEBI:30616, ChEBI:CHEBI:43474, ChEBI:CHEBI:456216; EC=3.6.4.12; Evidence={ECO:0000255|HAMAP-Rule:MF_00016};	NA	NA	3.6.4.12	FUNCTION: The RuvA-RuvB complex in the presence of ATP renatures cruciform structure in supercoiled DNA with palindromic sequence, indicating that it may promote strand exchange reactions in homologous recombination. RuvAB is a helicase that mediates the Holliday junction migration by localized denaturation and reannealing. {ECO:0000255|HAMAP-Rule:MF_00016}.	NA	NA	NP_BIND 59..66; /note="ATP"; /evidence="ECO:0000255|HAMAP-Rule:MF_00016"	NA	NA	NA	RHEA:13065	NA	NA
164	UniRef90_Q04ML8	0	ACVD	IBD	cirrhosis	0	0	0	Q04ML8	RL30_STRP2	reviewed	50S ribosomal protein L30	rpmD SPD_0211	Streptococcus pneumoniae serotype 2 (strain D39 / NCTC 7466)	60	373153	cellular organisms, Bacteria, Terrabacteria group, Firmicutes, Bacilli, Lactobacillales, Streptococcaceae, Streptococcus, Streptococcus pneumoniae, Streptococcus pneumoniae serotype 2 (strain D39 / NCTC 7466)	NA	ACVD-cirrhosis-IBD	NA	RL30_STRP2	NA	NA	NA	NA	NA	NA	NA	NA	NA	NA	NA	NA	NA	NA	NA	NA	NA	NA	NA
165	UniRef90_Q187G8	CRC	ACVD	IBD	0	0	0	0	Q187G8	Q187G8_CLOD6	unreviewed	DNA topoisomerase (EC 5.6.2.1)	CD630_18590	Clostridioides difficile (strain 630) (Peptoclostridium difficile)	568	272563	cellular organisms, Bacteria, Terrabacteria group, Firmicutes, Clostridia, Clostridiales, Peptostreptococcaceae, Clostridioides, Clostridioides difficile (Peptoclostridium difficile), Clostridioides difficile (strain 630) (Peptoclostridium difficile)	NA	ACVD-IBD-CRC	NA	Q187G8_CLOD6	NA	NA	NA	NA	NA	CATALYTIC ACTIVITY: Reaction=ATP-independent breakage of single-stranded DNA, followed by passage and rejoining.; EC=5.6.2.1; Evidence={ECO:0000256|ARBA:ARBA00000213};	NA	NA	5.6.2.1	NA	NA	NA	NA	NA	NA	NA	NA	NA	NA
166	UniRef90_Q189R2	0	ACVD	IBD	0	0	0	0	Q189R2	FTHS_CLOD6	reviewed	Formate--tetrahydrofolate ligase (EC 6.3.4.3) (Formyltetrahydrofolate synthetase) (FHS) (FTHFS)	fhs CD630_07180	Clostridioides difficile (strain 630) (Peptoclostridium difficile)	558	272563	cellular organisms, Bacteria, Terrabacteria group, Firmicutes, Clostridia, Clostridiales, Peptostreptococcaceae, Clostridioides, Clostridioides difficile (Peptoclostridium difficile), Clostridioides difficile (strain 630) (Peptoclostridium difficile)	NA	ACVD-IBD	NA	FTHS_CLOD6	NA	NA	NA	NA	NA	CATALYTIC ACTIVITY: Reaction=(6S)-5,6,7,8-tetrahydrofolate + ATP + formate = (6S)-10-formyltetrahydrofolate + ADP + phosphate; Xref=Rhea:RHEA:20221, ChEBI:CHEBI:15740, ChEBI:CHEBI:30616, ChEBI:CHEBI:43474, ChEBI:CHEBI:57453, ChEBI:CHEBI:57454, ChEBI:CHEBI:456216; EC=6.3.4.3; Evidence={ECO:0000255|HAMAP-Rule:MF_01543};	NA	NA	6.3.4.3	NA	NA	NA	NP_BIND 66..73; /note="ATP"; /evidence="ECO:0000255|HAMAP-Rule:MF_01543"	PATHWAY: One-carbon metabolism; tetrahydrofolate interconversion. {ECO:0000255|HAMAP-Rule:MF_01543}.	NA	NA	RHEA:20221	NA	NA
167	UniRef90_Q1RB51	CRC	ACVD	0	0	0	0	0	Q1RB51	Q1RB51_ECOUT	unreviewed	Uncharacterized protein	UTI89_C1937	Escherichia coli (strain UTI89 / UPEC)	162	364106	cellular organisms, Bacteria, Proteobacteria, Gammaproteobacteria, Enterobacterales, Enterobacteriaceae, Escherichia, Escherichia coli, Escherichia coli (strain UTI89 / UPEC)	NA	ACVD-CRC	NA	Q1RB51_ECOUT	NA	NA	NA	NA	NA	NA	NA	NA	NA	NA	NA	NA	NA	NA	NA	NA	NA	NA	NA
168	UniRef90_A8SIA6	0	ACVD	IBD	0	0	0	0	A8SIA6	A8SIA6_9FIRM	unreviewed	Uncharacterized protein	PEPMIC_00054	Parvimonas micra ATCC 33270	46	411465	cellular organisms, Bacteria, Terrabacteria group, Firmicutes, Tissierellia, Tissierellales, Peptoniphilaceae, Parvimonas, Parvimonas micra, Parvimonas micra ATCC 33270	NA	ACVD-IBD	NA	A8SIA6_9FIRM	NA	NA	NA	NA	NA	NA	NA	NA	NA	NA	NA	NA	NA	NA	NA	NA	NA	NA	NA
169	UniRef90_A8SKA6	CRC	ACVD	0	0	0	0	0	A8SKA6	A8SKA6_9FIRM	unreviewed	ABC transporter, ATP-binding protein	PEPMIC_00625	Parvimonas micra ATCC 33270	512	411465	cellular organisms, Bacteria, Terrabacteria group, Firmicutes, Tissierellia, Tissierellales, Peptoniphilaceae, Parvimonas, Parvimonas micra, Parvimonas micra ATCC 33270	NA	ACVD-CRC	NA	A8SKA6_9FIRM	NA	NA	NA	NA	NA	NA	NA	NA	NA	NA	NA	NA	NP_BIND 47..54; /note="ATP"; /evidence="ECO:0000256|PROSITE-ProRule:PRU00434"; NP_BIND 310..317; /note="ATP"; /evidence="ECO:0000256|PROSITE-ProRule:PRU00434"	NA	NA	NA	NA	NA	NA
170	UniRef90_Q2V0X7	0	ACVD	IBD	0	0	0	0	Q2V0X7	Q2V0X7_ECOLX	unreviewed	IS26 Transposase (IS26 transposase TnpA) (Putative transposase) (Putative transposase protein) (Putative transposase protein TnpA-rve) (Putative transposase subunit for IS26) (TnpA) (TnpA_rve) (Transposase) (Transposase of IS26, IS6 family)	tnpA insB1 insB2 tnp tnpA IS26 tnpA-rve tnpAIS26 BEN53_26360 ELY05_25115 ETN48_p0070 ETN48_p0084 ETN48_p0101 ETN48_p0108 HMPREF3040_00006 ND11IncI1_6 pAPEC1990_61_140 pAPEC1990_61_32 pAPEC1990_61_33 pAR060302_146 pAR060302_33 pAR060302_34 pG5A4Y217_20 pHN3A11_018 pHNFP460_048 pHNFP460_054 pO103_78 pPG010208_31 pPG010208_36 pPG010208_37 PWD4IncI1_12 RCS36_PI-II0036 RCS36_PI-II0041 RCS36_PI-II0105 …	Escherichia coli	238	562	cellular organisms, Bacteria, Proteobacteria, Gammaproteobacteria, Enterobacterales, Enterobacteriaceae, Escherichia, Escherichia coli	insB1 insB2 tnp tnpA IS26 tnpA-rve tnpAIS26	ACVD-IBD	1	NA	NA	NA	NA	NA	NA	NA	NA	NA	NA	NA	NA	NA	NA	NA	NA	NA	NA	NA	NA
171	UniRef90_Q3K0C9	0	ACVD	IBD	0	0	0	0	Q3K0C9	RL35_STRA1	reviewed	50S ribosomal protein L35	rpmI SAK_1416	Streptococcus agalactiae serotype Ia (strain ATCC 27591 / A909 / CDC SS700)	66	205921	cellular organisms, Bacteria, Terrabacteria group, Firmicutes, Bacilli, Lactobacillales, Streptococcaceae, Streptococcus, Streptococcus agalactiae, Streptococcus agalactiae serogroup Ia, Streptococcus agalactiae serotype Ia (strain ATCC 27591 / A909 / CDC SS700)	NA	ACVD-IBD	NA	RL35_STRA1	NA	NA	NA	NA	NA	NA	NA	NA	NA	NA	NA	NA	NA	NA	NA	NA	NA	NA	NA
172	UniRef90_Q3K3Q0	0	ACVD	IBD	0	0	0	0	Q3K3Q0	RL28_STRA1	reviewed	50S ribosomal protein L28	rpmB SAK_0180	Streptococcus agalactiae serotype Ia (strain ATCC 27591 / A909 / CDC SS700)	62	205921	cellular organisms, Bacteria, Terrabacteria group, Firmicutes, Bacilli, Lactobacillales, Streptococcaceae, Streptococcus, Streptococcus agalactiae, Streptococcus agalactiae serogroup Ia, Streptococcus agalactiae serotype Ia (strain ATCC 27591 / A909 / CDC SS700)	NA	ACVD-IBD	NA	RL28_STRA1	NA	NA	NA	NA	NA	NA	NA	NA	NA	NA	NA	NA	NA	NA	NA	NA	NA	NA	NA
173	UniRef90_Q4JSN3	0	ACVD	IBD	0	0	0	0	Q4JSN3	Q4JSN3_CORJK	unreviewed	Transposase for IS3507b	tnp3507b jk1992	Corynebacterium jeikeium (strain K411)	422	306537	cellular organisms, Bacteria, Terrabacteria group, Actinobacteria, Actinobacteria (high G+C Gram-positive bacteria), Corynebacteriales, Corynebacteriaceae, Corynebacterium, Corynebacterium jeikeium, Corynebacterium jeikeium (strain K411)	NA	ACVD-IBD	NA	Q4JSN3_CORJK	NA	NA	NA	NA	NA	NA	NA	NA	NA	FUNCTION: Required for the transposition of the insertion element. {ECO:0000256|ARBA:ARBA00002190}.	NA	NA	NA	NA	NA	NA	NA	NA	NA
174	UniRef90_Q59961	0	ACVD	0	cirrhosis	0	0	0	Q59961	PARE_STRPN	reviewed	DNA topoisomerase 4 subunit B (EC 5.6.2.2) (Topoisomerase IV subunit B)	parE SP_0852	Streptococcus pneumoniae serotype 4 (strain ATCC BAA-334 / TIGR4)	647	170187	cellular organisms, Bacteria, Terrabacteria group, Firmicutes, Bacilli, Lactobacillales, Streptococcaceae, Streptococcus, Streptococcus pneumoniae, Streptococcus pneumoniae serotype 4 (strain ATCC BAA-334 / TIGR4)	NA	ACVD-cirrhosis	NA	PARE_STRPN	NA	NA	ACTIVITY REGULATION: Inhibited by quinolones, such as levofloxacin. {ECO:0000269|PubMed:20596531}.	BINDING 11; /note="ATP"; /evidence="ECO:0000255|HAMAP-Rule:MF_00939"; BINDING 51; /note="ATP"; /evidence="ECO:0000255|HAMAP-Rule:MF_00939"; BINDING 78; /note="ATP"; /evidence="ECO:0000255|HAMAP-Rule:MF_00939"; BINDING 344; /note="ATP"; /evidence="ECO:0000255|HAMAP-Rule:MF_00939"	NA	CATALYTIC ACTIVITY: Reaction=ATP-dependent breakage, passage and rejoining of double-stranded DNA.; EC=5.6.2.2; Evidence={ECO:0000255|HAMAP-Rule:MF_00939, ECO:0000269|PubMed:17375187, ECO:0000269|PubMed:20596531};	COFACTOR: Name=Mg(2+); Xref=ChEBI:CHEBI:18420; Evidence={ECO:0000255|HAMAP-Rule:MF_00939, ECO:0000269|PubMed:20596531}; Name=Mn(2+); Xref=ChEBI:CHEBI:29035; Evidence={ECO:0000255|HAMAP-Rule:MF_00939, ECO:0000269|PubMed:20596531}; Name=Ca(2+); Xref=ChEBI:CHEBI:29108; Evidence={ECO:0000255|HAMAP-Rule:MF_00939, ECO:0000269|PubMed:20596531}; Note=Binds two Mg(2+) per subunit. The magnesium ions form …	NA	5.6.2.2	FUNCTION: Topoisomerase IV is essential for chromosome segregation. It relaxes supercoiled DNA. Performs the decatenation events required during the replication of a circular DNA molecule. {ECO:0000255|HAMAP-Rule:MF_00939, ECO:0000269|PubMed:17375187, ECO:0000269|PubMed:20596531}.	NA	METAL 433; /note="Magnesium 1; catalytic"; /evidence="ECO:0000255|HAMAP-Rule:MF_00939, ECO:0000269|PubMed:20596531"; METAL 506; /note="Magnesium 1; catalytic"; /evidence="ECO:0000255|HAMAP-Rule:MF_00939, ECO:0000269|PubMed:20596531"; METAL 506; /note="Magnesium 2"; /evidence="ECO:0000255|HAMAP-Rule:MF_00939, ECO:0000269|PubMed:20596531"; METAL 508; /note="Magnesium 2"; /evidence="ECO:0000255|HAMA…	NP_BIND 118..124; /note="ATP"; /evidence="ECO:0000255|HAMAP-Rule:MF_00939"	NA	NA	NA	NA	SITE 458; /note="Interaction with DNA"; /evidence="ECO:0000255|HAMAP-Rule:MF_00939"; SITE 461; /note="Interaction with DNA"; /evidence="ECO:0000255|HAMAP-Rule:MF_00939"; SITE 513; /note="Interaction with DNA"; /evidence="ECO:0000255|HAMAP-Rule:MF_00939"; SITE 629; /note="Interaction with DNA"; /evidence="ECO:0000255|HAMAP-Rule:MF_00939"	NA
175	UniRef90_Q5FM91	0	ACVD	IBD	0	0	0	0	Q5FM91	RS10_LACAC	reviewed	30S ribosomal protein S10	rpsJ LBA0290	Lactobacillus acidophilus (strain ATCC 700396 / NCK56 / N2 / NCFM)	102	272621	cellular organisms, Bacteria, Terrabacteria group, Firmicutes, Bacilli, Lactobacillales, Lactobacillaceae, Lactobacillus, Lactobacillus acidophilus, Lactobacillus acidophilus (strain ATCC 700396 / NCK56 / N2 / NCFM)	NA	ACVD-IBD	NA	RS10_LACAC	NA	NA	NA	NA	NA	NA	NA	NA	NA	FUNCTION: Involved in the binding of tRNA to the ribosomes. {ECO:0000255|HAMAP-Rule:MF_00508}.	NA	NA	NA	NA	NA	NA	NA	NA	NA
176	UniRef90_Q5LXJ4	0	ACVD	IBD	0	0	0	0	Q5LXJ4	ECFA2_STRT1	reviewed	Energy-coupling factor transporter ATP-binding protein EcfA2 (ECF transporter A component EcfA2) (EC 3.6.3.-)	ecfA2 cbiO2 str2008	Streptococcus thermophilus (strain CNRZ 1066)	280	299768	cellular organisms, Bacteria, Terrabacteria group, Firmicutes, Bacilli, Lactobacillales, Streptococcaceae, Streptococcus, Streptococcus thermophilus, Streptococcus thermophilus (strain CNRZ 1066)	cbiO2	ACVD-IBD	NA	ECFA2_STRT1	NA	NA	NA	NA	NA	NA	NA	NA	3.6.3.-	FUNCTION: ATP-binding (A) component of a common energy-coupling factor (ECF) ABC-transporter complex. Unlike classic ABC transporters this ECF transporter provides the energy necessary to transport a number of different substrates. {ECO:0000255|HAMAP-Rule:MF_01710}.	NA	NA	NP_BIND 40..47; /note="ATP"; /evidence="ECO:0000255|HAMAP-Rule:MF_01710"	NA	NA	NA	NA	NA	NA
177	UniRef90_Q5LY71	0	ACVD	IBD	0	0	0	0	Q5LY71	ALR_STRT1	reviewed	Alanine racemase (EC 5.1.1.1)	alr str1726	Streptococcus thermophilus (strain CNRZ 1066)	367	299768	cellular organisms, Bacteria, Terrabacteria group, Firmicutes, Bacilli, Lactobacillales, Streptococcaceae, Streptococcus, Streptococcus thermophilus, Streptococcus thermophilus (strain CNRZ 1066)	NA	ACVD-IBD	NA	ALR_STRT1	NA	ACT_SITE 40; /note="Proton acceptor; specific for D-alanine"; /evidence="ECO:0000255|HAMAP-Rule:MF_01201"; ACT_SITE 263; /note="Proton acceptor; specific for L-alanine"; /evidence="ECO:0000255|HAMAP-Rule:MF_01201"	NA	BINDING 136; /note="Substrate"; /evidence="ECO:0000255|HAMAP-Rule:MF_01201"; BINDING 310; /note="Substrate; via amide nitrogen"; /evidence="ECO:0000255|HAMAP-Rule:MF_01201"	NA	CATALYTIC ACTIVITY: Reaction=L-alanine = D-alanine; Xref=Rhea:RHEA:20249, ChEBI:CHEBI:57416, ChEBI:CHEBI:57972; EC=5.1.1.1; Evidence={ECO:0000255|HAMAP-Rule:MF_01201};	COFACTOR: Name=pyridoxal 5'-phosphate; Xref=ChEBI:CHEBI:597326; Evidence={ECO:0000255|HAMAP-Rule:MF_01201};	NA	5.1.1.1	FUNCTION: Catalyzes the interconversion of L-alanine and D-alanine. May also act on other amino acids. {ECO:0000255|HAMAP-Rule:MF_01201}.	NA	NA	NA	PATHWAY: Amino-acid biosynthesis; D-alanine biosynthesis; D-alanine from L-alanine: step 1/1. {ECO:0000255|HAMAP-Rule:MF_01201}.	NA	NA	RHEA:20249	NA	NA
178	UniRef90_Q5LZD9	0	ACVD	IBD	0	0	0	0	Q5LZD9	EX7L_STRT1	reviewed	Exodeoxyribonuclease 7 large subunit (EC 3.1.11.6) (Exodeoxyribonuclease VII large subunit) (Exonuclease VII large subunit)	xseA str1218	Streptococcus thermophilus (strain CNRZ 1066)	446	299768	cellular organisms, Bacteria, Terrabacteria group, Firmicutes, Bacilli, Lactobacillales, Streptococcaceae, Streptococcus, Streptococcus thermophilus, Streptococcus thermophilus (strain CNRZ 1066)	NA	ACVD-IBD	NA	EX7L_STRT1	NA	NA	NA	NA	NA	CATALYTIC ACTIVITY: Reaction=Exonucleolytic cleavage in either 5'- to 3'- or 3'- to 5'-direction to yield nucleoside 5'-phosphates.; EC=3.1.11.6; Evidence={ECO:0000255|HAMAP-Rule:MF_00378};	NA	NA	3.1.11.6	FUNCTION: Bidirectionally degrades single-stranded DNA into large acid-insoluble oligonucleotides, which are then degraded further into small acid-soluble oligonucleotides. {ECO:0000255|HAMAP-Rule:MF_00378}.	NA	NA	NA	NA	NA	NA	NA	NA	NA
179	UniRef90_Q5M079	0	ACVD	IBD	0	0	0	0	Q5M079	COAA_STRT1	reviewed	Pantothenate kinase (EC 2.7.1.33) (Pantothenic acid kinase)	coaA str0799	Streptococcus thermophilus (strain CNRZ 1066)	306	299768	cellular organisms, Bacteria, Terrabacteria group, Firmicutes, Bacilli, Lactobacillales, Streptococcaceae, Streptococcus, Streptococcus thermophilus, Streptococcus thermophilus (strain CNRZ 1066)	NA	ACVD-IBD	NA	NA	NA	NA	NA	NA	NA	NA	NA	NA	NA	NA	NA	NA	NA	NA	NA	NA	NA	NA	NA
180	UniRef90_Q5M0J6	0	ACVD	IBD	0	0	0	0	Q5M0J6	LGT_STRT1	reviewed	Phosphatidylglycerol--prolipoprotein diacylglyceryl transferase (EC 2.5.1.145)	lgt str0667	Streptococcus thermophilus (strain CNRZ 1066)	263	299768	cellular organisms, Bacteria, Terrabacteria group, Firmicutes, Bacilli, Lactobacillales, Streptococcaceae, Streptococcus, Streptococcus thermophilus, Streptococcus thermophilus (strain CNRZ 1066)	NA	ACVD-IBD	NA	LGT_STRT1	NA	NA	NA	BINDING 134; /note="Lipid substrate"; /evidence="ECO:0000255|HAMAP-Rule:MF_01147"	NA	CATALYTIC ACTIVITY: Reaction=1,2-diacyl-sn-glycero-3-phospho-(1'-sn-glycerol) + L-cysteinyl-[prolipoprotein] = H(+) + S-1,2-diacyl-sn-glyceryl-L-cysteinyl-[prolipoprotein] + sn-glycerol 1-phosphate; Xref=Rhea:RHEA:56712, Rhea:RHEA-COMP:14679, Rhea:RHEA-COMP:14680, ChEBI:CHEBI:15378, ChEBI:CHEBI:29950, ChEBI:CHEBI:57685, ChEBI:CHEBI:64716, ChEBI:CHEBI:140658; EC=2.5.1.145; Evidence={ECO:0000255|HA…	NA	NA	2.5.1.145	FUNCTION: Catalyzes the transfer of the diacylglyceryl group from phosphatidylglycerol to the sulfhydryl group of the N-terminal cysteine of a prolipoprotein, the first step in the formation of mature lipoproteins. {ECO:0000255|HAMAP-Rule:MF_01147}.	NA	NA	NA	PATHWAY: Protein modification; lipoprotein biosynthesis (diacylglyceryl transfer). {ECO:0000255|HAMAP-Rule:MF_01147}.	NA	NA	RHEA:56712	NA	NA
181	UniRef90_Q5M191	0	ACVD	IBD	0	0	0	0	Q5M191	RECX_STRT1	reviewed	Regulatory protein RecX	recX str0375	Streptococcus thermophilus (strain CNRZ 1066)	258	299768	cellular organisms, Bacteria, Terrabacteria group, Firmicutes, Bacilli, Lactobacillales, Streptococcaceae, Streptococcus, Streptococcus thermophilus, Streptococcus thermophilus (strain CNRZ 1066)	NA	ACVD-IBD	NA	RECX_STRT1	NA	NA	NA	NA	NA	NA	NA	NA	NA	FUNCTION: Modulates RecA activity. {ECO:0000255|HAMAP-Rule:MF_01114}.	NA	NA	NA	NA	NA	NA	NA	NA	NA
182	UniRef90_Q5M1K6	0	ACVD	IBD	0	0	0	0	Q5M1K6	Y232_STRT1	reviewed	UPF0398 protein str0232	str0232	Streptococcus thermophilus (strain CNRZ 1066)	171	299768	cellular organisms, Bacteria, Terrabacteria group, Firmicutes, Bacilli, Lactobacillales, Streptococcaceae, Streptococcus, Streptococcus thermophilus, Streptococcus thermophilus (strain CNRZ 1066)	NA	ACVD-IBD	NA	Y232_STRT1	NA	NA	NA	NA	NA	NA	NA	NA	NA	NA	NA	NA	NA	NA	NA	NA	NA	NA	NA
183	UniRef90_Q5M222	0	ACVD	IBD	0	0	0	0	Q5M222	PTH_STRT1	reviewed	Peptidyl-tRNA hydrolase (PTH) (EC 3.1.1.29)	pth str0005	Streptococcus thermophilus (strain CNRZ 1066)	189	299768	cellular organisms, Bacteria, Terrabacteria group, Firmicutes, Bacilli, Lactobacillales, Streptococcaceae, Streptococcus, Streptococcus thermophilus, Streptococcus thermophilus (strain CNRZ 1066)	NA	ACVD-IBD	NA	PTH_STRT1	NA	NA	NA	NA	NA	CATALYTIC ACTIVITY: Reaction=H2O + N-acyl-L-alpha-aminoacyl-tRNA = an N-acyl-L-amino acid + H(+) + tRNA; Xref=Rhea:RHEA:54448, Rhea:RHEA-COMP:10123, Rhea:RHEA-COMP:13883, ChEBI:CHEBI:15377, ChEBI:CHEBI:15378, ChEBI:CHEBI:59874, ChEBI:CHEBI:78442, ChEBI:CHEBI:138191; EC=3.1.1.29; Evidence={ECO:0000255|HAMAP-Rule:MF_00083};	NA	NA	3.1.1.29	FUNCTION: The natural substrate for this enzyme may be peptidyl-tRNAs which drop off the ribosome during protein synthesis. {ECO:0000255|HAMAP-Rule:MF_00083}.	NA	NA	NA	NA	NA	NA	RHEA:54448	NA	NA
184	UniRef90_Q5M4T5	0	ACVD	IBD	0	0	0	0	Q5M4T5	Q5M4T5_STRT2	unreviewed	Bmp domain-containing protein	stu0808	Streptococcus thermophilus (strain ATCC BAA-250 / LMG 18311)	375	264199	cellular organisms, Bacteria, Terrabacteria group, Firmicutes, Bacilli, Lactobacillales, Streptococcaceae, Streptococcus, Streptococcus thermophilus, Streptococcus thermophilus (strain ATCC BAA-250 / LMG 18311)	NA	ACVD-IBD	NA	Q5M4T5_STRT2	NA	NA	NA	NA	NA	NA	NA	NA	NA	NA	NA	NA	NA	NA	NA	NA	NA	NA	NA
185	UniRef90_Q5M4Y9	0	ACVD	IBD	0	0	0	0	Q5M4Y9	Q5M4Y9_STRT2	unreviewed	Prepilin peptidase type IV	pilD stu0722	Streptococcus thermophilus (strain ATCC BAA-250 / LMG 18311)	215	264199	cellular organisms, Bacteria, Terrabacteria group, Firmicutes, Bacilli, Lactobacillales, Streptococcaceae, Streptococcus, Streptococcus thermophilus, Streptococcus thermophilus (strain ATCC BAA-250 / LMG 18311)	NA	ACVD-IBD	NA	Q5M4Y9_STRT2	NA	NA	NA	NA	NA	NA	NA	NA	NA	NA	NA	NA	NA	NA	NA	NA	NA	NA	NA
186	UniRef90_Q64TB3	CRC	ACVD	0	0	0	0	0	Q64TB3	Q64TB3_BACFR	unreviewed	Uncharacterized protein	BF2517	Bacteroides fragilis (strain YCH46)	108	295405	cellular organisms, Bacteria, FCB group, Bacteroidetes/Chlorobi group, Bacteroidetes, Bacteroidia, Bacteroidales, Bacteroidaceae, Bacteroides, Bacteroides fragilis, Bacteroides fragilis (strain YCH46)	NA	ACVD-CRC	NA	Q64TB3_BACFR	NA	NA	NA	NA	NA	NA	NA	NA	NA	NA	NA	NA	NA	NA	NA	NA	NA	NA	NA
187	UniRef90_Q64VG9	CRC	ACVD	0	0	0	0	0	Q64VG9	Q64VG9_BACFR	unreviewed	Transcriptional regulator	BF1760	Bacteroides fragilis (strain YCH46)	391	295405	cellular organisms, Bacteria, FCB group, Bacteroidetes/Chlorobi group, Bacteroidetes, Bacteroidia, Bacteroidales, Bacteroidaceae, Bacteroides, Bacteroides fragilis, Bacteroides fragilis (strain YCH46)	NA	ACVD-CRC	NA	NA	NA	NA	NA	NA	NA	NA	NA	NA	NA	NA	NA	NA	NA	NA	NA	NA	NA	NA	NA
188	UniRef90_Q88XY7	0	ACVD	IBD	0	0	0	0	Q88XY7	RS10_LACPL	reviewed	30S ribosomal protein S10	rpsJ lp_1032	Lactobacillus plantarum (strain ATCC BAA-793 / NCIMB 8826 / WCFS1)	102	220668	cellular organisms, Bacteria, Terrabacteria group, Firmicutes, Bacilli, Lactobacillales, Lactobacillaceae, Lactiplantibacillus, Lactiplantibacillus plantarum (Lactobacillus plantarum), Lactobacillus plantarum (strain ATCC BAA-793 / NCIMB 8826 / WCFS1)	NA	ACVD-IBD	NA	RS10_LACPL	NA	NA	NA	NA	NA	NA	NA	NA	NA	FUNCTION: Involved in the binding of tRNA to the ribosomes. {ECO:0000255|HAMAP-Rule:MF_00508}.	NA	NA	NA	NA	NA	NA	NA	NA	NA
189	UniRef90_Q8DQI6	0	ACVD	0	cirrhosis	0	0	0	Q8DQI6	Y652_STRR6	reviewed	DegV domain-containing protein spr0652	spr0652	Streptococcus pneumoniae (strain ATCC BAA-255 / R6)	281	171101	cellular organisms, Bacteria, Terrabacteria group, Firmicutes, Bacilli, Lactobacillales, Streptococcaceae, Streptococcus, Streptococcus pneumoniae, Streptococcus pneumoniae (strain ATCC BAA-255 / R6)	NA	ACVD-cirrhosis	NA	NA	NA	NA	NA	NA	NA	NA	NA	NA	NA	NA	NA	NA	NA	NA	NA	NA	NA	NA	NA
190	UniRef90_Q8DSE7	0	ACVD	IBD	cirrhosis	0	0	0	Q8DSE7	EFP_STRMU	reviewed	Elongation factor P (EF-P)	efp SMU_1847	Streptococcus mutans serotype c (strain ATCC 700610 / UA159)	186	210007	cellular organisms, Bacteria, Terrabacteria group, Firmicutes, Bacilli, Lactobacillales, Streptococcaceae, Streptococcus, Streptococcus mutans, Streptococcus mutans serotype c (strain ATCC 700610 / UA159)	NA	ACVD-cirrhosis-IBD	NA	EFP_STRMU	NA	NA	NA	NA	NA	NA	NA	NA	NA	FUNCTION: Involved in peptide bond synthesis. Stimulates efficient translation and peptide-bond synthesis on native or reconstituted 70S ribosomes in vitro. Probably functions indirectly by altering the affinity of the ribosome for aminoacyl-tRNA, thus increasing their reactivity as acceptors for peptidyl transferase. {ECO:0000255|HAMAP-Rule:MF_00141}.	NA	NA	NA	PATHWAY: Protein biosynthesis; polypeptide chain elongation. {ECO:0000255|HAMAP-Rule:MF_00141}.	NA	NA	NA	NA	NA
191	UniRef90_Q8DWH7	0	ACVD	0	cirrhosis	0	0	0	Q8DWH7	Y073_STRMU	reviewed	UPF0210 protein SMU_73	SMU_73	Streptococcus mutans serotype c (strain ATCC 700610 / UA159)	445	210007	cellular organisms, Bacteria, Terrabacteria group, Firmicutes, Bacilli, Lactobacillales, Streptococcaceae, Streptococcus, Streptococcus mutans, Streptococcus mutans serotype c (strain ATCC 700610 / UA159)	NA	ACVD-cirrhosis	NA	Y073_STRMU	NA	NA	NA	NA	NA	NA	NA	NA	NA	NA	NA	NA	NA	NA	NA	NA	NA	NA	NA
192	UniRef90_Q93RC3	CRC	ACVD	0	0	0	0	0	Q93RC3	Q93RC3_ECOLX	unreviewed	EpaR protein	epaR	Escherichia coli	261	562	cellular organisms, Bacteria, Proteobacteria, Gammaproteobacteria, Enterobacterales, Enterobacteriaceae, Escherichia, Escherichia coli	NA	ACVD-CRC	1	Q93RC3_ECOLX	NA	NA	NA	NA	NA	NA	NA	NA	NA	NA	NA	NA	NA	NA	NA	NA	NA	NA	NA
193	UniRef90_Q97NB7	0	ACVD	IBD	cirrhosis	0	0	0	Q97NB7	RL32_STRPN	reviewed	50S ribosomal protein L32	rpmF SP_2134	Streptococcus pneumoniae serotype 4 (strain ATCC BAA-334 / TIGR4)	60	170187	cellular organisms, Bacteria, Terrabacteria group, Firmicutes, Bacilli, Lactobacillales, Streptococcaceae, Streptococcus, Streptococcus pneumoniae, Streptococcus pneumoniae serotype 4 (strain ATCC BAA-334 / TIGR4)	NA	ACVD-cirrhosis-IBD	NA	RL32_STRPN	NA	NA	NA	NA	NA	NA	NA	NA	NA	NA	NA	NA	NA	NA	NA	NA	NA	NA	NA
194	UniRef90_Q97NZ6	0	ACVD	0	cirrhosis	0	0	0	Q97NZ6	GAL1_STRPN	reviewed	Galactokinase (EC 2.7.1.6) (Galactose kinase)	galK SP_1853	Streptococcus pneumoniae serotype 4 (strain ATCC BAA-334 / TIGR4)	392	170187	cellular organisms, Bacteria, Terrabacteria group, Firmicutes, Bacilli, Lactobacillales, Streptococcaceae, Streptococcus, Streptococcus pneumoniae, Streptococcus pneumoniae serotype 4 (strain ATCC BAA-334 / TIGR4)	NA	ACVD-cirrhosis	NA	GAL1_STRPN	NA	ACT_SITE 178; /note="Proton acceptor"; /evidence="ECO:0000255|HAMAP-Rule:MF_00246"	NA	BINDING 71; /note="ATP"; /evidence="ECO:0000255|HAMAP-Rule:MF_00246"; BINDING 228; /note="Substrate"; /evidence="ECO:0000255|HAMAP-Rule:MF_00246"	NA	CATALYTIC ACTIVITY: Reaction=alpha-D-galactose + ATP = ADP + alpha-D-galactose 1-phosphate + H(+); Xref=Rhea:RHEA:13553, ChEBI:CHEBI:15378, ChEBI:CHEBI:28061, ChEBI:CHEBI:30616, ChEBI:CHEBI:58336, ChEBI:CHEBI:456216; EC=2.7.1.6; Evidence={ECO:0000255|HAMAP-Rule:MF_00246};	NA	NA	2.7.1.6	FUNCTION: Catalyzes the transfer of the gamma-phosphate of ATP to D-galactose to form alpha-D-galactose-1-phosphate (Gal-1-P). {ECO:0000255|HAMAP-Rule:MF_00246}.	NA	METAL 134; /note="Magnesium"; /evidence="ECO:0000255|HAMAP-Rule:MF_00246"; METAL 166; /note="Magnesium"; /evidence="ECO:0000255|HAMAP-Rule:MF_00246"	NP_BIND 128..134; /note="ATP"; /evidence="ECO:0000255|HAMAP-Rule:MF_00246"	PATHWAY: Carbohydrate metabolism; galactose metabolism. {ECO:0000255|HAMAP-Rule:MF_00246}.	NA	NA	RHEA:13553	SITE 31; /note="Transition state stabilizer"; /evidence="ECO:0000255|HAMAP-Rule:MF_00246"	NA
195	UniRef90_Q97PA3	0	ACVD	IBD	cirrhosis	0	0	0	Q97PA3	KGUA_STRPN	reviewed	Guanylate kinase (EC 2.7.4.8) (GMP kinase)	gmk SP_1738	Streptococcus pneumoniae serotype 4 (strain ATCC BAA-334 / TIGR4)	208	170187	cellular organisms, Bacteria, Terrabacteria group, Firmicutes, Bacilli, Lactobacillales, Streptococcaceae, Streptococcus, Streptococcus pneumoniae, Streptococcus pneumoniae serotype 4 (strain ATCC BAA-334 / TIGR4)	NA	ACVD-cirrhosis-IBD	NA	KGUA_STRPN	NA	NA	NA	NA	NA	CATALYTIC ACTIVITY: Reaction=ATP + GMP = ADP + GDP; Xref=Rhea:RHEA:20780, ChEBI:CHEBI:30616, ChEBI:CHEBI:58115, ChEBI:CHEBI:58189, ChEBI:CHEBI:456216; EC=2.7.4.8; Evidence={ECO:0000255|HAMAP-Rule:MF_00328};	NA	NA	2.7.4.8	FUNCTION: Essential for recycling GMP and indirectly, cGMP. {ECO:0000255|HAMAP-Rule:MF_00328}.	NA	NA	NP_BIND 12..19; /note="ATP"; /evidence="ECO:0000255|HAMAP-Rule:MF_00328"	NA	NA	NA	RHEA:20780	NA	NA
196	UniRef90_Q97Q34	0	ACVD	IBD	cirrhosis	0	0	0	Q97Q34	PSTB2_STRPN	reviewed	Phosphate import ATP-binding protein PstB 2 (EC 7.3.2.1) (ABC phosphate transporter 2) (Phosphate-transporting ATPase 2)	pstB2 SP_1397	Streptococcus pneumoniae serotype 4 (strain ATCC BAA-334 / TIGR4)	267	170187	cellular organisms, Bacteria, Terrabacteria group, Firmicutes, Bacilli, Lactobacillales, Streptococcaceae, Streptococcus, Streptococcus pneumoniae, Streptococcus pneumoniae serotype 4 (strain ATCC BAA-334 / TIGR4)	NA	ACVD-cirrhosis-IBD	NA	PSTB2_STRPN	NA	NA	NA	NA	NA	CATALYTIC ACTIVITY: Reaction=ATP + H2O + phosphate(out) = ADP + H(+) + 2 phosphate(in); Xref=Rhea:RHEA:24440, ChEBI:CHEBI:15377, ChEBI:CHEBI:15378, ChEBI:CHEBI:30616, ChEBI:CHEBI:43474, ChEBI:CHEBI:456216; EC=7.3.2.1; Evidence={ECO:0000255|HAMAP-Rule:MF_01702};	NA	NA	7.3.2.1	FUNCTION: Part of the ABC transporter complex PstSACB involved in phosphate import. Responsible for energy coupling to the transport system. {ECO:0000255|HAMAP-Rule:MF_01702}.	NA	NA	NP_BIND 53..60; /note="ATP"; /evidence="ECO:0000255|HAMAP-Rule:MF_01702"	NA	NA	NA	RHEA:24440	NA	NA
197	UniRef90_Q97QL3	0	ACVD	IBD	cirrhosis	0	0	0	Q97QL3	LACD_STRPN	reviewed	Tagatose 1,6-diphosphate aldolase (EC 4.1.2.40) (D-tagatose-1,6-bisphosphate aldolase) (Tagatose-bisphosphate aldolase)	lacD SP_1190	Streptococcus pneumoniae serotype 4 (strain ATCC BAA-334 / TIGR4)	326	170187	cellular organisms, Bacteria, Terrabacteria group, Firmicutes, Bacilli, Lactobacillales, Streptococcaceae, Streptococcus, Streptococcus pneumoniae, Streptococcus pneumoniae serotype 4 (strain ATCC BAA-334 / TIGR4)	NA	ACVD-cirrhosis-IBD	NA	LACD_STRPN	NA	NA	NA	NA	NA	CATALYTIC ACTIVITY: Reaction=D-tagatofuranose 1,6-bisphosphate = D-glyceraldehyde 3-phosphate + dihydroxyacetone phosphate; Xref=Rhea:RHEA:22948, ChEBI:CHEBI:57642, ChEBI:CHEBI:58694, ChEBI:CHEBI:59776; EC=4.1.2.40; Evidence={ECO:0000255|HAMAP-Rule:MF_00734};	NA	NA	4.1.2.40	NA	NA	NA	NA	PATHWAY: Carbohydrate metabolism; D-tagatose 6-phosphate degradation; D-glyceraldehyde 3-phosphate and glycerone phosphate from D-tagatose 6-phosphate: step 2/2. {ECO:0000255|HAMAP-Rule:MF_00734}.	NA	NA	RHEA:22948	NA	NA
198	UniRef90_Q97QZ2	0	ACVD	IBD	0	0	0	0	Q97QZ2	PEZA_STRPN	reviewed	Antitoxin PezA	pezA SP_1050	Streptococcus pneumoniae serotype 4 (strain ATCC BAA-334 / TIGR4)	158	170187	cellular organisms, Bacteria, Terrabacteria group, Firmicutes, Bacilli, Lactobacillales, Streptococcaceae, Streptococcus, Streptococcus pneumoniae, Streptococcus pneumoniae serotype 4 (strain ATCC BAA-334 / TIGR4)	NA	ACVD-IBD	NA	PEZA_STRPN	NA	NA	NA	NA	NA	NA	NA	DNA_BIND 17..36; /note="H-T-H motif"; /evidence="ECO:0000255|PROSITE-ProRule:PRU00257"	NA	FUNCTION: Antitoxin component of a type II toxin-antitoxin (TA) system. Upon expression in E.coli neutralizes the toxic effect of cognate toxin PezT. Represses transcription of its own operon, PezT acts as a corepressor, considerably increasing repression. {ECO:0000269|PubMed:17488720, ECO:0000269|PubMed:21445328}.	NA	NA	NA	NA	NA	NA	NA	NA	NA
199	UniRef90_Q97R12	0	ACVD	IBD	0	0	0	0	Q97R12	Y1029_STRPN	reviewed	Uncharacterized RNA methyltransferase SP_1029 (EC 2.1.1.-)	SP_1029	Streptococcus pneumoniae serotype 4 (strain ATCC BAA-334 / TIGR4)	543	170187	cellular organisms, Bacteria, Terrabacteria group, Firmicutes, Bacilli, Lactobacillales, Streptococcaceae, Streptococcus, Streptococcus pneumoniae, Streptococcus pneumoniae serotype 4 (strain ATCC BAA-334 / TIGR4)	NA	ACVD-IBD	NA	Y1029_STRPN	NA	ACT_SITE 408; /note="Nucleophile"; /evidence="ECO:0000255|PROSITE-ProRule:PRU01024"	NA	BINDING 283; /note="S-adenosyl-L-methionine"; /evidence="ECO:0000255|PROSITE-ProRule:PRU01024"; BINDING 312; /note="S-adenosyl-L-methionine; via carbonyl oxygen"; /evidence="ECO:0000255|PROSITE-ProRule:PRU01024"; BINDING 333; /note="S-adenosyl-L-methionine"; /evidence="ECO:0000255|PROSITE-ProRule:PRU01024"; BINDING 381; /note="S-adenosyl-L-methionine"; /evidence="ECO:0000255|PROSITE-ProRule:PRU01…	NA	NA	NA	NA	2.1.1.-	NA	NA	NA	NA	NA	NA	NA	NA	NA	NA
200	UniRef90_Q97S45	0	ACVD	IBD	0	0	0	0	Q97S45	SYV_STRPN	reviewed	Valine--tRNA ligase (EC 6.1.1.9) (Valyl-tRNA synthetase) (ValRS)	valS SP_0568	Streptococcus pneumoniae serotype 4 (strain ATCC BAA-334 / TIGR4)	883	170187	cellular organisms, Bacteria, Terrabacteria group, Firmicutes, Bacilli, Lactobacillales, Streptococcaceae, Streptococcus, Streptococcus pneumoniae, Streptococcus pneumoniae serotype 4 (strain ATCC BAA-334 / TIGR4)	NA	ACVD-IBD	NA	SYV_STRPN	NA	NA	NA	BINDING 523; /note="ATP"; /evidence="ECO:0000255|HAMAP-Rule:MF_02004"	NA	CATALYTIC ACTIVITY: Reaction=ATP + L-valine + tRNA(Val) = AMP + diphosphate + L-valyl-tRNA(Val); Xref=Rhea:RHEA:10704, Rhea:RHEA-COMP:9672, Rhea:RHEA-COMP:9708, ChEBI:CHEBI:30616, ChEBI:CHEBI:33019, ChEBI:CHEBI:57762, ChEBI:CHEBI:78442, ChEBI:CHEBI:78537, ChEBI:CHEBI:456215; EC=6.1.1.9; Evidence={ECO:0000255|HAMAP-Rule:MF_02004};	NA	NA	6.1.1.9	FUNCTION: Catalyzes the attachment of valine to tRNA(Val). As ValRS can inadvertently accommodate and process structurally similar amino acids such as threonine, to avoid such errors, it has a 'posttransfer' editing activity that hydrolyzes mischarged Thr-tRNA(Val) in a tRNA-dependent manner. {ECO:0000255|HAMAP-Rule:MF_02004}.	NA	NA	NA	NA	NA	NA	RHEA:10704	NA	NA
201	UniRef90_Q97T98	0	ACVD	0	cirrhosis	0	0	0	Q97T98	PUR2_STRPN	reviewed	Phosphoribosylamine--glycine ligase (EC 6.3.4.13) (GARS) (Glycinamide ribonucleotide synthetase) (Phosphoribosylglycinamide synthetase)	purD SP_0051	Streptococcus pneumoniae serotype 4 (strain ATCC BAA-334 / TIGR4)	420	170187	cellular organisms, Bacteria, Terrabacteria group, Firmicutes, Bacilli, Lactobacillales, Streptococcaceae, Streptococcus, Streptococcus pneumoniae, Streptococcus pneumoniae serotype 4 (strain ATCC BAA-334 / TIGR4)	NA	ACVD-cirrhosis	NA	PUR2_STRPN	NA	NA	NA	NA	NA	CATALYTIC ACTIVITY: Reaction=5-phospho-beta-D-ribosylamine + ATP + glycine = ADP + H(+) + N(1)-(5-phospho-beta-D-ribosyl)glycinamide + phosphate; Xref=Rhea:RHEA:17453, ChEBI:CHEBI:15378, ChEBI:CHEBI:30616, ChEBI:CHEBI:43474, ChEBI:CHEBI:57305, ChEBI:CHEBI:58681, ChEBI:CHEBI:143788, ChEBI:CHEBI:456216; EC=6.3.4.13; Evidence={ECO:0000255|HAMAP-Rule:MF_00138};	COFACTOR: Name=Mg(2+); Xref=ChEBI:CHEBI:18420; Evidence={ECO:0000250}; Name=Mn(2+); Xref=ChEBI:CHEBI:29035; Evidence={ECO:0000250}; Note=Binds 1 Mg(2+) or Mn(2+) ion per subunit. {ECO:0000250};	NA	6.3.4.13	NA	NA	METAL 284; /note="Magnesium or manganese"; /evidence="ECO:0000255|HAMAP-Rule:MF_00138"; METAL 286; /note="Magnesium or manganese"; /evidence="ECO:0000255|HAMAP-Rule:MF_00138"	NP_BIND 134..195; /note="ATP"; /evidence="ECO:0000255|HAMAP-Rule:MF_00138"	PATHWAY: Purine metabolism; IMP biosynthesis via de novo pathway; N(1)-(5-phospho-D-ribosyl)glycinamide from 5-phospho-alpha-D-ribose 1-diphosphate: step 2/2. {ECO:0000255|HAMAP-Rule:MF_00138}.	NA	NA	RHEA:17453	NA	NA
202	UniRef90_Q9CHQ3	0	ACVD	IBD	0	0	0	0	Q9CHQ3	CLPP_LACLA	reviewed	ATP-dependent Clp protease proteolytic subunit (EC 3.4.21.92) (Endopeptidase Clp)	clpP LL0673 L72391	Lactococcus lactis subsp. lactis (strain IL1403) (Streptococcus lactis)	199	272623	cellular organisms, Bacteria, Terrabacteria group, Firmicutes, Bacilli, Lactobacillales, Streptococcaceae, Lactococcus (lactic streptococci), Lactococcus lactis, Lactococcus lactis subsp. lactis (Streptococcus lactis), Lactococcus lactis subsp. lactis (strain IL1403) (Streptococcus lactis)	NA	ACVD-IBD	NA	CLPP_LACLA	NA	ACT_SITE 99; /note="Nucleophile"; /evidence="ECO:0000255|HAMAP-Rule:MF_00444"; ACT_SITE 124; /evidence="ECO:0000255|HAMAP-Rule:MF_00444"	NA	NA	NA	CATALYTIC ACTIVITY: Reaction=Hydrolysis of proteins to small peptides in the presence of ATP and magnesium. Alpha-casein is the usual test substrate. In the absence of ATP, only oligopeptides shorter than five residues are hydrolyzed (such as succinyl-Leu-Tyr-|-NHMec, and Leu-Tyr-Leu-|-Tyr-Trp, in which cleavage of the -Tyr-|-Leu- and -Tyr-|-Trp bonds also occurs).; EC=3.4.21.92; Evidence={ECO:00…	NA	NA	3.4.21.92	FUNCTION: Cleaves peptides in various proteins in a process that requires ATP hydrolysis. Has a chymotrypsin-like activity. Plays a major role in the degradation of misfolded proteins. {ECO:0000255|HAMAP-Rule:MF_00444}.	NA	NA	NA	NA	NA	NA	NA	NA	NA
203	UniRef90_R0LE41	0	ACVD	0	cirrhosis	0	0	0	R0LE41	R0LE41_STRMT	unreviewed	DNA repair protein RadA	D064_07668	Streptococcus mitis 11/5	317	1239792	cellular organisms, Bacteria, Terrabacteria group, Firmicutes, Bacilli, Lactobacillales, Streptococcaceae, Streptococcus, Streptococcus mitis, Streptococcus mitis 11/5	NA	ACVD-cirrhosis	NA	R0LE41_STRMT	NA	NA	NA	NA	NA	NA	NA	NA	NA	NA	NA	NA	NA	NA	NA	NA	NA	NA	NA
204	UniRef90_R5BTK1	0	ACVD	IBD	0	0	0	0	R5BTK1	R5BTK1_9FIRM	unreviewed	Uncharacterized protein	BN499_02254	Blautia hydrogenotrophica CAG:147	336	1263061	cellular organisms, Bacteria, Terrabacteria group, Firmicutes, Clostridia, Clostridiales, Lachnospiraceae, Blautia, environmental samples, Blautia hydrogenotrophica CAG:147	NA	ACVD-IBD	1	R5BTK1_9FIRM	NA	NA	NA	NA	NA	NA	NA	NA	NA	NA	NA	NA	NA	NA	NA	NA	NA	NA	NA
205	UniRef90_R5BU92	0	ACVD	IBD	0	0	0	0	R5BU92	R5BU92_9FIRM	unreviewed	Uncharacterized protein	BN499_02357	Blautia hydrogenotrophica CAG:147	159	1263061	cellular organisms, Bacteria, Terrabacteria group, Firmicutes, Clostridia, Clostridiales, Lachnospiraceae, Blautia, environmental samples, Blautia hydrogenotrophica CAG:147	NA	ACVD-IBD	1	R5BU92_9FIRM	NA	NA	NA	NA	NA	NA	NA	NA	NA	NA	NA	NA	NA	NA	NA	NA	NA	NA	NA
206	UniRef90_R5BWI2	0	ACVD	IBD	0	0	0	0	R5BWI2	R5BWI2_9FIRM	unreviewed	Carbon monoxide dehydrogenase (EC 1.2.7.4)	BN499_01871	Blautia hydrogenotrophica CAG:147	627	1263061	cellular organisms, Bacteria, Terrabacteria group, Firmicutes, Clostridia, Clostridiales, Lachnospiraceae, Blautia, environmental samples, Blautia hydrogenotrophica CAG:147	NA	ACVD-IBD	1	R5BWI2_9FIRM	NA	NA	NA	NA	NA	CATALYTIC ACTIVITY: Reaction=CO + H2O + 2 oxidized [2Fe-2S]-[ferredoxin] = CO2 + 2 H(+) + 2 reduced [2Fe-2S]-[ferredoxin]; Xref=Rhea:RHEA:21040, Rhea:RHEA-COMP:10000, Rhea:RHEA-COMP:10001, ChEBI:CHEBI:15377, ChEBI:CHEBI:15378, ChEBI:CHEBI:16526, ChEBI:CHEBI:17245, ChEBI:CHEBI:33737, ChEBI:CHEBI:33738; EC=1.2.7.4; Evidence={ECO:0000256|ARBA:ARBA00000152, ECO:0000256|PIRNR:PIRNR005023};	COFACTOR: Name=[4Fe-4S] cluster; Xref=ChEBI:CHEBI:49883; Evidence={ECO:0000256|ARBA:ARBA00001966};	NA	1.2.7.4	NA	NA	METAL 40; /note="Iron-sulfur 1 (4Fe-4S); shared with dimeric partner"; /evidence="ECO:0000256|PIRSR:PIRSR005023-1"; METAL 48; /note="Iron-sulfur 1 (4Fe-4S); shared with dimeric partner"; /evidence="ECO:0000256|PIRSR:PIRSR005023-1"; METAL 49; /note="Iron-sulfur 2 (4Fe-4S)"; /evidence="ECO:0000256|PIRSR:PIRSR005023-1"; METAL 52; /note="Iron-sulfur 2 (4Fe-4S)"; /evidence="ECO:0000256|PIRSR:PIRSR0050…	NA	NA	NA	NA	RHEA:21040	NA	NA
207	UniRef90_R5C1L3	0	ACVD	IBD	0	0	0	0	R5C1L3	R5C1L3_9FIRM	unreviewed	AAA_5 domain-containing protein	BN499_02056	Blautia hydrogenotrophica CAG:147	306	1263061	cellular organisms, Bacteria, Terrabacteria group, Firmicutes, Clostridia, Clostridiales, Lachnospiraceae, Blautia, environmental samples, Blautia hydrogenotrophica CAG:147	NA	ACVD-IBD	1	R5C1L3_9FIRM	NA	NA	NA	NA	NA	NA	NA	NA	NA	NA	NA	NA	NA	NA	NA	NA	NA	NA	NA
208	UniRef90_R5C3K2	0	ACVD	IBD	0	0	0	0	R5C3K2	R5C3K2_9FIRM	unreviewed	TRANSKETOLASE_1 domain-containing protein	BN499_01536	Blautia hydrogenotrophica CAG:147	277	1263061	cellular organisms, Bacteria, Terrabacteria group, Firmicutes, Clostridia, Clostridiales, Lachnospiraceae, Blautia, environmental samples, Blautia hydrogenotrophica CAG:147	NA	ACVD-IBD	1	NA	NA	NA	NA	NA	NA	NA	NA	NA	NA	NA	NA	NA	NA	NA	NA	NA	NA	NA	NA
209	UniRef90_R5C4A8	0	ACVD	IBD	0	0	0	0	R5C4A8	R5C4A8_9FIRM	unreviewed	Homoserine O-acetyltransferase (HAT) (EC 2.3.1.31) (Homoserine transacetylase) (HTA)	metAA BN499_02893	Blautia hydrogenotrophica CAG:147	314	1263061	cellular organisms, Bacteria, Terrabacteria group, Firmicutes, Clostridia, Clostridiales, Lachnospiraceae, Blautia, environmental samples, Blautia hydrogenotrophica CAG:147	NA	ACVD-IBD	1	R5C4A8_9FIRM	NA	ACT_SITE 142; /note="Acyl-thioester intermediate"; /evidence="ECO:0000256|HAMAP-Rule:MF_00295, ECO:0000256|PIRSR:PIRSR000450-1"; ACT_SITE 235; /note="Proton acceptor"; /evidence="ECO:0000256|HAMAP-Rule:MF_00295"; ACT_SITE 237; /evidence="ECO:0000256|HAMAP-Rule:MF_00295"	NA	BINDING 163; /note="Substrate"; /evidence="ECO:0000256|HAMAP-Rule:MF_00295"; BINDING 192; /note="Substrate"; /evidence="ECO:0000256|HAMAP-Rule:MF_00295"; BINDING 249; /note="Substrate"; /evidence="ECO:0000256|HAMAP-Rule:MF_00295"	NA	CATALYTIC ACTIVITY: Reaction=acetyl-CoA + L-homoserine = CoA + O-acetyl-L-homoserine; Xref=Rhea:RHEA:13701, ChEBI:CHEBI:57287, ChEBI:CHEBI:57288, ChEBI:CHEBI:57476, ChEBI:CHEBI:57716; EC=2.3.1.31; Evidence={ECO:0000256|ARBA:ARBA00001480, ECO:0000256|HAMAP-Rule:MF_00295};	NA	NA	2.3.1.31	FUNCTION: Transfers an acetyl group from acetyl-CoA to L-homoserine, forming acetyl-L-homoserine. {ECO:0000256|HAMAP-Rule:MF_00295}.	NA	NA	NA	PATHWAY: Amino-acid biosynthesis; L-methionine biosynthesis via de novo pathway; O-acetyl-L-homoserine from L-homoserine: step 1/1. {ECO:0000256|HAMAP-Rule:MF_00295}.	NA	NA	RHEA:13701	SITE 111; /note="Important for acyl-CoA specificity"; /evidence="ECO:0000256|HAMAP-Rule:MF_00295"; SITE 192; /note="Important for substrate specificity"; /evidence="ECO:0000256|HAMAP-Rule:MF_00295"	NA
210	UniRef90_B0G9H5	0	ACVD	IBD	0	0	0	0	B0G9H5	B0G9H5_9FIRM	unreviewed	Uncharacterized protein	DORFOR_02940	Dorea formicigenerans ATCC 27755	41	411461	cellular organisms, Bacteria, Terrabacteria group, Firmicutes, Clostridia, Clostridiales, Lachnospiraceae, Dorea, Dorea formicigenerans, Dorea formicigenerans ATCC 27755	NA	ACVD-IBD	NA	B0G9H5_9FIRM	NA	NA	NA	NA	NA	NA	NA	NA	NA	NA	NA	NA	NA	NA	NA	NA	NA	NA	NA
211	UniRef90_R5D289	0	ACVD	IBD	0	0	0	0	R5D289	R5D289_9FIRM	unreviewed	Chaperone protein DnaK (HSP70) (Heat shock 70 kDa protein) (Heat shock protein 70)	dnaK BN457_01894	Dorea sp. CAG:105	627	1262872	cellular organisms, Bacteria, Terrabacteria group, Firmicutes, Clostridia, Clostridiales, Lachnospiraceae, Dorea, environmental samples, Dorea sp. CAG:105	NA	ACVD-IBD	1	R5D289_9FIRM	NA	NA	NA	NA	NA	NA	NA	NA	NA	FUNCTION: Acts as a chaperone. {ECO:0000256|ARBA:ARBA00002290, ECO:0000256|HAMAP-Rule:MF_00332}.	NA	NA	NA	NA	NA	NA	NA	NA	NA
212	UniRef90_R5DC01	0	ACVD	IBD	0	0	0	0	R5DC01	R5DC01_9FIRM	unreviewed	tRNA_edit domain-containing protein	BN457_01916	Dorea sp. CAG:105	163	1262872	cellular organisms, Bacteria, Terrabacteria group, Firmicutes, Clostridia, Clostridiales, Lachnospiraceae, Dorea, environmental samples, Dorea sp. CAG:105	NA	ACVD-IBD	1	R5DC01_9FIRM	NA	NA	NA	NA	NA	NA	NA	NA	NA	NA	NA	NA	NA	NA	NA	NA	NA	NA	NA
213	UniRef90_R5DCJ1	0	ACVD	IBD	0	0	0	0	R5DCJ1	R5DCJ1_9FIRM	unreviewed	Glucose-1-phosphate adenylyltransferase (EC 2.7.7.27) (ADP-glucose pyrophosphorylase) (ADPGlc PPase) (ADP-glucose synthase)	glgC BN457_02019	Dorea sp. CAG:105	379	1262872	cellular organisms, Bacteria, Terrabacteria group, Firmicutes, Clostridia, Clostridiales, Lachnospiraceae, Dorea, environmental samples, Dorea sp. CAG:105	NA	ACVD-IBD	1	R5DCJ1_9FIRM	NA	NA	NA	BINDING 101; /note="Alpha-D-glucose 1-phosphate"; /evidence="ECO:0000256|HAMAP-Rule:MF_00624"; BINDING 166; /note="Alpha-D-glucose 1-phosphate; via amide nitrogen"; /evidence="ECO:0000256|HAMAP-Rule:MF_00624"; BINDING 192; /note="Alpha-D-glucose 1-phosphate; via carbonyl oxygen"; /evidence="ECO:0000256|HAMAP-Rule:MF_00624"	NA	CATALYTIC ACTIVITY: Reaction=alpha-D-glucose 1-phosphate + ATP + H(+) = ADP-alpha-D-glucose + diphosphate; Xref=Rhea:RHEA:12120, ChEBI:CHEBI:15378, ChEBI:CHEBI:30616, ChEBI:CHEBI:33019, ChEBI:CHEBI:57498, ChEBI:CHEBI:58601; EC=2.7.7.27; Evidence={ECO:0000256|ARBA:ARBA00000956, ECO:0000256|HAMAP-Rule:MF_00624};	NA	NA	2.7.7.27	FUNCTION: Involved in the biosynthesis of ADP-glucose, a building block required for the elongation reactions to produce glycogen. Catalyzes the reaction between ATP and alpha-D-glucose 1-phosphate (G1P) to produce pyrophosphate and ADP-Glc. {ECO:0000256|HAMAP-Rule:MF_00624}.	NA	NA	NA	PATHWAY: Glycan biosynthesis; glycogen biosynthesis. {ECO:0000256|HAMAP-Rule:MF_00624}.	NA	NA	RHEA:12120	SITE 60; /note="Could play a key role in the communication between the regulatory and the substrate sites"; /evidence="ECO:0000256|HAMAP-Rule:MF_00624"	NA
214	UniRef90_R5DCX8	0	ACVD	IBD	0	0	0	0	R5DCX8	R5DCX8_9FIRM	unreviewed	Uncharacterized protein	BN457_02092	Dorea sp. CAG:105	206	1262872	cellular organisms, Bacteria, Terrabacteria group, Firmicutes, Clostridia, Clostridiales, Lachnospiraceae, Dorea, environmental samples, Dorea sp. CAG:105	NA	ACVD-IBD	1	R5DCX8_9FIRM	NA	NA	NA	NA	NA	NA	NA	NA	NA	NA	NA	NA	NA	NA	NA	NA	NA	NA	NA
215	UniRef90_R5DHM8	0	ACVD	IBD	0	0	0	0	R5DHM8	R5DHM8_9FIRM	unreviewed	50S ribosomal protein L14	rplN BN457_00038	Dorea sp. CAG:105	122	1262872	cellular organisms, Bacteria, Terrabacteria group, Firmicutes, Clostridia, Clostridiales, Lachnospiraceae, Dorea, environmental samples, Dorea sp. CAG:105	NA	ACVD-IBD	1	R5DHM8_9FIRM	NA	NA	NA	NA	NA	NA	NA	NA	NA	FUNCTION: Binds to 23S rRNA. Forms part of two intersubunit bridges in the 70S ribosome. {ECO:0000256|HAMAP-Rule:MF_01367, ECO:0000256|RuleBase:RU003950}.	NA	NA	NA	NA	NA	NA	NA	NA	NA
216	UniRef90_R5DM63	0	ACVD	0	cirrhosis	0	0	0	R5DM63	R5DM63_9FIRM	unreviewed	ATP-binding cassette subfamily C bacterial	BN798_01197	Eubacterium sp. CAG:86	577	1262895	cellular organisms, Bacteria, Terrabacteria group, Firmicutes, Clostridia, Clostridiales, Eubacteriaceae, Eubacterium, environmental samples, Eubacterium sp. CAG:86	NA	ACVD-cirrhosis	-1	R5DM63_9FIRM	NA	NA	NA	NA	NA	NA	NA	NA	NA	NA	NA	NA	NP_BIND 369..376; /note="ATP"; /evidence="ECO:0000256|PROSITE-ProRule:PRU00434"	NA	NA	NA	NA	NA	NA
217	UniRef90_R5DMB0	0	ACVD	0	cirrhosis	0	0	0	R5DMB0	R5DMB0_9FIRM	unreviewed	ABC-2 type transport system ATP-binding protein	BN798_01220	Eubacterium sp. CAG:86	295	1262895	cellular organisms, Bacteria, Terrabacteria group, Firmicutes, Clostridia, Clostridiales, Eubacteriaceae, Eubacterium, environmental samples, Eubacterium sp. CAG:86	NA	ACVD-cirrhosis	-1	R5DMB0_9FIRM	NA	NA	NA	NA	NA	NA	NA	NA	NA	NA	NA	NA	NP_BIND 34..41; /note="ATP"; /evidence="ECO:0000256|PROSITE-ProRule:PRU00434"	NA	NA	NA	NA	NA	NA
218	UniRef90_R5DNJ8	0	ACVD	0	cirrhosis	0	0	0	R5DNJ8	R5DNJ8_9FIRM	unreviewed	Flavin reductase domain-containing protein	BN798_01423	Eubacterium sp. CAG:86	190	1262895	cellular organisms, Bacteria, Terrabacteria group, Firmicutes, Clostridia, Clostridiales, Eubacteriaceae, Eubacterium, environmental samples, Eubacterium sp. CAG:86	NA	ACVD-cirrhosis	-1	R5DNJ8_9FIRM	NA	NA	NA	NA	NA	NA	NA	NA	NA	NA	NA	NA	NA	NA	NA	NA	NA	NA	NA
219	UniRef90_R5DP74	0	ACVD	0	cirrhosis	0	0	0	R5DP74	R5DP74_9FIRM	unreviewed	DNA topoisomerase (ATP-hydrolyzing) (EC 5.6.2.2)	BN798_01511	Eubacterium sp. CAG:86	770	1262895	cellular organisms, Bacteria, Terrabacteria group, Firmicutes, Clostridia, Clostridiales, Eubacteriaceae, Eubacterium, environmental samples, Eubacterium sp. CAG:86	NA	ACVD-cirrhosis	-1	R5DP74_9FIRM	NA	NA	NA	NA	NA	CATALYTIC ACTIVITY: Reaction=ATP-dependent breakage, passage and rejoining of double-stranded DNA.; EC=5.6.2.2; Evidence={ECO:0000256|ARBA:ARBA00000185};	NA	NA	5.6.2.2	NA	NA	NA	NA	NA	NA	NA	NA	NA	NA
220	UniRef90_R5DQN9	0	ACVD	0	cirrhosis	0	0	0	R5DQN9	R5DQN9_9FIRM	unreviewed	DNA polymerase III subunit delta' (EC 2.7.7.7)	BN798_01746	Eubacterium sp. CAG:86	330	1262895	cellular organisms, Bacteria, Terrabacteria group, Firmicutes, Clostridia, Clostridiales, Eubacteriaceae, Eubacterium, environmental samples, Eubacterium sp. CAG:86	NA	ACVD-cirrhosis	-1	R5DQN9_9FIRM	NA	NA	NA	NA	NA	CATALYTIC ACTIVITY: Reaction=a 2'-deoxyribonucleoside 5'-triphosphate + DNA(n) = diphosphate + DNA(n+1); Xref=Rhea:RHEA:22508, Rhea:RHEA-COMP:11130, Rhea:RHEA-COMP:11131, ChEBI:CHEBI:33019, ChEBI:CHEBI:61560, ChEBI:CHEBI:83828; EC=2.7.7.7; Evidence={ECO:0000256|ARBA:ARBA00001680};	NA	NA	2.7.7.7	NA	NA	NA	NA	NA	NA	NA	RHEA:22508	NA	NA
221	UniRef90_R5DR32	0	ACVD	0	cirrhosis	0	0	T2D	R5DR32	R5DR32_9FIRM	unreviewed	Glyco_trans_2-like domain-containing protein	BN798_01784	Eubacterium sp. CAG:86	338	1262895	cellular organisms, Bacteria, Terrabacteria group, Firmicutes, Clostridia, Clostridiales, Eubacteriaceae, Eubacterium, environmental samples, Eubacterium sp. CAG:86	NA	ACVD-T2D-cirrhosis	-1	R5DR32_9FIRM	NA	NA	NA	NA	NA	NA	NA	NA	NA	NA	NA	NA	NA	NA	NA	NA	NA	NA	NA
222	UniRef90_R5DRP8	0	ACVD	0	cirrhosis	0	0	0	R5DRP8	R5DRP8_9FIRM	unreviewed	Uncharacterized protein	BN798_01266	Eubacterium sp. CAG:86	447	1262895	cellular organisms, Bacteria, Terrabacteria group, Firmicutes, Clostridia, Clostridiales, Eubacteriaceae, Eubacterium, environmental samples, Eubacterium sp. CAG:86	NA	ACVD-cirrhosis	-1	R5DRP8_9FIRM	NA	NA	NA	NA	NA	NA	NA	NA	NA	NA	NA	NA	NA	NA	NA	NA	NA	NA	NA
223	UniRef90_R5DRQ7	0	ACVD	0	cirrhosis	0	0	0	R5DRQ7	R5DRQ7_9FIRM	unreviewed	2,3-bisphosphoglycerate-independent phosphoglycerate mutase (BPG-independent PGAM) (Phosphoglyceromutase) (iPGM) (EC 5.4.2.12)	gpmI BN798_01867	Eubacterium sp. CAG:86	512	1262895	cellular organisms, Bacteria, Terrabacteria group, Firmicutes, Clostridia, Clostridiales, Eubacteriaceae, Eubacterium, environmental samples, Eubacterium sp. CAG:86	NA	ACVD-cirrhosis	-1	R5DRQ7_9FIRM	NA	ACT_SITE 62; /note="Phosphoserine intermediate"; /evidence="ECO:0000256|HAMAP-Rule:MF_01038, ECO:0000256|PIRSR:PIRSR001492-1"	NA	BINDING 123; /note="Substrate"; /evidence="ECO:0000256|HAMAP-Rule:MF_01038, ECO:0000256|PIRSR:PIRSR001492-2"; BINDING 185; /note="Substrate"; /evidence="ECO:0000256|HAMAP-Rule:MF_01038, ECO:0000256|PIRSR:PIRSR001492-2"; BINDING 191; /note="Substrate"; /evidence="ECO:0000256|HAMAP-Rule:MF_01038, ECO:0000256|PIRSR:PIRSR001492-2"; BINDING 334; /note="Substrate"; /evidence="ECO:0000256|HAMAP-Rule:MF_…	NA	CATALYTIC ACTIVITY: Reaction=(2R)-2-phosphoglycerate = (2R)-3-phosphoglycerate; Xref=Rhea:RHEA:15901, ChEBI:CHEBI:58272, ChEBI:CHEBI:58289; EC=5.4.2.12; Evidence={ECO:0000256|ARBA:ARBA00000370, ECO:0000256|HAMAP-Rule:MF_01038};	COFACTOR: Name=Mn(2+); Xref=ChEBI:CHEBI:29035; Evidence={ECO:0000256|HAMAP-Rule:MF_01038}; Note=Binds 2 manganese ions per subunit. {ECO:0000256|HAMAP-Rule:MF_01038};	NA	5.4.2.12	FUNCTION: Catalyzes the interconversion of 2-phosphoglycerate and 3-phosphoglycerate. {ECO:0000256|HAMAP-Rule:MF_01038}.	NA	METAL 12; /note="Manganese 2"; /evidence="ECO:0000256|HAMAP-Rule:MF_01038, ECO:0000256|PIRSR:PIRSR001492-3"; METAL 62; /note="Manganese 2"; /evidence="ECO:0000256|HAMAP-Rule:MF_01038, ECO:0000256|PIRSR:PIRSR001492-3"; METAL 401; /note="Manganese 1"; /evidence="ECO:0000256|HAMAP-Rule:MF_01038, ECO:0000256|PIRSR:PIRSR001492-3"; METAL 405; /note="Manganese 1"; /evidence="ECO:0000256|HAMAP-Rule:MF_01…	NA	PATHWAY: Carbohydrate degradation; glycolysis; pyruvate from D-glyceraldehyde 3-phosphate: step 3/5. {ECO:0000256|ARBA:ARBA00004798, ECO:0000256|HAMAP-Rule:MF_01038}.	NA	NA	RHEA:15901	NA	NA
224	UniRef90_R5DS04	0	ACVD	0	cirrhosis	0	0	0	R5DS04	R5DS04_9FIRM	unreviewed	DNA repair protein RadA	radA BN798_01905	Eubacterium sp. CAG:86	462	1262895	cellular organisms, Bacteria, Terrabacteria group, Firmicutes, Clostridia, Clostridiales, Eubacteriaceae, Eubacterium, environmental samples, Eubacterium sp. CAG:86	NA	ACVD-cirrhosis	-1	R5DS04_9FIRM	NA	NA	NA	NA	NA	NA	NA	NA	NA	FUNCTION: DNA-dependent ATPase involved in processing of recombination intermediates, plays a role in repairing DNA breaks. Stimulates the branch migration of RecA-mediated strand transfer reactions, allowing the 3' invading strand to extend heteroduplex DNA faster. Binds ssDNA in the presence of ADP but not other nucleotides, has ATPase activity that is stimulated by ssDNA and various branched D…	NA	NA	NP_BIND 105..112; /note="ATP"; /evidence="ECO:0000256|HAMAP-Rule:MF_01498"	NA	NA	NA	NA	NA	NA
225	UniRef90_R5DS26	0	ACVD	0	cirrhosis	0	0	0	R5DS26	R5DS26_9FIRM	unreviewed	Probable transcriptional regulatory protein BN798_00162	BN798_00162	Eubacterium sp. CAG:86	247	1262895	cellular organisms, Bacteria, Terrabacteria group, Firmicutes, Clostridia, Clostridiales, Eubacteriaceae, Eubacterium, environmental samples, Eubacterium sp. CAG:86	NA	ACVD-cirrhosis	-1	R5DS26_9FIRM	NA	NA	NA	NA	NA	NA	NA	NA	NA	NA	NA	NA	NA	NA	NA	NA	NA	NA	NA
226	UniRef90_R5DS53	0	ACVD	0	cirrhosis	0	0	0	R5DS53	R5DS53_9FIRM	unreviewed	5-methyltetrahydrofolate--homocysteine methyltransferase (EC 2.1.1.13) (Methionine synthase)	BN798_01931	Eubacterium sp. CAG:86	826	1262895	cellular organisms, Bacteria, Terrabacteria group, Firmicutes, Clostridia, Clostridiales, Eubacteriaceae, Eubacterium, environmental samples, Eubacterium sp. CAG:86	NA	ACVD-cirrhosis	-1	R5DS53_9FIRM	NA	NA	NA	NA	NA	CATALYTIC ACTIVITY: Reaction=(6S)-5-methyl-5,6,7,8-tetrahydrofolate + L-homocysteine = (6S)-5,6,7,8-tetrahydrofolate + L-methionine; Xref=Rhea:RHEA:11172, ChEBI:CHEBI:18608, ChEBI:CHEBI:57453, ChEBI:CHEBI:57844, ChEBI:CHEBI:58199; EC=2.1.1.13; Evidence={ECO:0000256|ARBA:ARBA00001700};	COFACTOR: Name=Zn(2+); Xref=ChEBI:CHEBI:29105; Evidence={ECO:0000256|ARBA:ARBA00001947, ECO:0000256|PROSITE-ProRule:PRU00333}; ; COFACTOR: Name=methylcob(III)alamin; Xref=ChEBI:CHEBI:28115; Evidence={ECO:0000256|ARBA:ARBA00001956};	NA	2.1.1.13	NA	NA	METAL 208; /note="Zinc"; /evidence="ECO:0000256|PROSITE-ProRule:PRU00333"; METAL 271; /note="Zinc"; /evidence="ECO:0000256|PROSITE-ProRule:PRU00333"; METAL 272; /note="Zinc"; /evidence="ECO:0000256|PROSITE-ProRule:PRU00333"	NA	PATHWAY: Amino-acid biosynthesis; L-methionine biosynthesis via de novo pathway; L-methionine from L-homocysteine (MetH route): step 1/1. {ECO:0000256|ARBA:ARBA00005178}.	NA	NA	RHEA:11172	NA	NA
227	UniRef90_R5DSA2	0	ACVD	0	cirrhosis	0	0	0	R5DSA2	R5DSA2_9FIRM	unreviewed	Heat-inducible transcription repressor HrcA	hrcA BN798_01957	Eubacterium sp. CAG:86	357	1262895	cellular organisms, Bacteria, Terrabacteria group, Firmicutes, Clostridia, Clostridiales, Eubacteriaceae, Eubacterium, environmental samples, Eubacterium sp. CAG:86	NA	ACVD-cirrhosis	-1	R5DSA2_9FIRM	NA	NA	NA	NA	NA	NA	NA	NA	NA	FUNCTION: Negative regulator of class I heat shock genes (grpE-dnaK-dnaJ and groELS operons). Prevents heat-shock induction of these operons. {ECO:0000256|HAMAP-Rule:MF_00081}.	NA	NA	NA	NA	NA	NA	NA	NA	NA
228	UniRef90_R5DT07	0	ACVD	0	cirrhosis	0	0	T2D	R5DT07	R5DT07_9FIRM	unreviewed	Homoserine O-acetyltransferase (HAT) (EC 2.3.1.31) (Homoserine transacetylase) (HTA)	metAA BN798_01493	Eubacterium sp. CAG:86	305	1262895	cellular organisms, Bacteria, Terrabacteria group, Firmicutes, Clostridia, Clostridiales, Eubacteriaceae, Eubacterium, environmental samples, Eubacterium sp. CAG:86	NA	ACVD-T2D-cirrhosis	-1	R5DT07_9FIRM	NA	ACT_SITE 142; /note="Acyl-thioester intermediate"; /evidence="ECO:0000256|HAMAP-Rule:MF_00295, ECO:0000256|PIRSR:PIRSR000450-1"; ACT_SITE 235; /note="Proton acceptor"; /evidence="ECO:0000256|HAMAP-Rule:MF_00295"; ACT_SITE 237; /evidence="ECO:0000256|HAMAP-Rule:MF_00295"	NA	BINDING 163; /note="Substrate"; /evidence="ECO:0000256|HAMAP-Rule:MF_00295"; BINDING 192; /note="Substrate"; /evidence="ECO:0000256|HAMAP-Rule:MF_00295"; BINDING 249; /note="Substrate"; /evidence="ECO:0000256|HAMAP-Rule:MF_00295"	NA	CATALYTIC ACTIVITY: Reaction=acetyl-CoA + L-homoserine = CoA + O-acetyl-L-homoserine; Xref=Rhea:RHEA:13701, ChEBI:CHEBI:57287, ChEBI:CHEBI:57288, ChEBI:CHEBI:57476, ChEBI:CHEBI:57716; EC=2.3.1.31; Evidence={ECO:0000256|ARBA:ARBA00001480, ECO:0000256|HAMAP-Rule:MF_00295};	NA	NA	2.3.1.31	FUNCTION: Transfers an acetyl group from acetyl-CoA to L-homoserine, forming acetyl-L-homoserine. {ECO:0000256|HAMAP-Rule:MF_00295}.	NA	NA	NA	PATHWAY: Amino-acid biosynthesis; L-methionine biosynthesis via de novo pathway; O-acetyl-L-homoserine from L-homoserine: step 1/1. {ECO:0000256|HAMAP-Rule:MF_00295}.	NA	NA	RHEA:13701	SITE 111; /note="Important for acyl-CoA specificity"; /evidence="ECO:0000256|HAMAP-Rule:MF_00295"; SITE 192; /note="Important for substrate specificity"; /evidence="ECO:0000256|HAMAP-Rule:MF_00295"	NA
229	UniRef90_R5DT31	CRC	ACVD	0	0	0	0	0	R5DT31	R5DT31_9FIRM	unreviewed	NAD-dependent protein deacetylase (EC 2.3.1.286) (Regulatory protein SIR2 homolog)	cobB BN798_00167	Eubacterium sp. CAG:86	238	1262895	cellular organisms, Bacteria, Terrabacteria group, Firmicutes, Clostridia, Clostridiales, Eubacteriaceae, Eubacterium, environmental samples, Eubacterium sp. CAG:86	NA	ACVD-CRC	-1	R5DT31_9FIRM	NA	ACT_SITE 121; /note="Proton acceptor"; /evidence="ECO:0000256|HAMAP-Rule:MF_01968"	NA	NA	NA	CATALYTIC ACTIVITY: Reaction=H2O + N(6)-acetyl-L-lysyl-[protein] + NAD(+) = 2''-O-acetyl-ADP-D-ribose + L-lysyl-[protein] + nicotinamide; Xref=Rhea:RHEA:43636, Rhea:RHEA-COMP:9752, Rhea:RHEA-COMP:10731, ChEBI:CHEBI:15377, ChEBI:CHEBI:17154, ChEBI:CHEBI:29969, ChEBI:CHEBI:57540, ChEBI:CHEBI:61930, ChEBI:CHEBI:83767; EC=2.3.1.286; Evidence={ECO:0000256|HAMAP-Rule:MF_01968};	COFACTOR: Name=Zn(2+); Xref=ChEBI:CHEBI:29105; Evidence={ECO:0000256|HAMAP-Rule:MF_01968}; Note=Binds 1 zinc ion per subunit. {ECO:0000256|HAMAP-Rule:MF_01968};	NA	2.3.1.286	FUNCTION: NAD-dependent protein deacetylase which modulates the activities of several enzymes which are inactive in their acetylated form. {ECO:0000256|HAMAP-Rule:MF_01968}.	NA	METAL 129; /note="Zinc"; /evidence="ECO:0000256|HAMAP-Rule:MF_01968"; METAL 132; /note="Zinc"; /evidence="ECO:0000256|HAMAP-Rule:MF_01968"; METAL 150; /note="Zinc"; /evidence="ECO:0000256|HAMAP-Rule:MF_01968"; METAL 152; /note="Zinc"; /evidence="ECO:0000256|HAMAP-Rule:MF_01968"	NP_BIND 23..42; /note="NAD"; /evidence="ECO:0000256|HAMAP-Rule:MF_01968"; NP_BIND 103..106; /note="NAD"; /evidence="ECO:0000256|HAMAP-Rule:MF_01968"; NP_BIND 189..191; /note="NAD"; /evidence="ECO:0000256|HAMAP-Rule:MF_01968"; NP_BIND 213..215; /note="NAD"; /evidence="ECO:0000256|HAMAP-Rule:MF_01968"	NA	NA	NA	RHEA:43636	NA	NA
230	UniRef90_R5DTQ1	0	ACVD	0	0	0	0	T2D	R5DTQ1	R5DTQ1_9FIRM	unreviewed	tRNA-dihydrouridine synthase (EC 1.3.1.-)	BN798_00174	Eubacterium sp. CAG:86	320	1262895	cellular organisms, Bacteria, Terrabacteria group, Firmicutes, Clostridia, Clostridiales, Eubacteriaceae, Eubacterium, environmental samples, Eubacterium sp. CAG:86	NA	ACVD-T2D	-1	R5DTQ1_9FIRM	NA	ACT_SITE 100; /note="Proton donor"; /evidence="ECO:0000256|PIRSR:PIRSR006621-1"	NA	NA	NA	CATALYTIC ACTIVITY: Reaction=a 5,6-dihydrouridine in tRNA + NAD(+) = a uridine in tRNA + H(+) + NADH; Xref=Rhea:RHEA:54452, Rhea:RHEA-COMP:13339, Rhea:RHEA-COMP:13887, ChEBI:CHEBI:15378, ChEBI:CHEBI:57540, ChEBI:CHEBI:57945, ChEBI:CHEBI:65315, ChEBI:CHEBI:74443; Evidence={ECO:0000256|ARBA:ARBA00001387}; CATALYTIC ACTIVITY: Reaction=a 5,6-dihydrouridine in tRNA + NADP(+) = a uridine in tRNA + H(+)…	COFACTOR: Name=FMN; Xref=ChEBI:CHEBI:58210; Evidence={ECO:0000256|ARBA:ARBA00001917, ECO:0000256|PIRNR:PIRNR006621};	NA	1.3.1.-	FUNCTION: Catalyzes the synthesis of 5,6-dihydrouridine (D), a modified base found in the D-loop of most tRNAs, via the reduction of the C5-C6 double bond in target uridines. {ECO:0000256|ARBA:ARBA00002790, ECO:0000256|PIRNR:PIRNR006621}.	NA	NA	NA	NA	NA	NA	RHEA:54452; RHEA:23624	NA	NA
231	UniRef90_R5DU23	0	ACVD	0	cirrhosis	0	0	0	R5DU23	R5DU23_9FIRM	unreviewed	UPF0735 ACT domain-containing protein BN798_00198	BN798_00198	Eubacterium sp. CAG:86	146	1262895	cellular organisms, Bacteria, Terrabacteria group, Firmicutes, Clostridia, Clostridiales, Eubacteriaceae, Eubacterium, environmental samples, Eubacterium sp. CAG:86	NA	ACVD-cirrhosis	-1	R5DU23_9FIRM	NA	NA	NA	NA	NA	NA	NA	NA	NA	NA	NA	NA	NA	NA	NA	NA	NA	NA	NA
232	UniRef90_R5DU31	0	ACVD	0	cirrhosis	0	0	0	R5DU31	R5DU31_9FIRM	unreviewed	Uncharacterized protein	BN798_01655	Eubacterium sp. CAG:86	216	1262895	cellular organisms, Bacteria, Terrabacteria group, Firmicutes, Clostridia, Clostridiales, Eubacteriaceae, Eubacterium, environmental samples, Eubacterium sp. CAG:86	NA	ACVD-cirrhosis	-1	R5DU31_9FIRM	NA	NA	NA	NA	NA	NA	NA	NA	NA	NA	NA	NA	NA	NA	NA	NA	NA	NA	NA
233	UniRef90_R5DU67	CRC	ACVD	0	0	0	0	0	R5DU67	R5DU67_9FIRM	unreviewed	Uncharacterized protein conserved in bacteria	BN798_01662	Eubacterium sp. CAG:86	231	1262895	cellular organisms, Bacteria, Terrabacteria group, Firmicutes, Clostridia, Clostridiales, Eubacteriaceae, Eubacterium, environmental samples, Eubacterium sp. CAG:86	NA	ACVD-CRC	-1	NA	NA	NA	NA	NA	NA	NA	NA	NA	NA	NA	NA	NA	NA	NA	NA	NA	NA	NA	NA
234	UniRef90_R5DUF4	0	ACVD	0	cirrhosis	0	0	0	R5DUF4	R5DUF4_9FIRM	unreviewed	Uncharacterized protein	BN798_00261	Eubacterium sp. CAG:86	362	1262895	cellular organisms, Bacteria, Terrabacteria group, Firmicutes, Clostridia, Clostridiales, Eubacteriaceae, Eubacterium, environmental samples, Eubacterium sp. CAG:86	NA	ACVD-cirrhosis	-1	R5DUF4_9FIRM	NA	NA	NA	NA	NA	NA	NA	NA	NA	NA	NA	NA	NA	NA	NA	NA	NA	NA	NA
235	UniRef90_R5DUL5	0	ACVD	0	cirrhosis	0	0	T2D	R5DUL5	R5DUL5_9FIRM	unreviewed	Energy-coupling factor transporter ATP-binding protein EcfA (ECF transporter A component EcfA) (EC 7.-.-.-)	ecfA BN798_00287	Eubacterium sp. CAG:86	288	1262895	cellular organisms, Bacteria, Terrabacteria group, Firmicutes, Clostridia, Clostridiales, Eubacteriaceae, Eubacterium, environmental samples, Eubacterium sp. CAG:86	NA	ACVD-T2D-cirrhosis	-1	R5DUL5_9FIRM	NA	NA	NA	NA	NA	NA	NA	NA	7.-.-.-	FUNCTION: ATP-binding (A) component of a common energy-coupling factor (ECF) ABC-transporter complex. Unlike classic ABC transporters this ECF transporter provides the energy necessary to transport a number of different substrates. {ECO:0000256|HAMAP-Rule:MF_01710}.	NA	NA	NP_BIND 46..53; /note="ATP"; /evidence="ECO:0000256|PROSITE-ProRule:PRU00434"	NA	NA	NA	NA	NA	NA
236	UniRef90_R5DUN8	0	ACVD	0	cirrhosis	0	0	0	R5DUN8	R5DUN8_9FIRM	unreviewed	Methionine aminopeptidase (MAP) (MetAP) (EC 3.4.11.18) (Peptidase M)	map BN798_00294	Eubacterium sp. CAG:86	252	1262895	cellular organisms, Bacteria, Terrabacteria group, Firmicutes, Clostridia, Clostridiales, Eubacteriaceae, Eubacterium, environmental samples, Eubacterium sp. CAG:86	NA	ACVD-cirrhosis	-1	R5DUN8_9FIRM	NA	NA	NA	BINDING 78; /note="Substrate"; /evidence="ECO:0000256|HAMAP-Rule:MF_01974"; BINDING 177; /note="Substrate"; /evidence="ECO:0000256|HAMAP-Rule:MF_01974"	NA	CATALYTIC ACTIVITY: Reaction=Release of N-terminal amino acids, preferentially methionine, from peptides and arylamides.; EC=3.4.11.18; Evidence={ECO:0000256|HAMAP-Rule:MF_01974, ECO:0000256|RuleBase:RU003653};	COFACTOR: Name=Co(2+); Xref=ChEBI:CHEBI:48828; Evidence={ECO:0000256|HAMAP-Rule:MF_01974, ECO:0000256|RuleBase:RU003653}; Name=Zn(2+); Xref=ChEBI:CHEBI:29105; Evidence={ECO:0000256|HAMAP-Rule:MF_01974, ECO:0000256|RuleBase:RU003653}; Name=Mn(2+); Xref=ChEBI:CHEBI:29035; Evidence={ECO:0000256|HAMAP-Rule:MF_01974, ECO:0000256|RuleBase:RU003653}; Name=Fe(2+); Xref=ChEBI:CHEBI:29033; Evidence={ECO:00…	NA	3.4.11.18	FUNCTION: Removes the N-terminal methionine from nascent proteins. The N-terminal methionine is often cleaved when the second residue in the primary sequence is small and uncharged (Met-Ala-, Cys, Gly, Pro, Ser, Thr, or Val). Requires deformylation of the N(alpha)-formylated initiator methionine before it can be hydrolyzed. {ECO:0000256|ARBA:ARBA00002521, ECO:0000256|HAMAP-Rule:MF_01974}.	NA	METAL 96; /note="Divalent metal cation 1"; /evidence="ECO:0000256|HAMAP-Rule:MF_01974"; METAL 107; /note="Divalent metal cation 1"; /evidence="ECO:0000256|HAMAP-Rule:MF_01974"; METAL 107; /note="Divalent metal cation 2; catalytic"; /evidence="ECO:0000256|HAMAP-Rule:MF_01974"; METAL 170; /note="Divalent metal cation 2; catalytic; via tele nitrogen"; /evidence="ECO:0000256|HAMAP-Rule:MF_01974"; MET…	NA	NA	NA	NA	NA	NA	NA
237	UniRef90_R5DUY6	0	ACVD	0	cirrhosis	0	0	0	R5DUY6	R5DUY6_9FIRM	unreviewed	Arginine--tRNA ligase (EC 6.1.1.19) (Arginyl-tRNA synthetase) (ArgRS)	argS BN798_01783	Eubacterium sp. CAG:86	588	1262895	cellular organisms, Bacteria, Terrabacteria group, Firmicutes, Clostridia, Clostridiales, Eubacteriaceae, Eubacterium, environmental samples, Eubacterium sp. CAG:86	NA	ACVD-cirrhosis	-1	R5DUY6_9FIRM	NA	NA	NA	NA	NA	CATALYTIC ACTIVITY: Reaction=ATP + L-arginine + tRNA(Arg) = AMP + diphosphate + L-arginyl-tRNA(Arg); Xref=Rhea:RHEA:20301, Rhea:RHEA-COMP:9658, Rhea:RHEA-COMP:9673, ChEBI:CHEBI:30616, ChEBI:CHEBI:32682, ChEBI:CHEBI:33019, ChEBI:CHEBI:78442, ChEBI:CHEBI:78513, ChEBI:CHEBI:456215; EC=6.1.1.19; Evidence={ECO:0000256|ARBA:ARBA00001766, ECO:0000256|HAMAP-Rule:MF_00123};	NA	NA	6.1.1.19	NA	NA	NA	NA	NA	NA	NA	RHEA:20301	NA	NA
238	UniRef90_R5DUZ1	0	ACVD	0	0	0	0	T2D	R5DUZ1	R5DUZ1_9FIRM	unreviewed	Dihydroorotase (DHOase) (EC 3.5.2.3)	pyrC BN798_01788	Eubacterium sp. CAG:86	439	1262895	cellular organisms, Bacteria, Terrabacteria group, Firmicutes, Clostridia, Clostridiales, Eubacteriaceae, Eubacterium, environmental samples, Eubacterium sp. CAG:86	NA	ACVD-T2D	-1	R5DUZ1_9FIRM	NA	ACT_SITE 305; /evidence="ECO:0000256|HAMAP-Rule:MF_00220"	NA	BINDING 94; /note="Substrate"; /evidence="ECO:0000256|HAMAP-Rule:MF_00220"; BINDING 278; /note="Substrate; via amide nitrogen and carbonyl oxygen"; /evidence="ECO:0000256|HAMAP-Rule:MF_00220"; BINDING 309; /note="Substrate"; /evidence="ECO:0000256|HAMAP-Rule:MF_00220"	NA	CATALYTIC ACTIVITY: Reaction=(S)-dihydroorotate + H2O = H(+) + N-carbamoyl-L-aspartate; Xref=Rhea:RHEA:24296, ChEBI:CHEBI:15377, ChEBI:CHEBI:15378, ChEBI:CHEBI:30864, ChEBI:CHEBI:32814; EC=3.5.2.3; Evidence={ECO:0000256|HAMAP-Rule:MF_00220};	COFACTOR: Name=Zn(2+); Xref=ChEBI:CHEBI:29105; Evidence={ECO:0000256|HAMAP-Rule:MF_00220}; Note=Binds 2 Zn(2+) ions per subunit. {ECO:0000256|HAMAP-Rule:MF_00220};	NA	3.5.2.3	FUNCTION: Catalyzes the reversible cyclization of carbamoyl aspartate to dihydroorotate. {ECO:0000256|ARBA:ARBA00002368, ECO:0000256|HAMAP-Rule:MF_00220}.	NA	METAL 60; /note="Zinc 1; via tele nitrogen"; /evidence="ECO:0000256|HAMAP-Rule:MF_00220"; METAL 62; /note="Zinc 1; via tele nitrogen"; /evidence="ECO:0000256|HAMAP-Rule:MF_00220"; METAL 152; /note="Zinc 1"; /evidence="ECO:0000256|HAMAP-Rule:MF_00220"; METAL 152; /note="Zinc 2"; /evidence="ECO:0000256|HAMAP-Rule:MF_00220"; METAL 179; /note="Zinc 2; via pros nitrogen"; /evidence="ECO:0000256|HAMAP-…	NA	PATHWAY: Pyrimidine metabolism; UMP biosynthesis via de novo pathway; (S)-dihydroorotate from bicarbonate: step 3/3. {ECO:0000256|HAMAP-Rule:MF_00220}.	NA	NA	RHEA:24296	NA	NA
239	UniRef90_R5DV00	0	ACVD	0	cirrhosis	0	0	0	R5DV00	R5DV00_9FIRM	unreviewed	Anthranilate synthase component 1 (EC 4.1.3.27)	trpE BN798_00336	Eubacterium sp. CAG:86	473	1262895	cellular organisms, Bacteria, Terrabacteria group, Firmicutes, Clostridia, Clostridiales, Eubacteriaceae, Eubacterium, environmental samples, Eubacterium sp. CAG:86	NA	ACVD-cirrhosis	-1	R5DV00_9FIRM	NA	NA	NA	NA	NA	CATALYTIC ACTIVITY: Reaction=chorismate + L-glutamine = anthranilate + H(+) + L-glutamate + pyruvate; Xref=Rhea:RHEA:21732, ChEBI:CHEBI:15361, ChEBI:CHEBI:15378, ChEBI:CHEBI:16567, ChEBI:CHEBI:29748, ChEBI:CHEBI:29985, ChEBI:CHEBI:58359; EC=4.1.3.27; Evidence={ECO:0000256|ARBA:ARBA00000329, ECO:0000256|RuleBase:RU364045};	COFACTOR: Name=Mg(2+); Xref=ChEBI:CHEBI:18420; Evidence={ECO:0000256|RuleBase:RU364045};	NA	4.1.3.27	FUNCTION: Part of a heterotetrameric complex that catalyzes the two-step biosynthesis of anthranilate, an intermediate in the biosynthesis of L-tryptophan. In the first step, the glutamine-binding beta subunit (TrpG) of anthranilate synthase (AS) provides the glutamine amidotransferase activity which generates ammonia as a substrate that, along with chorismate, is used in the second step, catalyz…	NA	NA	NA	PATHWAY: Amino-acid biosynthesis; L-tryptophan biosynthesis; L-tryptophan from chorismate: step 1/5. {ECO:0000256|ARBA:ARBA00004873, ECO:0000256|RuleBase:RU364045}.	NA	NA	RHEA:21732	NA	NA
240	UniRef90_R5DV38	0	ACVD	0	cirrhosis	0	0	0	R5DV38	R5DV38_9FIRM	unreviewed	Pectate_lyase_3 domain-containing protein	BN798_01830	Eubacterium sp. CAG:86	517	1262895	cellular organisms, Bacteria, Terrabacteria group, Firmicutes, Clostridia, Clostridiales, Eubacteriaceae, Eubacterium, environmental samples, Eubacterium sp. CAG:86	NA	ACVD-cirrhosis	-1	R5DV38_9FIRM	NA	NA	NA	NA	NA	NA	NA	NA	NA	NA	NA	NA	NA	NA	NA	NA	NA	NA	NA
241	UniRef90_R5DVL8	0	ACVD	0	cirrhosis	0	0	0	R5DVL8	R5DVL8_9FIRM	unreviewed	DhaL domain-containing protein	BN798_00405	Eubacterium sp. CAG:86	566	1262895	cellular organisms, Bacteria, Terrabacteria group, Firmicutes, Clostridia, Clostridiales, Eubacteriaceae, Eubacterium, environmental samples, Eubacterium sp. CAG:86	NA	ACVD-cirrhosis	-1	R5DVL8_9FIRM	NA	NA	NA	NA	NA	NA	NA	NA	NA	NA	NA	NA	NA	NA	NA	NA	NA	NA	NA
242	UniRef90_R5DVP1	0	ACVD	0	cirrhosis	0	0	0	R5DVP1	R5DVP1_9FIRM	unreviewed	UvrABC system protein C (Protein UvrC) (Excinuclease ABC subunit C)	uvrC BN798_00466	Eubacterium sp. CAG:86	606	1262895	cellular organisms, Bacteria, Terrabacteria group, Firmicutes, Clostridia, Clostridiales, Eubacteriaceae, Eubacterium, environmental samples, Eubacterium sp. CAG:86	NA	ACVD-cirrhosis	-1	R5DVP1_9FIRM	NA	NA	NA	NA	NA	NA	NA	NA	NA	FUNCTION: The UvrABC repair system catalyzes the recognition and processing of DNA lesions. UvrC both incises the 5' and 3' sides of the lesion. The N-terminal half is responsible for the 3' incision and the C-terminal half is responsible for the 5' incision. {ECO:0000256|HAMAP-Rule:MF_00203}.	NA	NA	NA	NA	NA	NA	NA	NA	NA
243	UniRef90_R5DWF9	0	ACVD	0	cirrhosis	0	0	0	R5DWF9	R5DWF9_9FIRM	unreviewed	Aspartyl/glutamyl-tRNA(Asn/Gln) amidotransferase subunit C (Asp/Glu-ADT subunit C) (EC 6.3.5.-)	gatC BN798_02003	Eubacterium sp. CAG:86	97	1262895	cellular organisms, Bacteria, Terrabacteria group, Firmicutes, Clostridia, Clostridiales, Eubacteriaceae, Eubacterium, environmental samples, Eubacterium sp. CAG:86	NA	ACVD-cirrhosis	-1	R5DWF9_9FIRM	NA	NA	NA	NA	NA	CATALYTIC ACTIVITY: Reaction=ATP + H2O + L-aspartyl-tRNA(Asn) + L-glutamine = ADP + 2 H(+) + L-asparaginyl-tRNA(Asn) + L-glutamate + phosphate; Xref=Rhea:RHEA:14513, Rhea:RHEA-COMP:9674, Rhea:RHEA-COMP:9677, ChEBI:CHEBI:15377, ChEBI:CHEBI:15378, ChEBI:CHEBI:29985, ChEBI:CHEBI:30616, ChEBI:CHEBI:43474, ChEBI:CHEBI:58359, ChEBI:CHEBI:78515, ChEBI:CHEBI:78516, ChEBI:CHEBI:456216; Evidence={ECO:00002…	NA	NA	6.3.5.-	FUNCTION: Allows the formation of correctly charged Asn-tRNA(Asn) or Gln-tRNA(Gln) through the transamidation of misacylated Asp-tRNA(Asn) or Glu-tRNA(Gln) in organisms which lack either or both of asparaginyl-tRNA or glutaminyl-tRNA synthetases. The reaction takes place in the presence of glutamine and ATP through an activated phospho-Asp-tRNA(Asn) or phospho-Glu-tRNA(Gln). {ECO:0000256|ARBA:ARB…	NA	NA	NA	NA	NA	NA	RHEA:14513; RHEA:17521	NA	NA
244	UniRef90_R5DWT3	0	ACVD	0	cirrhosis	0	0	0	R5DWT3	R5DWT3_9FIRM	unreviewed	Mannose-6-phosphate isomerase (EC 5.3.1.8)	BN798_01092	Eubacterium sp. CAG:86	783	1262895	cellular organisms, Bacteria, Terrabacteria group, Firmicutes, Clostridia, Clostridiales, Eubacteriaceae, Eubacterium, environmental samples, Eubacterium sp. CAG:86	NA	ACVD-cirrhosis	-1	R5DWT3_9FIRM	NA	NA	NA	NA	NA	CATALYTIC ACTIVITY: Reaction=D-mannose 6-phosphate = D-fructose 6-phosphate; Xref=Rhea:RHEA:12356, ChEBI:CHEBI:58735, ChEBI:CHEBI:61527; EC=5.3.1.8; Evidence={ECO:0000256|ARBA:ARBA00000757};	COFACTOR: Name=Zn(2+); Xref=ChEBI:CHEBI:29105; Evidence={ECO:0000256|ARBA:ARBA00001947};	NA	5.3.1.8	NA	NA	NA	NA	NA	NA	NA	RHEA:12356	NA	NA
245	UniRef90_R5DWU6	0	ACVD	0	cirrhosis	0	0	0	R5DWU6	R5DWU6_9FIRM	unreviewed	UDP-glucose 4-epimerase (EC 5.1.3.2)	BN798_01102	Eubacterium sp. CAG:86	338	1262895	cellular organisms, Bacteria, Terrabacteria group, Firmicutes, Clostridia, Clostridiales, Eubacteriaceae, Eubacterium, environmental samples, Eubacterium sp. CAG:86	NA	ACVD-cirrhosis	-1	R5DWU6_9FIRM	NA	NA	NA	NA	NA	CATALYTIC ACTIVITY: Reaction=UDP-alpha-D-glucose = UDP-alpha-D-galactose; Xref=Rhea:RHEA:22168, ChEBI:CHEBI:58885, ChEBI:CHEBI:66914; EC=5.1.3.2; Evidence={ECO:0000256|ARBA:ARBA00000083, ECO:0000256|RuleBase:RU366046};	COFACTOR: Name=NAD(+); Xref=ChEBI:CHEBI:57540; Evidence={ECO:0000256|ARBA:ARBA00001911, ECO:0000256|RuleBase:RU366046};	NA	5.1.3.2	NA	NA	NA	NA	PATHWAY: Carbohydrate metabolism; galactose metabolism. {ECO:0000256|ARBA:ARBA00004947, ECO:0000256|RuleBase:RU366046}.	NA	NA	RHEA:22168	NA	NA
246	UniRef90_R5DWX2	0	ACVD	0	cirrhosis	0	0	0	R5DWX2	R5DWX2_9FIRM	unreviewed	Glycoside Hydrolase Family 94 candidate b-glycan phosphorylase	BN798_01126	Eubacterium sp. CAG:86	814	1262895	cellular organisms, Bacteria, Terrabacteria group, Firmicutes, Clostridia, Clostridiales, Eubacteriaceae, Eubacterium, environmental samples, Eubacterium sp. CAG:86	NA	ACVD-cirrhosis	-1	R5DWX2_9FIRM	NA	NA	NA	NA	NA	NA	NA	NA	NA	NA	NA	NA	NA	NA	NA	NA	NA	NA	NA
247	UniRef90_R5DX15	0	ACVD	0	cirrhosis	0	0	0	R5DX15	R5DX15_9FIRM	unreviewed	DNA polymerase III PolC-type (PolIII) (EC 2.7.7.7)	polC BN798_02067	Eubacterium sp. CAG:86	1518	1262895	cellular organisms, Bacteria, Terrabacteria group, Firmicutes, Clostridia, Clostridiales, Eubacteriaceae, Eubacterium, environmental samples, Eubacterium sp. CAG:86	NA	ACVD-cirrhosis	-1	R5DX15_9FIRM	NA	NA	NA	NA	NA	CATALYTIC ACTIVITY: Reaction=a 2'-deoxyribonucleoside 5'-triphosphate + DNA(n) = diphosphate + DNA(n+1); Xref=Rhea:RHEA:22508, Rhea:RHEA-COMP:11130, Rhea:RHEA-COMP:11131, ChEBI:CHEBI:33019, ChEBI:CHEBI:61560, ChEBI:CHEBI:83828; EC=2.7.7.7; Evidence={ECO:0000256|ARBA:ARBA00001680, ECO:0000256|HAMAP-Rule:MF_00356};	NA	NA	2.7.7.7	FUNCTION: Required for replicative DNA synthesis. This DNA polymerase also exhibits 3' to 5' exonuclease activity. {ECO:0000256|ARBA:ARBA00003452, ECO:0000256|HAMAP-Rule:MF_00356}.	NA	NA	NA	NA	NA	NA	RHEA:22508	NA	NA
248	UniRef90_R5DX45	0	ACVD	0	cirrhosis	0	0	0	R5DX45	R5DX45_9FIRM	unreviewed	PfkB domain-containing protein	BN798_02081	Eubacterium sp. CAG:86	334	1262895	cellular organisms, Bacteria, Terrabacteria group, Firmicutes, Clostridia, Clostridiales, Eubacteriaceae, Eubacterium, environmental samples, Eubacterium sp. CAG:86	NA	ACVD-cirrhosis	-1	R5DX45_9FIRM	NA	NA	NA	NA	NA	NA	NA	NA	NA	NA	NA	NA	NA	NA	NA	NA	NA	NA	NA
249	UniRef90_R5DX50	0	ACVD	0	cirrhosis	0	0	T2D	R5DX50	R5DX50_9FIRM	unreviewed	Glutamine--fructose-6-phosphate aminotransferase [isomerizing] (EC 2.6.1.16)	BN798_01162	Eubacterium sp. CAG:86	566	1262895	cellular organisms, Bacteria, Terrabacteria group, Firmicutes, Clostridia, Clostridiales, Eubacteriaceae, Eubacterium, environmental samples, Eubacterium sp. CAG:86	NA	ACVD-T2D-cirrhosis	-1	R5DX50_9FIRM	NA	NA	NA	NA	NA	CATALYTIC ACTIVITY: Reaction=D-fructose 6-phosphate + L-glutamine = D-glucosamine 6-phosphate + L-glutamate; Xref=Rhea:RHEA:13237, ChEBI:CHEBI:29985, ChEBI:CHEBI:58359, ChEBI:CHEBI:58725, ChEBI:CHEBI:61527; EC=2.6.1.16; Evidence={ECO:0000256|ARBA:ARBA00001031};	NA	NA	2.6.1.16	NA	NA	NA	NA	NA	NA	NA	RHEA:13237	NA	NA
250	UniRef90_R5DX67	0	ACVD	0	cirrhosis	0	0	0	R5DX67	R5DX67_9FIRM	unreviewed	Peptidase S14 ClpP	BN798_00847	Eubacterium sp. CAG:86	225	1262895	cellular organisms, Bacteria, Terrabacteria group, Firmicutes, Clostridia, Clostridiales, Eubacteriaceae, Eubacterium, environmental samples, Eubacterium sp. CAG:86	NA	ACVD-cirrhosis	-1	R5DX67_9FIRM	NA	NA	NA	NA	NA	NA	NA	NA	NA	NA	NA	NA	NA	NA	NA	NA	NA	NA	NA
251	UniRef90_R5DXI8	0	ACVD	0	0	0	0	T2D	R5DXI8	R5DXI8_9FIRM	unreviewed	Maltose/maltodextrin transport system ATP-binding protein	BN798_00945	Eubacterium sp. CAG:86	199	1262895	cellular organisms, Bacteria, Terrabacteria group, Firmicutes, Clostridia, Clostridiales, Eubacteriaceae, Eubacterium, environmental samples, Eubacterium sp. CAG:86	NA	ACVD-T2D	-1	R5DXI8_9FIRM	NA	NA	NA	NA	NA	NA	NA	NA	NA	NA	NA	NA	NA	NA	NA	NA	NA	NA	NA
252	UniRef90_R5DXL1	0	ACVD	0	cirrhosis	0	0	0	R5DXL1	R5DXL1_9FIRM	unreviewed	Flagellar biosynthetic protein FliP	fliP BN798_00965	Eubacterium sp. CAG:86	265	1262895	cellular organisms, Bacteria, Terrabacteria group, Firmicutes, Clostridia, Clostridiales, Eubacteriaceae, Eubacterium, environmental samples, Eubacterium sp. CAG:86	NA	ACVD-cirrhosis	-1	R5DXL1_9FIRM	NA	NA	NA	NA	NA	NA	NA	NA	NA	FUNCTION: Plays a role in the flagellum-specific transport system. {ECO:0000256|RuleBase:RU362069}.	NA	NA	NA	NA	NA	NA	NA	NA	NA
253	UniRef90_R5DYE3	0	ACVD	0	cirrhosis	0	0	0	R5DYE3	R5DYE3_9FIRM	unreviewed	Energy-coupling factor transporter ATP-binding protein EcfA (ECF transporter A component EcfA) (EC 7.-.-.-)	ecfA BN798_00286	Eubacterium sp. CAG:86	283	1262895	cellular organisms, Bacteria, Terrabacteria group, Firmicutes, Clostridia, Clostridiales, Eubacteriaceae, Eubacterium, environmental samples, Eubacterium sp. CAG:86	NA	ACVD-cirrhosis	-1	R5DYE3_9FIRM	NA	NA	NA	NA	NA	NA	NA	NA	7.-.-.-	FUNCTION: ATP-binding (A) component of a common energy-coupling factor (ECF) ABC-transporter complex. Unlike classic ABC transporters this ECF transporter provides the energy necessary to transport a number of different substrates. {ECO:0000256|HAMAP-Rule:MF_01710}.	NA	NA	NP_BIND 40..47; /note="ATP"; /evidence="ECO:0000256|PROSITE-ProRule:PRU00434"	NA	NA	NA	NA	NA	NA
254	UniRef90_R5DYJ4	0	ACVD	0	0	0	0	T2D	R5DYJ4	R5DYJ4_9FIRM	unreviewed	Uncharacterized protein	BN798_01360	Eubacterium sp. CAG:86	94	1262895	cellular organisms, Bacteria, Terrabacteria group, Firmicutes, Clostridia, Clostridiales, Eubacteriaceae, Eubacterium, environmental samples, Eubacterium sp. CAG:86	NA	ACVD-T2D	-1	R5DYJ4_9FIRM	NA	NA	NA	NA	NA	NA	NA	NA	NA	NA	NA	NA	NA	NA	NA	NA	NA	NA	NA
255	UniRef90_R5DZN0	0	ACVD	0	cirrhosis	0	0	0	R5DZN0	R5DZN0_9FIRM	unreviewed	Aminotransferase (EC 2.6.1.-)	BN798_00109	Eubacterium sp. CAG:86	385	1262895	cellular organisms, Bacteria, Terrabacteria group, Firmicutes, Clostridia, Clostridiales, Eubacteriaceae, Eubacterium, environmental samples, Eubacterium sp. CAG:86	NA	ACVD-cirrhosis	-1	NA	NA	NA	NA	NA	NA	NA	NA	NA	NA	NA	NA	NA	NA	NA	NA	NA	NA	NA	NA
256	UniRef90_R5E0L0	0	ACVD	0	cirrhosis	0	0	0	R5E0L0	R5E0L0_9FIRM	unreviewed	GTPase Obg (EC 3.6.5.-) (GTP-binding protein Obg)	obg BN798_01633	Eubacterium sp. CAG:86	431	1262895	cellular organisms, Bacteria, Terrabacteria group, Firmicutes, Clostridia, Clostridiales, Eubacteriaceae, Eubacterium, environmental samples, Eubacterium sp. CAG:86	NA	ACVD-cirrhosis	-1	R5E0L0_9FIRM	NA	NA	NA	NA	NA	NA	COFACTOR: Name=Mg(2+); Xref=ChEBI:CHEBI:18420; Evidence={ECO:0000256|ARBA:ARBA00001946, ECO:0000256|HAMAP-Rule:MF_01454};	NA	3.6.5.-	FUNCTION: An essential GTPase which binds GTP, GDP and possibly (p)ppGpp with moderate affinity, with high nucleotide exchange rates and a fairly low GTP hydrolysis rate. Plays a role in control of the cell cycle, stress response, ribosome biogenesis and in those bacteria that undergo differentiation, in morphogenesis control. {ECO:0000256|HAMAP-Rule:MF_01454}.	NA	METAL 172; /note="Magnesium"; /evidence="ECO:0000256|HAMAP-Rule:MF_01454"; METAL 192; /note="Magnesium"; /evidence="ECO:0000256|HAMAP-Rule:MF_01454"	NP_BIND 165..172; /note="GTP"; /evidence="ECO:0000256|HAMAP-Rule:MF_01454"; NP_BIND 190..194; /note="GTP"; /evidence="ECO:0000256|HAMAP-Rule:MF_01454"; NP_BIND 212..215; /note="GTP"; /evidence="ECO:0000256|HAMAP-Rule:MF_01454"; NP_BIND 282..285; /note="GTP"; /evidence="ECO:0000256|HAMAP-Rule:MF_01454"; NP_BIND 315..317; /note="GTP"; /evidence="ECO:0000256|HAMAP-Rule:MF_01454"	NA	NA	NA	NA	NA	NA
257	UniRef90_R5E0T6	0	ACVD	0	cirrhosis	0	0	0	R5E0T6	R5E0T6_9FIRM	unreviewed	Probable Na(+)/H(+) antiporter	BN798_00801	Eubacterium sp. CAG:86	520	1262895	cellular organisms, Bacteria, Terrabacteria group, Firmicutes, Clostridia, Clostridiales, Eubacteriaceae, Eubacterium, environmental samples, Eubacterium sp. CAG:86	NA	ACVD-cirrhosis	-1	R5E0T6_9FIRM	NA	NA	NA	NA	NA	NA	NA	NA	NA	NA	NA	NA	NA	NA	NA	NA	NA	NA	NA
258	UniRef90_R5E0U1	0	ACVD	0	cirrhosis	0	0	0	R5E0U1	R5E0U1_9FIRM	unreviewed	Methionine aminopeptidase (MAP) (MetAP) (EC 3.4.11.18) (Peptidase M)	map BN798_00806	Eubacterium sp. CAG:86	290	1262895	cellular organisms, Bacteria, Terrabacteria group, Firmicutes, Clostridia, Clostridiales, Eubacteriaceae, Eubacterium, environmental samples, Eubacterium sp. CAG:86	NA	ACVD-cirrhosis	-1	R5E0U1_9FIRM	NA	NA	NA	BINDING 118; /note="Substrate"; /evidence="ECO:0000256|HAMAP-Rule:MF_01974"; BINDING 217; /note="Substrate"; /evidence="ECO:0000256|HAMAP-Rule:MF_01974"	NA	CATALYTIC ACTIVITY: Reaction=Release of N-terminal amino acids, preferentially methionine, from peptides and arylamides.; EC=3.4.11.18; Evidence={ECO:0000256|HAMAP-Rule:MF_01974, ECO:0000256|RuleBase:RU003653};	COFACTOR: Name=Co(2+); Xref=ChEBI:CHEBI:48828; Evidence={ECO:0000256|HAMAP-Rule:MF_01974, ECO:0000256|RuleBase:RU003653}; Name=Zn(2+); Xref=ChEBI:CHEBI:29105; Evidence={ECO:0000256|HAMAP-Rule:MF_01974, ECO:0000256|RuleBase:RU003653}; Name=Mn(2+); Xref=ChEBI:CHEBI:29035; Evidence={ECO:0000256|HAMAP-Rule:MF_01974, ECO:0000256|RuleBase:RU003653}; Name=Fe(2+); Xref=ChEBI:CHEBI:29033; Evidence={ECO:00…	NA	3.4.11.18	FUNCTION: Removes the N-terminal methionine from nascent proteins. The N-terminal methionine is often cleaved when the second residue in the primary sequence is small and uncharged (Met-Ala-, Cys, Gly, Pro, Ser, Thr, or Val). Requires deformylation of the N(alpha)-formylated initiator methionine before it can be hydrolyzed. {ECO:0000256|ARBA:ARBA00002521, ECO:0000256|HAMAP-Rule:MF_01974}.	NA	METAL 136; /note="Divalent metal cation 1"; /evidence="ECO:0000256|HAMAP-Rule:MF_01974"; METAL 147; /note="Divalent metal cation 1"; /evidence="ECO:0000256|HAMAP-Rule:MF_01974"; METAL 147; /note="Divalent metal cation 2; catalytic"; /evidence="ECO:0000256|HAMAP-Rule:MF_01974"; METAL 210; /note="Divalent metal cation 2; catalytic; via tele nitrogen"; /evidence="ECO:0000256|HAMAP-Rule:MF_01974"; ME…	NA	NA	NA	NA	NA	NA	NA
259	UniRef90_R5E1C2	0	ACVD	0	0	0	0	T2D	R5E1C2	R5E1C2_9FIRM	unreviewed	Uncharacterized protein	BN798_01754	Eubacterium sp. CAG:86	161	1262895	cellular organisms, Bacteria, Terrabacteria group, Firmicutes, Clostridia, Clostridiales, Eubacteriaceae, Eubacterium, environmental samples, Eubacterium sp. CAG:86	NA	ACVD-T2D	-1	R5E1C2_9FIRM	NA	NA	NA	NA	NA	NA	NA	NA	NA	NA	NA	NA	NA	NA	NA	NA	NA	NA	NA
260	UniRef90_R5E1M9	0	ACVD	0	cirrhosis	0	0	T2D	R5E1M9	R5E1M9_9FIRM	unreviewed	Peptide deformylase (PDF) (EC 3.5.1.88) (Polypeptide deformylase)	def BN798_01059	Eubacterium sp. CAG:86	157	1262895	cellular organisms, Bacteria, Terrabacteria group, Firmicutes, Clostridia, Clostridiales, Eubacteriaceae, Eubacterium, environmental samples, Eubacterium sp. CAG:86	NA	ACVD-T2D-cirrhosis	-1	R5E1M9_9FIRM	NA	ACT_SITE 131; /evidence="ECO:0000256|HAMAP-Rule:MF_00163"	NA	NA	NA	CATALYTIC ACTIVITY: Reaction=H2O + N-terminal N-formyl-L-methionyl-[peptide] = formate + N-terminal L-methionyl-[peptide]; Xref=Rhea:RHEA:24420, Rhea:RHEA-COMP:10639, Rhea:RHEA-COMP:10640, ChEBI:CHEBI:15377, ChEBI:CHEBI:15740, ChEBI:CHEBI:49298, ChEBI:CHEBI:64731; EC=3.5.1.88; Evidence={ECO:0000256|HAMAP-Rule:MF_00163};	COFACTOR: Name=Fe(2+); Xref=ChEBI:CHEBI:29033; Evidence={ECO:0000256|HAMAP-Rule:MF_00163}; Note=Binds 1 Fe(2+) ion. {ECO:0000256|HAMAP-Rule:MF_00163};	NA	3.5.1.88	FUNCTION: Removes the formyl group from the N-terminal Met of newly synthesized proteins. Requires at least a dipeptide for an efficient rate of reaction. N-terminal L-methionine is a prerequisite for activity but the enzyme has broad specificity at other positions. {ECO:0000256|HAMAP-Rule:MF_00163}.	NA	METAL 88; /note="Iron"; /evidence="ECO:0000256|HAMAP-Rule:MF_00163"; METAL 130; /note="Iron"; /evidence="ECO:0000256|HAMAP-Rule:MF_00163"; METAL 134; /note="Iron"; /evidence="ECO:0000256|HAMAP-Rule:MF_00163"	NA	NA	NA	NA	RHEA:24420	NA	NA
261	UniRef90_R5E233	0	ACVD	0	cirrhosis	0	0	0	R5E233	R5E233_9FIRM	unreviewed	Uncharacterized protein	BN798_01593	Eubacterium sp. CAG:86	229	1262895	cellular organisms, Bacteria, Terrabacteria group, Firmicutes, Clostridia, Clostridiales, Eubacteriaceae, Eubacterium, environmental samples, Eubacterium sp. CAG:86	NA	ACVD-cirrhosis	-1	R5E233_9FIRM	NA	NA	NA	NA	NA	NA	NA	NA	NA	NA	NA	NA	NA	NA	NA	NA	NA	NA	NA
262	UniRef90_R5E295	0	ACVD	0	cirrhosis	0	0	0	R5E295	R5E295_9FIRM	unreviewed	Methylglyoxal synthase (MGS) (EC 4.2.3.3)	mgsA BN798_01613	Eubacterium sp. CAG:86	131	1262895	cellular organisms, Bacteria, Terrabacteria group, Firmicutes, Clostridia, Clostridiales, Eubacteriaceae, Eubacterium, environmental samples, Eubacterium sp. CAG:86	NA	ACVD-cirrhosis	-1	R5E295_9FIRM	NA	ACT_SITE 60; /note="Proton donor/acceptor"; /evidence="ECO:0000256|HAMAP-Rule:MF_00549, ECO:0000256|PIRSR:PIRSR006614-1"	NA	BINDING 8; /note="Substrate"; /evidence="ECO:0000256|HAMAP-Rule:MF_00549"; BINDING 12; /note="Substrate"; /evidence="ECO:0000256|HAMAP-Rule:MF_00549"	NA	CATALYTIC ACTIVITY: Reaction=dihydroxyacetone phosphate = methylglyoxal + phosphate; Xref=Rhea:RHEA:17937, ChEBI:CHEBI:17158, ChEBI:CHEBI:43474, ChEBI:CHEBI:57642; EC=4.2.3.3; Evidence={ECO:0000256|HAMAP-Rule:MF_00549};	NA	NA	4.2.3.3	FUNCTION: Catalyzes the formation of methylglyoxal from dihydroxyacetone phosphate. {ECO:0000256|HAMAP-Rule:MF_00549}.	NA	NA	NA	NA	NA	NA	RHEA:17937	NA	NA
263	UniRef90_R5E2A2	0	ACVD	0	cirrhosis	0	0	0	R5E2A2	R5E2A2_9FIRM	unreviewed	Cell division protein SepF	sepF BN798_01617	Eubacterium sp. CAG:86	178	1262895	cellular organisms, Bacteria, Terrabacteria group, Firmicutes, Clostridia, Clostridiales, Eubacteriaceae, Eubacterium, environmental samples, Eubacterium sp. CAG:86	NA	ACVD-cirrhosis	-1	NA	NA	NA	NA	NA	NA	NA	NA	NA	NA	NA	NA	NA	NA	NA	NA	NA	NA	NA	NA
264	UniRef90_R5E2F9	0	ACVD	0	cirrhosis	0	0	0	R5E2F9	R5E2F9_9FIRM	unreviewed	Imidazoleglycerol-phosphate dehydratase (IGPD) (EC 4.2.1.19)	hisB BN798_01642	Eubacterium sp. CAG:86	199	1262895	cellular organisms, Bacteria, Terrabacteria group, Firmicutes, Clostridia, Clostridiales, Eubacteriaceae, Eubacterium, environmental samples, Eubacterium sp. CAG:86	NA	ACVD-cirrhosis	-1	NA	NA	NA	NA	NA	NA	NA	NA	NA	NA	NA	NA	NA	NA	NA	NA	NA	NA	NA	NA
265	UniRef90_R5E2V3	CRC	ACVD	0	0	0	0	0	R5E2V3	R5E2V3_9CLOT	unreviewed	Aspartate--tRNA(Asp/Asn) ligase (EC 6.1.1.23) (Aspartyl-tRNA synthetase) (AspRS) (Non-discriminating aspartyl-tRNA synthetase) (ND-AspRS)	aspS BN724_00972	Clostridium sp. CAG:590	583	1262825	cellular organisms, Bacteria, Terrabacteria group, Firmicutes, Clostridia, Clostridiales, Clostridiaceae, Clostridium, environmental samples, Clostridium sp. CAG:590	NA	ACVD-CRC	-1	R5E2V3_9CLOT	NA	NA	NA	BINDING 175; /note="Aspartate"; /evidence="ECO:0000256|HAMAP-Rule:MF_00044"; BINDING 221; /note="Aspartate"; /evidence="ECO:0000256|HAMAP-Rule:MF_00044"; BINDING 446; /note="Aspartate"; /evidence="ECO:0000256|HAMAP-Rule:MF_00044"; BINDING 480; /note="ATP"; /evidence="ECO:0000256|HAMAP-Rule:MF_00044"; BINDING 487; /note="Aspartate"; /evidence="ECO:0000256|HAMAP-Rule:MF_00044"	NA	CATALYTIC ACTIVITY: Reaction=ATP + L-aspartate + tRNA(Asx) = AMP + diphosphate + L-aspartyl-tRNA(Asx); Xref=Rhea:RHEA:18349, Rhea:RHEA-COMP:9710, Rhea:RHEA-COMP:9711, ChEBI:CHEBI:29991, ChEBI:CHEBI:30616, ChEBI:CHEBI:33019, ChEBI:CHEBI:78442, ChEBI:CHEBI:78516, ChEBI:CHEBI:456215; EC=6.1.1.23; Evidence={ECO:0000256|HAMAP-Rule:MF_00044};	NA	NA	6.1.1.23	FUNCTION: Aspartyl-tRNA synthetase with relaxed tRNA specificity since it is able to aspartylate not only its cognate tRNA(Asp) but also tRNA(Asn). Reaction proceeds in two steps: L-aspartate is first activated by ATP to form Asp-AMP and then transferred to the acceptor end of tRNA(Asp/Asn). {ECO:0000256|HAMAP-Rule:MF_00044}.	NA	NA	NP_BIND 221..223; /note="ATP"; /evidence="ECO:0000256|HAMAP-Rule:MF_00044"; NP_BIND 532..535; /note="ATP"; /evidence="ECO:0000256|HAMAP-Rule:MF_00044"	NA	NA	NA	RHEA:18349	SITE 36; /note="Important for tRNA non-discrimination"; /evidence="ECO:0000256|HAMAP-Rule:MF_00044"	NA
266	UniRef90_R5E3U9	0	ACVD	0	cirrhosis	0	0	0	R5E3U9	R5E3U9_9FIRM	unreviewed	Isoprenyl transferase (EC 2.5.1.-)	BN798_02062	Eubacterium sp. CAG:86	246	1262895	cellular organisms, Bacteria, Terrabacteria group, Firmicutes, Clostridia, Clostridiales, Eubacteriaceae, Eubacterium, environmental samples, Eubacterium sp. CAG:86	NA	ACVD-cirrhosis	-1	R5E3U9_9FIRM	NA	ACT_SITE 21; /evidence="ECO:0000256|HAMAP-Rule:MF_01139"; ACT_SITE 69; /note="Proton acceptor"; /evidence="ECO:0000256|HAMAP-Rule:MF_01139"	NA	BINDING 26; /note="Substrate"; /evidence="ECO:0000256|HAMAP-Rule:MF_01139"; BINDING 34; /note="Substrate"; /evidence="ECO:0000256|HAMAP-Rule:MF_01139"; BINDING 38; /note="Substrate"; /evidence="ECO:0000256|HAMAP-Rule:MF_01139"; BINDING 70; /note="Substrate"; /evidence="ECO:0000256|HAMAP-Rule:MF_01139"; BINDING 72; /note="Substrate"; /evidence="ECO:0000256|HAMAP-Rule:MF_01139"; BINDING 189; /note=…	NA	NA	COFACTOR: Name=Mg(2+); Xref=ChEBI:CHEBI:18420; Evidence={ECO:0000256|HAMAP-Rule:MF_01139}; Note=Binds 2 magnesium ions per subunit. {ECO:0000256|HAMAP-Rule:MF_01139};	NA	2.5.1.-	FUNCTION: Catalyzes the condensation of isopentenyl diphosphate (IPP) with allylic pyrophosphates generating different type of terpenoids. {ECO:0000256|HAMAP-Rule:MF_01139}.	NA	METAL 21; /note="Magnesium"; /evidence="ECO:0000256|HAMAP-Rule:MF_01139"; METAL 208; /note="Magnesium"; /evidence="ECO:0000256|HAMAP-Rule:MF_01139"	NA	NA	NA	NA	NA	NA	NA
267	UniRef90_R5E3X6	0	ACVD	0	cirrhosis	0	0	0	R5E3X6	R5E3X6_9FIRM	unreviewed	SsrA-binding protein (Small protein B)	smpB BN798_01870	Eubacterium sp. CAG:86	156	1262895	cellular organisms, Bacteria, Terrabacteria group, Firmicutes, Clostridia, Clostridiales, Eubacteriaceae, Eubacterium, environmental samples, Eubacterium sp. CAG:86	NA	ACVD-cirrhosis	-1	R5E3X6_9FIRM	NA	NA	NA	NA	NA	NA	NA	NA	NA	FUNCTION: Required for rescue of stalled ribosomes mediated by trans-translation. Binds to transfer-messenger RNA (tmRNA), required for stable association of tmRNA with ribosomes. tmRNA and SmpB together mimic tRNA shape, replacing the anticodon stem-loop with SmpB. tmRNA is encoded by the ssrA gene; the 2 termini fold to resemble tRNA(Ala) and it encodes a 'tag peptide', a short internal open re…	NA	NA	NA	NA	NA	NA	NA	NA	NA
268	UniRef90_R5E4P0	0	ACVD	0	0	0	0	T2D	R5E4P0	R5E4P0_9FIRM	unreviewed	Peptide chain release factor 2 (RF-2)	prfB BN798_00201	Eubacterium sp. CAG:86	399	1262895	cellular organisms, Bacteria, Terrabacteria group, Firmicutes, Clostridia, Clostridiales, Eubacteriaceae, Eubacterium, environmental samples, Eubacterium sp. CAG:86	NA	ACVD-T2D	-1	R5E4P0_9FIRM	NA	NA	NA	NA	NA	NA	NA	NA	NA	FUNCTION: Peptide chain release factor 2 directs the termination of translation in response to the peptide chain termination codons UGA and UAA. {ECO:0000256|ARBA:ARBA00002613, ECO:0000256|HAMAP-Rule:MF_00094}.	NA	NA	NA	NA	NA	NA	NA	NA	NA
269	UniRef90_R5E510	0	ACVD	0	cirrhosis	0	0	0	R5E510	R5E510_9FIRM	unreviewed	Ion-translocating oxidoreductase complex subunit D (EC 7.-.-.-) (Rnf electron transport complex subunit D)	rnfD BN798_00256	Eubacterium sp. CAG:86	318	1262895	cellular organisms, Bacteria, Terrabacteria group, Firmicutes, Clostridia, Clostridiales, Eubacteriaceae, Eubacterium, environmental samples, Eubacterium sp. CAG:86	NA	ACVD-cirrhosis	-1	R5E510_9FIRM	NA	NA	NA	NA	NA	NA	COFACTOR: Name=FMN; Xref=ChEBI:CHEBI:58210; Evidence={ECO:0000256|HAMAP-Rule:MF_00462};	NA	7.-.-.-	FUNCTION: Part of a membrane-bound complex that couples electron transfer with translocation of ions across the membrane. {ECO:0000256|HAMAP-Rule:MF_00462}.	NA	NA	NA	NA	NA	NA	NA	NA	NA
270	UniRef90_R5E5C3	0	ACVD	0	cirrhosis	0	0	0	R5E5C3	R5E5C3_9FIRM	unreviewed	Protein translocase subunit SecY	secY BN798_00296	Eubacterium sp. CAG:86	440	1262895	cellular organisms, Bacteria, Terrabacteria group, Firmicutes, Clostridia, Clostridiales, Eubacteriaceae, Eubacterium, environmental samples, Eubacterium sp. CAG:86	NA	ACVD-cirrhosis	-1	R5E5C3_9FIRM	NA	NA	NA	NA	NA	NA	NA	NA	NA	FUNCTION: The central subunit of the protein translocation channel SecYEG. Consists of two halves formed by TMs 1-5 and 6-10. These two domains form a lateral gate at the front which open onto the bilayer between TMs 2 and 7, and are clamped together by SecE at the back. The channel is closed by both a pore ring composed of hydrophobic SecY resides and a short helix (helix 2A) on the extracellula…	NA	NA	NA	NA	NA	NA	NA	NA	NA
271	UniRef90_R5E5N2	0	ACVD	0	cirrhosis	0	0	0	R5E5N2	R5E5N2_9FIRM	unreviewed	Translation initiation factor IF-2	infB BN798_02073	Eubacterium sp. CAG:86	921	1262895	cellular organisms, Bacteria, Terrabacteria group, Firmicutes, Clostridia, Clostridiales, Eubacteriaceae, Eubacterium, environmental samples, Eubacterium sp. CAG:86	NA	ACVD-cirrhosis	-1	R5E5N2_9FIRM	NA	NA	NA	NA	NA	NA	NA	NA	NA	FUNCTION: One of the essential components for the initiation of protein synthesis. Protects formylmethionyl-tRNA from spontaneous hydrolysis and promotes its binding to the 30S ribosomal subunits. Also involved in the hydrolysis of GTP during the formation of the 70S ribosomal complex. {ECO:0000256|HAMAP-Rule:MF_00100, ECO:0000256|RuleBase:RU000644}.	NA	NA	NP_BIND 431..438; /note="GTP"; /evidence="ECO:0000256|HAMAP-Rule:MF_00100"; NP_BIND 477..481; /note="GTP"; /evidence="ECO:0000256|HAMAP-Rule:MF_00100"; NP_BIND 531..534; /note="GTP"; /evidence="ECO:0000256|HAMAP-Rule:MF_00100"	NA	NA	NA	NA	NA	NA
272	UniRef90_R5E7P7	0	ACVD	0	cirrhosis	0	0	0	R5E7P7	R5E7P7_9FIRM	unreviewed	Glycoside hydrolase family 43	BN798_00789	Eubacterium sp. CAG:86	545	1262895	cellular organisms, Bacteria, Terrabacteria group, Firmicutes, Clostridia, Clostridiales, Eubacteriaceae, Eubacterium, environmental samples, Eubacterium sp. CAG:86	NA	ACVD-cirrhosis	-1	R5E7P7_9FIRM	NA	ACT_SITE 22; /note="Proton acceptor"; /evidence="ECO:0000256|PIRSR:PIRSR606710-1"; ACT_SITE 188; /note="Proton donor"; /evidence="ECO:0000256|PIRSR:PIRSR606710-1"	NA	NA	NA	NA	NA	NA	NA	NA	NA	NA	NA	NA	NA	NA	NA	SITE 129; /note="Important for catalytic activity, responsible for pKa modulation of the active site Glu and correct orientation of both the proton donor and substrate"; /evidence="ECO:0000256|PIRSR:PIRSR606710-2"	NA
273	UniRef90_R5E9F2	0	ACVD	0	cirrhosis	0	0	0	R5E9F2	R5E9F2_9FIRM	unreviewed	Glycoside Hydrolase Family 105-like unsaturated rhamnogalacturonyl hydrolase	BN798_00783	Eubacterium sp. CAG:86	378	1262895	cellular organisms, Bacteria, Terrabacteria group, Firmicutes, Clostridia, Clostridiales, Eubacteriaceae, Eubacterium, environmental samples, Eubacterium sp. CAG:86	NA	ACVD-cirrhosis	-1	R5E9F2_9FIRM	NA	NA	NA	NA	NA	NA	NA	NA	NA	NA	NA	NA	NA	NA	NA	NA	NA	NA	NA
274	UniRef90_R5E9R1	0	ACVD	0	cirrhosis	0	0	0	R5E9R1	R5E9R1_9FIRM	unreviewed	Putative N6-adenine-specific DNA methylase	BN798_00889	Eubacterium sp. CAG:86	382	1262895	cellular organisms, Bacteria, Terrabacteria group, Firmicutes, Clostridia, Clostridiales, Eubacteriaceae, Eubacterium, environmental samples, Eubacterium sp. CAG:86	NA	ACVD-cirrhosis	-1	R5E9R1_9FIRM	NA	NA	NA	NA	NA	NA	NA	NA	NA	NA	NA	NA	NA	NA	NA	NA	NA	NA	NA
275	UniRef90_R5E9V5	0	ACVD	0	cirrhosis	0	0	0	R5E9V5	R5E9V5_9FIRM	unreviewed	DUF815 domain-containing protein	BN798_00059	Eubacterium sp. CAG:86	437	1262895	cellular organisms, Bacteria, Terrabacteria group, Firmicutes, Clostridia, Clostridiales, Eubacteriaceae, Eubacterium, environmental samples, Eubacterium sp. CAG:86	NA	ACVD-cirrhosis	-1	R5E9V5_9FIRM	NA	NA	NA	NA	NA	NA	NA	NA	NA	NA	NA	NA	NA	NA	NA	NA	NA	NA	NA
276	UniRef90_R5EA53	0	ACVD	0	cirrhosis	0	0	0	R5EA53	R5EA53_9FIRM	unreviewed	Flagellar basal-body rod protein FlgC	BN798_00986	Eubacterium sp. CAG:86	160	1262895	cellular organisms, Bacteria, Terrabacteria group, Firmicutes, Clostridia, Clostridiales, Eubacteriaceae, Eubacterium, environmental samples, Eubacterium sp. CAG:86	NA	ACVD-cirrhosis	-1	R5EA53_9FIRM	NA	NA	NA	NA	NA	NA	NA	NA	NA	NA	NA	NA	NA	NA	NA	NA	NA	NA	NA
277	UniRef90_R5HQF6	0	ACVD	IBD	0	0	0	0	R5HQF6	R5HQF6_9FIRM	unreviewed	Putative HTH-type transcriptional regulatory protein GabR	BN469_01862	Firmicutes bacterium CAG:114	469	1263001	cellular organisms, Bacteria, Terrabacteria group, Firmicutes, environmental samples, Firmicutes bacterium CAG:114	NA	ACVD-IBD	1	R5HQF6_9FIRM	NA	NA	NA	NA	NA	NA	NA	NA	NA	NA	NA	NA	NA	NA	NA	NA	NA	NA	NA
278	UniRef90_B0N3X7	0	ACVD	0	0	0	0	T2D	B0N3X7	B0N3X7_9FIRM	unreviewed	Chromate transport protein	CLORAM_01146	Erysipelatoclostridium ramosum DSM 1402	191	445974	cellular organisms, Bacteria, Terrabacteria group, Firmicutes, Erysipelotrichia, Erysipelotrichales, Erysipelotrichaceae, Erysipelatoclostridium, Erysipelatoclostridium ramosum, Erysipelatoclostridium ramosum DSM 1402	NA	ACVD-T2D	NA	B0N3X7_9FIRM	NA	NA	NA	NA	NA	NA	NA	NA	NA	NA	NA	NA	NA	NA	NA	NA	NA	NA	NA
279	UniRef90_B0N5W1	0	ACVD	IBD	0	0	0	0	B0N5W1	B0N5W1_9FIRM	unreviewed	Rubredoxin-like domain-containing protein (Fragment)	CLORAM_02025	Erysipelatoclostridium ramosum DSM 1402	42	445974	cellular organisms, Bacteria, Terrabacteria group, Firmicutes, Erysipelotrichia, Erysipelotrichales, Erysipelotrichaceae, Erysipelatoclostridium, Erysipelatoclostridium ramosum, Erysipelatoclostridium ramosum DSM 1402	NA	ACVD-IBD	NA	B0N5W1_9FIRM	NA	NA	NA	NA	NA	NA	NA	NA	NA	NA	NA	NA	NA	NA	NA	NA	NA	NA	NA
280	UniRef90_B0NAD7	0	ACVD	IBD	0	0	0	0	B0NAD7	B0NAD7_CLOS5	unreviewed	Translation initiation factor IF-2	infB CLOSCI_00406 HDCHBGLK_03130	Clostridium scindens (strain ATCC 35704 / DSM 5676 / VPI 13733 / 19)	900	411468	cellular organisms, Bacteria, Terrabacteria group, Firmicutes, Clostridia, Clostridiales, Lachnospiraceae, Lachnoclostridium, Clostridium scindens (strain JCM 10418 / VPI 12708), Clostridium scindens (strain ATCC 35704 / DSM 5676 / VPI 13733 / 19)	NA	ACVD-IBD	NA	B0NAD7_CLOS5	NA	NA	NA	NA	NA	NA	NA	NA	NA	FUNCTION: One of the essential components for the initiation of protein synthesis. Protects formylmethionyl-tRNA from spontaneous hydrolysis and promotes its binding to the 30S ribosomal subunits. Also involved in the hydrolysis of GTP during the formation of the 70S ribosomal complex. {ECO:0000256|HAMAP-Rule:MF_00100, ECO:0000256|RuleBase:RU000644}.	NA	NA	NP_BIND 410..417; /note="GTP"; /evidence="ECO:0000256|HAMAP-Rule:MF_00100"; NP_BIND 456..460; /note="GTP"; /evidence="ECO:0000256|HAMAP-Rule:MF_00100"; NP_BIND 510..513; /note="GTP"; /evidence="ECO:0000256|HAMAP-Rule:MF_00100"	NA	NA	NA	NA	NA	NA
281	UniRef90_B0NAH1	0	ACVD	IBD	0	0	0	0	B0NAH1	B0NAH1_CLOS5	unreviewed	4Fe-4S binding domain protein (Iron hydrogenase 1) (EC 1.12.7.2)	CLOSCI_00440 HDCHBGLK_03096	Clostridium scindens (strain ATCC 35704 / DSM 5676 / VPI 13733 / 19)	503	411468	cellular organisms, Bacteria, Terrabacteria group, Firmicutes, Clostridia, Clostridiales, Lachnospiraceae, Lachnoclostridium, Clostridium scindens (strain JCM 10418 / VPI 12708), Clostridium scindens (strain ATCC 35704 / DSM 5676 / VPI 13733 / 19)	NA	ACVD-IBD	NA	B0NAH1_CLOS5	NA	NA	NA	NA	NA	NA	COFACTOR: Name=[4Fe-4S] cluster; Xref=ChEBI:CHEBI:49883; Evidence={ECO:0000256|ARBA:ARBA00001966};	NA	1.12.7.2	NA	NA	NA	NA	NA	NA	NA	NA	NA	NA
282	UniRef90_B0NBE7	0	ACVD	IBD	0	0	0	0	B0NBE7	B0NBE7_CLOS5	unreviewed	Glycine reductase complex component C, beta subunit (EC 1.21.4.2) (EC 1.21.4.3) (EC 1.21.4.4)	grdC CLOSCI_00768	Clostridium scindens (strain ATCC 35704 / DSM 5676 / VPI 13733 / 19)	522	411468	cellular organisms, Bacteria, Terrabacteria group, Firmicutes, Clostridia, Clostridiales, Lachnospiraceae, Lachnoclostridium, Clostridium scindens (strain JCM 10418 / VPI 12708), Clostridium scindens (strain ATCC 35704 / DSM 5676 / VPI 13733 / 19)	NA	ACVD-IBD	NA	NA	NA	NA	NA	NA	NA	NA	NA	NA	NA	NA	NA	NA	NA	NA	NA	NA	NA	NA	NA
283	UniRef90_B0NBK6	0	ACVD	IBD	0	0	0	0	B0NBK6	B0NBK6_CLOS5	unreviewed	Uncharacterized protein	CLOSCI_00956	Clostridium scindens (strain ATCC 35704 / DSM 5676 / VPI 13733 / 19)	111	411468	cellular organisms, Bacteria, Terrabacteria group, Firmicutes, Clostridia, Clostridiales, Lachnospiraceae, Lachnoclostridium, Clostridium scindens (strain JCM 10418 / VPI 12708), Clostridium scindens (strain ATCC 35704 / DSM 5676 / VPI 13733 / 19)	NA	ACVD-IBD	NA	B0NBK6_CLOS5	NA	NA	NA	NA	NA	NA	NA	NA	NA	NA	NA	NA	NA	NA	NA	NA	NA	NA	NA
284	UniRef90_B0ND17	0	ACVD	IBD	0	0	0	0	B0ND17	B0ND17_CLOS5	unreviewed	Transporter, SSS family	CLOSCI_01345	Clostridium scindens (strain ATCC 35704 / DSM 5676 / VPI 13733 / 19)	516	411468	cellular organisms, Bacteria, Terrabacteria group, Firmicutes, Clostridia, Clostridiales, Lachnospiraceae, Lachnoclostridium, Clostridium scindens (strain JCM 10418 / VPI 12708), Clostridium scindens (strain ATCC 35704 / DSM 5676 / VPI 13733 / 19)	NA	ACVD-IBD	NA	B0ND17_CLOS5	NA	NA	NA	NA	NA	NA	NA	NA	NA	NA	NA	NA	NA	NA	NA	NA	NA	NA	NA
285	UniRef90_B0NDX8	0	ACVD	IBD	0	0	0	0	B0NDX8	B0NDX8_CLOS5	unreviewed	Carbamate kinase	arcC1_1 CLOSCI_01656 HDCHBGLK_00266	Clostridium scindens (strain ATCC 35704 / DSM 5676 / VPI 13733 / 19)	309	411468	cellular organisms, Bacteria, Terrabacteria group, Firmicutes, Clostridia, Clostridiales, Lachnospiraceae, Lachnoclostridium, Clostridium scindens (strain JCM 10418 / VPI 12708), Clostridium scindens (strain ATCC 35704 / DSM 5676 / VPI 13733 / 19)	NA	ACVD-IBD	NA	NA	NA	NA	NA	NA	NA	NA	NA	NA	NA	NA	NA	NA	NA	NA	NA	NA	NA	NA	NA
286	UniRef90_B0NEW1	0	ACVD	IBD	0	0	0	0	B0NEW1	B0NEW1_CLOS5	unreviewed	Methionine aminopeptidase (MAP) (MetAP) (EC 3.4.11.18) (Peptidase M)	map map_2 CLOSCI_02000 HDCHBGLK_01307	Clostridium scindens (strain ATCC 35704 / DSM 5676 / VPI 13733 / 19)	269	411468	cellular organisms, Bacteria, Terrabacteria group, Firmicutes, Clostridia, Clostridiales, Lachnospiraceae, Lachnoclostridium, Clostridium scindens (strain JCM 10418 / VPI 12708), Clostridium scindens (strain ATCC 35704 / DSM 5676 / VPI 13733 / 19)	map_2	ACVD-IBD	NA	B0NEW1_CLOS5	NA	NA	NA	BINDING 97; /note="Substrate"; /evidence="ECO:0000256|HAMAP-Rule:MF_01974"; BINDING 196; /note="Substrate"; /evidence="ECO:0000256|HAMAP-Rule:MF_01974"	NA	CATALYTIC ACTIVITY: Reaction=Release of N-terminal amino acids, preferentially methionine, from peptides and arylamides.; EC=3.4.11.18; Evidence={ECO:0000256|HAMAP-Rule:MF_01974, ECO:0000256|RuleBase:RU003653};	COFACTOR: Name=Co(2+); Xref=ChEBI:CHEBI:48828; Evidence={ECO:0000256|HAMAP-Rule:MF_01974, ECO:0000256|RuleBase:RU003653}; Name=Zn(2+); Xref=ChEBI:CHEBI:29105; Evidence={ECO:0000256|HAMAP-Rule:MF_01974, ECO:0000256|RuleBase:RU003653}; Name=Mn(2+); Xref=ChEBI:CHEBI:29035; Evidence={ECO:0000256|HAMAP-Rule:MF_01974, ECO:0000256|RuleBase:RU003653}; Name=Fe(2+); Xref=ChEBI:CHEBI:29033; Evidence={ECO:00…	NA	3.4.11.18	FUNCTION: Removes the N-terminal methionine from nascent proteins. The N-terminal methionine is often cleaved when the second residue in the primary sequence is small and uncharged (Met-Ala-, Cys, Gly, Pro, Ser, Thr, or Val). Requires deformylation of the N(alpha)-formylated initiator methionine before it can be hydrolyzed. {ECO:0000256|ARBA:ARBA00002521, ECO:0000256|HAMAP-Rule:MF_01974}.	NA	METAL 115; /note="Divalent metal cation 1"; /evidence="ECO:0000256|HAMAP-Rule:MF_01974"; METAL 126; /note="Divalent metal cation 1"; /evidence="ECO:0000256|HAMAP-Rule:MF_01974"; METAL 126; /note="Divalent metal cation 2; catalytic"; /evidence="ECO:0000256|HAMAP-Rule:MF_01974"; METAL 189; /note="Divalent metal cation 2; catalytic; via tele nitrogen"; /evidence="ECO:0000256|HAMAP-Rule:MF_01974"; ME…	NA	NA	NA	NA	NA	NA	NA
287	UniRef90_B0NJI4	0	ACVD	IBD	0	0	0	0	B0NJI4	B0NJI4_CLOS5	unreviewed	UvrABC system protein C (Protein UvrC) (Excinuclease ABC subunit C)	uvrC CLOSCI_03670 HDCHBGLK_00051	Clostridium scindens (strain ATCC 35704 / DSM 5676 / VPI 13733 / 19)	612	411468	cellular organisms, Bacteria, Terrabacteria group, Firmicutes, Clostridia, Clostridiales, Lachnospiraceae, Lachnoclostridium, Clostridium scindens (strain JCM 10418 / VPI 12708), Clostridium scindens (strain ATCC 35704 / DSM 5676 / VPI 13733 / 19)	NA	ACVD-IBD	NA	B0NJI4_CLOS5	NA	NA	NA	NA	NA	NA	NA	NA	NA	FUNCTION: The UvrABC repair system catalyzes the recognition and processing of DNA lesions. UvrC both incises the 5' and 3' sides of the lesion. The N-terminal half is responsible for the 3' incision and the C-terminal half is responsible for the 5' incision. {ECO:0000256|HAMAP-Rule:MF_00203}.	NA	NA	NA	NA	NA	NA	NA	NA	NA
288	UniRef90_B0P2R6	0	ACVD	IBD	0	0	0	0	B0P2R6	B0P2R6_9CLOT	unreviewed	Uncharacterized protein	CLOSS21_02256	Clostridium sp. SS2/1	43	411484	cellular organisms, Bacteria, Terrabacteria group, Firmicutes, Clostridia, Clostridiales, Clostridiaceae, Clostridium, unclassified Clostridium, Clostridium sp. SS2/1	NA	ACVD-IBD	1	B0P2R6_9CLOT	NA	NA	NA	NA	NA	NA	NA	NA	NA	NA	NA	NA	NA	NA	NA	NA	NA	NA	NA
289	UniRef90_B0P4L5	0	ACVD	IBD	0	0	0	0	B0P4L5	B0P4L5_9CLOT	unreviewed	Uncharacterized protein	CLOSS21_02720	Clostridium sp. SS2/1	85	411484	cellular organisms, Bacteria, Terrabacteria group, Firmicutes, Clostridia, Clostridiales, Clostridiaceae, Clostridium, unclassified Clostridium, Clostridium sp. SS2/1	NA	ACVD-IBD	1	B0P4L5_9CLOT	NA	NA	NA	NA	NA	NA	NA	NA	NA	NA	NA	NA	NA	NA	NA	NA	NA	NA	NA
290	UniRef90_B0P4Y2	0	ACVD	IBD	0	0	0	0	B0P4Y2	B0P4Y2_9CLOT	unreviewed	Uncharacterized protein	CLOSS21_02838	Clostridium sp. SS2/1	50	411484	cellular organisms, Bacteria, Terrabacteria group, Firmicutes, Clostridia, Clostridiales, Clostridiaceae, Clostridium, unclassified Clostridium, Clostridium sp. SS2/1	NA	ACVD-IBD	1	B0P4Y2_9CLOT	NA	NA	NA	NA	NA	NA	NA	NA	NA	NA	NA	NA	NA	NA	NA	NA	NA	NA	NA
291	UniRef90_R5IYU3	CRC	ACVD	0	0	0	0	0	R5IYU3	R5IYU3_9FIRM	unreviewed	Enolase (EC 4.2.1.11) (2-phospho-D-glycerate hydro-lyase) (2-phosphoglycerate dehydratase)	eno BN738_01439	Peptostreptococcus anaerobius CAG:621	428	1263100	cellular organisms, Bacteria, Terrabacteria group, Firmicutes, Clostridia, Clostridiales, Peptostreptococcaceae, Peptostreptococcus, environmental samples, Peptostreptococcus anaerobius CAG:621	NA	ACVD-CRC	1	R5IYU3_9FIRM	NA	ACT_SITE 205; /note="Proton donor"; /evidence="ECO:0000256|HAMAP-Rule:MF_00318, ECO:0000256|PIRSR:PIRSR001400-1"; ACT_SITE 337; /note="Proton acceptor"; /evidence="ECO:0000256|HAMAP-Rule:MF_00318, ECO:0000256|PIRSR:PIRSR001400-1"	ACTIVITY REGULATION: The covalent binding to the substrate causes inactivation of the enzyme, and possibly serves as a signal for the export of the protein. {ECO:0000256|HAMAP-Rule:MF_00318}.	BINDING 155; /note="Substrate"; /evidence="ECO:0000256|HAMAP-Rule:MF_00318, ECO:0000256|PIRSR:PIRSR001400-2"; BINDING 164; /note="Substrate"; /evidence="ECO:0000256|HAMAP-Rule:MF_00318, ECO:0000256|PIRSR:PIRSR001400-2"; BINDING 285; /note="Substrate"; /evidence="ECO:0000256|HAMAP-Rule:MF_00318, ECO:0000256|PIRSR:PIRSR001400-2"; BINDING 312; /note="Substrate"; /evidence="ECO:0000256|HAMAP-Rule:MF_…	NA	CATALYTIC ACTIVITY: Reaction=(2R)-2-phosphoglycerate = H2O + phosphoenolpyruvate; Xref=Rhea:RHEA:10164, ChEBI:CHEBI:15377, ChEBI:CHEBI:58289, ChEBI:CHEBI:58702; EC=4.2.1.11; Evidence={ECO:0000256|ARBA:ARBA00000767, ECO:0000256|HAMAP-Rule:MF_00318};	COFACTOR: Name=Mg(2+); Xref=ChEBI:CHEBI:18420; Evidence={ECO:0000256|ARBA:ARBA00001946, ECO:0000256|HAMAP-Rule:MF_00318};	NA	4.2.1.11	FUNCTION: Catalyzes the reversible conversion of 2-phosphoglycerate into phosphoenolpyruvate. It is essential for the degradation of carbohydrates via glycolysis. {ECO:0000256|HAMAP-Rule:MF_00318}.	NA	METAL 242; /note="Magnesium"; /evidence="ECO:0000256|HAMAP-Rule:MF_00318"; METAL 285; /note="Magnesium"; /evidence="ECO:0000256|HAMAP-Rule:MF_00318"; METAL 312; /note="Magnesium"; /evidence="ECO:0000256|HAMAP-Rule:MF_00318"	NA	PATHWAY: Carbohydrate degradation; glycolysis; pyruvate from D-glyceraldehyde 3-phosphate: step 4/5. {ECO:0000256|ARBA:ARBA00005031, ECO:0000256|HAMAP-Rule:MF_00318}.	NA	NA	RHEA:10164	NA	NA
292	UniRef90_R5K2D6	CRC	ACVD	0	0	0	0	0	R5K2D6	R5K2D6_9CLOT	unreviewed	Transcriptional regulator LysR family	BN572_01890	Clostridium sp. CAG:264	338	1262786	cellular organisms, Bacteria, Terrabacteria group, Firmicutes, Clostridia, Clostridiales, Clostridiaceae, Clostridium, environmental samples, Clostridium sp. CAG:264	NA	ACVD-CRC	-1	R5K2D6_9CLOT	NA	NA	NA	NA	NA	NA	NA	NA	NA	NA	NA	NA	NA	NA	NA	NA	NA	NA	NA
293	UniRef90_R5KCI5	CRC	ACVD	0	0	0	0	0	R5KCI5	R5KCI5_9CLOT	unreviewed	Flagellar motor switch protein FliG	BN743_02112	Clostridium sp. CAG:632	231	1262830	cellular organisms, Bacteria, Terrabacteria group, Firmicutes, Clostridia, Clostridiales, Clostridiaceae, Clostridium, environmental samples, Clostridium sp. CAG:632	NA	ACVD-CRC	-1	R5KCI5_9CLOT	NA	NA	NA	NA	NA	NA	NA	NA	NA	NA	NA	NA	NA	NA	NA	NA	NA	NA	NA
294	UniRef90_R5QDI1	CRC	ACVD	0	0	0	0	0	R5QDI1	R5QDI1_9FIRM	unreviewed	O-acetylhomoserine aminocarboxypropyltransferase/cysteine synthase	BN734_00541	[Ruminococcus] torques CAG:61	424	1263108	cellular organisms, Bacteria, Terrabacteria group, Firmicutes, Clostridia, Clostridiales, Ruminococcaceae, Ruminococcus, environmental samples, [Ruminococcus] torques CAG:61	NA	ACVD-CRC	1	R5QDI1_9FIRM	NA	NA	NA	NA	NA	NA	COFACTOR: Name=pyridoxal 5'-phosphate; Xref=ChEBI:CHEBI:597326; Evidence={ECO:0000256|ARBA:ARBA00001933, ECO:0000256|RuleBase:RU362118};	NA	NA	NA	NA	NA	NA	NA	NA	NA	NA	NA	NA
295	UniRef90_R5QET0	0	ACVD	IBD	0	0	0	0	R5QET0	R5QET0_9FIRM	unreviewed	30S ribosomal protein S14 type Z	rpsZ rpsN BN734_00937	[Ruminococcus] torques CAG:61	61	1263108	cellular organisms, Bacteria, Terrabacteria group, Firmicutes, Clostridia, Clostridiales, Ruminococcaceae, Ruminococcus, environmental samples, [Ruminococcus] torques CAG:61	rpsN	ACVD-IBD	1	R5QET0_9FIRM	NA	NA	NA	NA	NA	NA	COFACTOR: Name=Zn(2+); Xref=ChEBI:CHEBI:29105; Evidence={ECO:0000256|HAMAP-Rule:MF_01364}; Note=Binds 1 zinc ion per subunit. {ECO:0000256|HAMAP-Rule:MF_01364};	NA	NA	FUNCTION: Binds 16S rRNA, required for the assembly of 30S particles and may also be responsible for determining the conformation of the 16S rRNA at the A site. {ECO:0000256|HAMAP-Rule:MF_01364}.	NA	METAL 24; /note="Zinc"; /evidence="ECO:0000256|HAMAP-Rule:MF_01364"; METAL 27; /note="Zinc"; /evidence="ECO:0000256|HAMAP-Rule:MF_01364"; METAL 40; /note="Zinc"; /evidence="ECO:0000256|HAMAP-Rule:MF_01364"; METAL 43; /note="Zinc"; /evidence="ECO:0000256|HAMAP-Rule:MF_01364"	NA	NA	NA	NA	NA	NA	NA
296	UniRef90_R5QXM3	0	ACVD	IBD	0	0	0	0	R5QXM3	R5QXM3_9FIRM	unreviewed	50S ribosomal protein L6	rplF BN734_00935	[Ruminococcus] torques CAG:61	180	1263108	cellular organisms, Bacteria, Terrabacteria group, Firmicutes, Clostridia, Clostridiales, Ruminococcaceae, Ruminococcus, environmental samples, [Ruminococcus] torques CAG:61	NA	ACVD-IBD	1	R5QXM3_9FIRM	NA	NA	NA	NA	NA	NA	NA	NA	NA	FUNCTION: This protein binds to the 23S rRNA, and is important in its secondary structure. It is located near the subunit interface in the base of the L7/L12 stalk, and near the tRNA binding site of the peptidyltransferase center. {ECO:0000256|HAMAP-Rule:MF_01365, ECO:0000256|RuleBase:RU003870}.	NA	NA	NA	NA	NA	NA	NA	NA	NA
297	UniRef90_R5QZP7	CRC	ACVD	0	0	0	0	0	R5QZP7	R5QZP7_9FIRM	unreviewed	L-threonine dehydratase catabolic TdcB (EC 4.3.1.19)	BN734_00273	[Ruminococcus] torques CAG:61	404	1263108	cellular organisms, Bacteria, Terrabacteria group, Firmicutes, Clostridia, Clostridiales, Ruminococcaceae, Ruminococcus, environmental samples, [Ruminococcus] torques CAG:61	NA	ACVD-CRC	1	R5QZP7_9FIRM	NA	NA	NA	NA	NA	CATALYTIC ACTIVITY: Reaction=L-threonine = 2-oxobutanoate + NH4(+); Xref=Rhea:RHEA:22108, ChEBI:CHEBI:16763, ChEBI:CHEBI:28938, ChEBI:CHEBI:57926; EC=4.3.1.19; Evidence={ECO:0000256|ARBA:ARBA00001274};	COFACTOR: Name=pyridoxal 5'-phosphate; Xref=ChEBI:CHEBI:597326; Evidence={ECO:0000256|ARBA:ARBA00001933};	NA	4.3.1.19	NA	NA	NA	NA	PATHWAY: Amino-acid degradation; L-threonine degradation via propanoate pathway; propanoate from L-threonine: step 1/4. {ECO:0000256|ARBA:ARBA00004958}.	NA	NA	RHEA:22108	NA	NA
298	UniRef90_R5RNQ6	0	ACVD	IBD	0	0	0	0	R5RNQ6	R5RNQ6_9FIRM	unreviewed	Aldolase_II domain-containing protein	BN747_01408	Firmicutes bacterium CAG:646	269	1262995	cellular organisms, Bacteria, Terrabacteria group, Firmicutes, environmental samples, Firmicutes bacterium CAG:646	NA	ACVD-IBD	1	R5RNQ6_9FIRM	NA	NA	NA	NA	NA	NA	NA	NA	NA	NA	NA	NA	NA	NA	NA	NA	NA	NA	NA
299	UniRef90_R5RR35	CRC	ACVD	0	0	0	0	0	R5RR35	R5RR35_9BACE	unreviewed	Uncharacterized protein	BN707_00654	Bacteroides fragilis CAG:558	649	1263047	cellular organisms, Bacteria, FCB group, Bacteroidetes/Chlorobi group, Bacteroidetes, Bacteroidia, Bacteroidales, Bacteroidaceae, Bacteroides, environmental samples, Bacteroides fragilis CAG:558	NA	ACVD-CRC	1	R5RR35_9BACE	NA	NA	NA	NA	NA	NA	COFACTOR: Name=Ca(2+); Xref=ChEBI:CHEBI:29108; Evidence={ECO:0000256|ARBA:ARBA00001913};	NA	NA	NA	NA	NA	NA	NA	NA	NA	NA	NA	NA
300	UniRef90_R5RXU2	CRC	ACVD	0	0	0	0	0	R5RXU2	R5RXU2_9BACE	unreviewed	Uncharacterized protein	BN707_03277	Bacteroides fragilis CAG:558	341	1263047	cellular organisms, Bacteria, FCB group, Bacteroidetes/Chlorobi group, Bacteroidetes, Bacteroidia, Bacteroidales, Bacteroidaceae, Bacteroides, environmental samples, Bacteroides fragilis CAG:558	NA	ACVD-CRC	1	R5RXU2_9BACE	NA	NA	NA	NA	NA	NA	NA	NA	NA	NA	NA	NA	NA	NA	NA	NA	NA	NA	NA
301	UniRef90_R5SPJ2	CRC	ACVD	0	0	0	0	0	R5SPJ2	R5SPJ2_9CLOT	unreviewed	FliMN_C domain-containing protein	BN771_02215	Clostridium sp. CAG:75	108	1262836	cellular organisms, Bacteria, Terrabacteria group, Firmicutes, Clostridia, Clostridiales, Clostridiaceae, Clostridium, environmental samples, Clostridium sp. CAG:75	NA	ACVD-CRC	-1	R5SPJ2_9CLOT	NA	NA	NA	NA	NA	NA	NA	NA	NA	NA	NA	NA	NA	NA	NA	NA	NA	NA	NA
302	UniRef90_R5SXC8	CRC	ACVD	0	0	0	0	0	R5SXC8	R5SXC8_9CLOT	unreviewed	HAD hydrolase IIB family	BN544_02218	Clostridium hathewayi CAG:224	298	1263067	cellular organisms, Bacteria, Terrabacteria group, Firmicutes, Clostridia, Clostridiales, Clostridiaceae, Clostridium, environmental samples, Clostridium hathewayi CAG:224	NA	ACVD-CRC	1	R5SXC8_9CLOT	NA	NA	NA	NA	NA	NA	NA	NA	NA	NA	NA	NA	NA	NA	NA	NA	NA	NA	NA
303	UniRef90_R5T5W3	CRC	ACVD	0	0	0	0	0	R5T5W3	R5T5W3_9CLOT	unreviewed	3-methyl-2-oxobutanoate hydroxymethyltransferase (EC 2.1.2.11) (Ketopantoate hydroxymethyltransferase) (KPHMT)	panB BN771_01976	Clostridium sp. CAG:75	275	1262836	cellular organisms, Bacteria, Terrabacteria group, Firmicutes, Clostridia, Clostridiales, Clostridiaceae, Clostridium, environmental samples, Clostridium sp. CAG:75	NA	ACVD-CRC	-1	R5T5W3_9CLOT	NA	ACT_SITE 182; /note="Proton acceptor"; /evidence="ECO:0000256|HAMAP-Rule:MF_00156, ECO:0000256|PIRSR:PIRSR000388-1"	NA	BINDING 83; /note="Alpha-ketoisovalerate"; /evidence="ECO:0000256|HAMAP-Rule:MF_00156, ECO:0000256|PIRSR:PIRSR000388-2"; BINDING 113; /note="Alpha-ketoisovalerate"; /evidence="ECO:0000256|HAMAP-Rule:MF_00156, ECO:0000256|PIRSR:PIRSR000388-2"	NA	CATALYTIC ACTIVITY: Reaction=(6R)-5,10-methylene-5,6,7,8-tetrahydrofolate + 3-methyl-2-oxobutanoate + H2O = (6S)-5,6,7,8-tetrahydrofolate + 2-dehydropantoate; Xref=Rhea:RHEA:11824, ChEBI:CHEBI:11561, ChEBI:CHEBI:11851, ChEBI:CHEBI:15377, ChEBI:CHEBI:15636, ChEBI:CHEBI:57453; EC=2.1.2.11; Evidence={ECO:0000256|ARBA:ARBA00000344, ECO:0000256|HAMAP-Rule:MF_00156};	COFACTOR: Name=Mg(2+); Xref=ChEBI:CHEBI:18420; Evidence={ECO:0000256|HAMAP-Rule:MF_00156, ECO:0000256|PIRSR:PIRSR000388-3}; Note=Binds 1 Mg(2+) ion per subunit. {ECO:0000256|HAMAP-Rule:MF_00156, ECO:0000256|PIRSR:PIRSR000388-3};	NA	2.1.2.11	FUNCTION: Catalyzes the reversible reaction in which hydroxymethyl group from 5,10-methylenetetrahydrofolate is transferred onto alpha-ketoisovalerate to form ketopantoate. {ECO:0000256|HAMAP-Rule:MF_00156}.	NA	METAL 44; /note="Magnesium"; /evidence="ECO:0000256|HAMAP-Rule:MF_00156, ECO:0000256|PIRSR:PIRSR000388-3"; METAL 83; /note="Magnesium"; /evidence="ECO:0000256|HAMAP-Rule:MF_00156, ECO:0000256|PIRSR:PIRSR000388-3"; METAL 115; /note="Magnesium"; /evidence="ECO:0000256|HAMAP-Rule:MF_00156, ECO:0000256|PIRSR:PIRSR000388-3"	NA	PATHWAY: Cofactor biosynthesis; (R)-pantothenate biosynthesis; (R)-pantoate from 3-methyl-2-oxobutanoate: step 1/2. {ECO:0000256|HAMAP-Rule:MF_00156}.	NA	NA	RHEA:11824	NA	NA
304	UniRef90_R5T7N2	CRC	ACVD	0	0	0	0	0	R5T7N2	R5T7N2_9CLOT	unreviewed	3-oxoacyl-(Acyl-carrier-protein) reductase	BN544_04169	Clostridium hathewayi CAG:224	253	1263067	cellular organisms, Bacteria, Terrabacteria group, Firmicutes, Clostridia, Clostridiales, Clostridiaceae, Clostridium, environmental samples, Clostridium hathewayi CAG:224	NA	ACVD-CRC	1	R5T7N2_9CLOT	NA	NA	NA	NA	NA	NA	NA	NA	NA	NA	NA	NA	NA	NA	NA	NA	NA	NA	NA
305	UniRef90_R5TFV4	0	ACVD	IBD	0	0	0	0	R5TFV4	R5TFV4_9CLOT	unreviewed	L-arabinose isomerase (EC 5.3.1.4)	araA BN544_00092	Clostridium hathewayi CAG:224	500	1263067	cellular organisms, Bacteria, Terrabacteria group, Firmicutes, Clostridia, Clostridiales, Clostridiaceae, Clostridium, environmental samples, Clostridium hathewayi CAG:224	NA	ACVD-IBD	1	R5TFV4_9CLOT	NA	NA	NA	NA	NA	CATALYTIC ACTIVITY: Reaction=L-arabinose = L-ribulose; Xref=Rhea:RHEA:14821, ChEBI:CHEBI:16880, ChEBI:CHEBI:17535; EC=5.3.1.4; Evidence={ECO:0000256|HAMAP-Rule:MF_00519};	COFACTOR: Name=Mn(2+); Xref=ChEBI:CHEBI:29035; Evidence={ECO:0000256|HAMAP-Rule:MF_00519}; Note=Binds 1 Mn(2+) ion per subunit. {ECO:0000256|HAMAP-Rule:MF_00519};	NA	5.3.1.4	FUNCTION: Catalyzes the conversion of L-arabinose to L-ribulose. {ECO:0000256|HAMAP-Rule:MF_00519}.	NA	METAL 305; /note="Manganese"; /evidence="ECO:0000256|HAMAP-Rule:MF_00519"; METAL 334; /note="Manganese"; /evidence="ECO:0000256|HAMAP-Rule:MF_00519"; METAL 351; /note="Manganese"; /evidence="ECO:0000256|HAMAP-Rule:MF_00519"; METAL 450; /note="Manganese"; /evidence="ECO:0000256|HAMAP-Rule:MF_00519"	NA	PATHWAY: Carbohydrate degradation; L-arabinose degradation via L-ribulose; D-xylulose 5-phosphate from L-arabinose (bacterial route): step 1/3. {ECO:0000256|HAMAP-Rule:MF_00519}.	NA	NA	RHEA:14821	NA	NA
306	UniRef90_R5THQ4	0	ACVD	IBD	0	0	0	0	R5THQ4	R5THQ4_9CLOT	unreviewed	ABC transporter ATP-binding protein	BN544_02295	Clostridium hathewayi CAG:224	233	1263067	cellular organisms, Bacteria, Terrabacteria group, Firmicutes, Clostridia, Clostridiales, Clostridiaceae, Clostridium, environmental samples, Clostridium hathewayi CAG:224	NA	ACVD-IBD	1	R5THQ4_9CLOT	NA	NA	NA	NA	NA	NA	NA	NA	NA	NA	NA	NA	NP_BIND 40..47; /note="ATP"; /evidence="ECO:0000256|PROSITE-ProRule:PRU00434"	NA	NA	NA	NA	NA	NA
307	UniRef90_R5TJU5	0	ACVD	0	0	0	0	T2D	R5TJU5	R5TJU5_9CLOT	unreviewed	Ser/Thr protein phosphatase family protein	BN544_01467	Clostridium hathewayi CAG:224	283	1263067	cellular organisms, Bacteria, Terrabacteria group, Firmicutes, Clostridia, Clostridiales, Clostridiaceae, Clostridium, environmental samples, Clostridium hathewayi CAG:224	NA	ACVD-T2D	1	NA	NA	NA	NA	NA	NA	NA	NA	NA	NA	NA	NA	NA	NA	NA	NA	NA	NA	NA	NA
308	UniRef90_R5TKG5	0	ACVD	IBD	0	0	0	0	R5TKG5	R5TKG5_9FIRM	unreviewed	3-isopropylmalate dehydrogenase (EC 1.1.1.85) (3-IPM-DH) (Beta-IPM dehydrogenase) (IMDH)	leuB BN481_00095	[Ruminococcus] gnavus CAG:126	361	1263106	cellular organisms, Bacteria, Terrabacteria group, Firmicutes, Clostridia, Clostridiales, Ruminococcaceae, Ruminococcus, environmental samples, [Ruminococcus] gnavus CAG:126	NA	ACVD-IBD	1	R5TKG5_9FIRM	NA	NA	NA	BINDING 100; /note="Substrate"; /evidence="ECO:0000256|HAMAP-Rule:MF_01033"; BINDING 110; /note="Substrate"; /evidence="ECO:0000256|HAMAP-Rule:MF_01033"; BINDING 139; /note="Substrate"; /evidence="ECO:0000256|HAMAP-Rule:MF_01033"; BINDING 227; /note="Substrate"; /evidence="ECO:0000256|HAMAP-Rule:MF_01033"	NA	CATALYTIC ACTIVITY: Reaction=(2R,3S)-3-isopropylmalate + NAD(+) = 4-methyl-2-oxopentanoate + CO2 + NADH; Xref=Rhea:RHEA:32271, ChEBI:CHEBI:16526, ChEBI:CHEBI:17865, ChEBI:CHEBI:35121, ChEBI:CHEBI:57540, ChEBI:CHEBI:57945; EC=1.1.1.85; Evidence={ECO:0000256|ARBA:ARBA00000624, ECO:0000256|HAMAP-Rule:MF_01033, ECO:0000256|RuleBase:RU004445};	COFACTOR: Name=Mg(2+); Xref=ChEBI:CHEBI:18420; Evidence={ECO:0000256|HAMAP-Rule:MF_01033, ECO:0000256|RuleBase:RU004445}; Name=Mn(2+); Xref=ChEBI:CHEBI:29035; Evidence={ECO:0000256|HAMAP-Rule:MF_01033, ECO:0000256|RuleBase:RU004445}; Note=Binds 1 Mg(2+) or Mn(2+) ion per subunit. {ECO:0000256|HAMAP-Rule:MF_01033, ECO:0000256|RuleBase:RU004445}; COFACTOR: Name=Mn(2+); Xref=ChEBI:CHEBI:29035; Evide…	NA	1.1.1.85	FUNCTION: Catalyzes the oxidation of 3-carboxy-2-hydroxy-4-methylpentanoate (3-isopropylmalate) to 3-carboxy-4-methyl-2-oxopentanoate. The product decarboxylates to 4-methyl-2 oxopentanoate. {ECO:0000256|HAMAP-Rule:MF_01033, ECO:0000256|RuleBase:RU004445}.	NA	METAL 227; /note="Magnesium or manganese"; /evidence="ECO:0000256|HAMAP-Rule:MF_01033"; METAL 251; /note="Magnesium or manganese"; /evidence="ECO:0000256|HAMAP-Rule:MF_01033"; METAL 255; /note="Magnesium or manganese"; /evidence="ECO:0000256|HAMAP-Rule:MF_01033"	NP_BIND 285..297; /note="NAD"; /evidence="ECO:0000256|HAMAP-Rule:MF_01033"	PATHWAY: Amino-acid biosynthesis; L-leucine biosynthesis; L-leucine from 3-methyl-2-oxobutanoate: step 3/4. {ECO:0000256|ARBA:ARBA00004762, ECO:0000256|HAMAP-Rule:MF_01033, ECO:0000256|RuleBase:RU004445}.	NA	NA	RHEA:32271	SITE 146; /note="Important for catalysis"; /evidence="ECO:0000256|HAMAP-Rule:MF_01033"; SITE 195; /note="Important for catalysis"; /evidence="ECO:0000256|HAMAP-Rule:MF_01033"	NA
309	UniRef90_R5TKS9	0	ACVD	IBD	0	0	0	0	R5TKS9	R5TKS9_9FIRM	unreviewed	SAF domain protein	BN481_01649	[Ruminococcus] gnavus CAG:126	496	1263106	cellular organisms, Bacteria, Terrabacteria group, Firmicutes, Clostridia, Clostridiales, Ruminococcaceae, Ruminococcus, environmental samples, [Ruminococcus] gnavus CAG:126	NA	ACVD-IBD	1	R5TKS9_9FIRM	NA	NA	NA	NA	NA	NA	NA	NA	NA	NA	NA	NA	NA	NA	NA	NA	NA	NA	NA
310	UniRef90_R5TL10	0	ACVD	IBD	0	0	0	0	R5TL10	R5TL10_9FIRM	unreviewed	Cell shape-determining protein MreB	mreB BN481_01701	[Ruminococcus] gnavus CAG:126	329	1263106	cellular organisms, Bacteria, Terrabacteria group, Firmicutes, Clostridia, Clostridiales, Ruminococcaceae, Ruminococcus, environmental samples, [Ruminococcus] gnavus CAG:126	NA	ACVD-IBD	1	NA	NA	NA	NA	NA	NA	NA	NA	NA	NA	NA	NA	NA	NA	NA	NA	NA	NA	NA	NA
311	UniRef90_R5TL92	0	ACVD	IBD	0	0	0	0	R5TL92	R5TL92_9FIRM	unreviewed	Isoprenyl transferase (EC 2.5.1.-)	BN481_01769	[Ruminococcus] gnavus CAG:126	238	1263106	cellular organisms, Bacteria, Terrabacteria group, Firmicutes, Clostridia, Clostridiales, Ruminococcaceae, Ruminococcus, environmental samples, [Ruminococcus] gnavus CAG:126	NA	ACVD-IBD	1	R5TL92_9FIRM	NA	ACT_SITE 12; /evidence="ECO:0000256|HAMAP-Rule:MF_01139"; ACT_SITE 60; /note="Proton acceptor"; /evidence="ECO:0000256|HAMAP-Rule:MF_01139"	NA	BINDING 17; /note="Substrate"; /evidence="ECO:0000256|HAMAP-Rule:MF_01139"; BINDING 25; /note="Substrate"; /evidence="ECO:0000256|HAMAP-Rule:MF_01139"; BINDING 29; /note="Substrate"; /evidence="ECO:0000256|HAMAP-Rule:MF_01139"; BINDING 61; /note="Substrate"; /evidence="ECO:0000256|HAMAP-Rule:MF_01139"; BINDING 63; /note="Substrate"; /evidence="ECO:0000256|HAMAP-Rule:MF_01139"; BINDING 180; /note=…	NA	NA	COFACTOR: Name=Mg(2+); Xref=ChEBI:CHEBI:18420; Evidence={ECO:0000256|HAMAP-Rule:MF_01139}; Note=Binds 2 magnesium ions per subunit. {ECO:0000256|HAMAP-Rule:MF_01139};	NA	2.5.1.-	FUNCTION: Catalyzes the condensation of isopentenyl diphosphate (IPP) with allylic pyrophosphates generating different type of terpenoids. {ECO:0000256|HAMAP-Rule:MF_01139}.	NA	METAL 12; /note="Magnesium"; /evidence="ECO:0000256|HAMAP-Rule:MF_01139"; METAL 199; /note="Magnesium"; /evidence="ECO:0000256|HAMAP-Rule:MF_01139"	NA	NA	NA	NA	NA	NA	NA
312	UniRef90_R5TLP0	0	ACVD	IBD	0	0	0	0	R5TLP0	R5TLP0_9FIRM	unreviewed	GTPase Obg (EC 3.6.5.-) (GTP-binding protein Obg)	obg BN481_01880	[Ruminococcus] gnavus CAG:126	427	1263106	cellular organisms, Bacteria, Terrabacteria group, Firmicutes, Clostridia, Clostridiales, Ruminococcaceae, Ruminococcus, environmental samples, [Ruminococcus] gnavus CAG:126	NA	ACVD-IBD	1	R5TLP0_9FIRM	NA	NA	NA	NA	NA	NA	COFACTOR: Name=Mg(2+); Xref=ChEBI:CHEBI:18420; Evidence={ECO:0000256|ARBA:ARBA00001946, ECO:0000256|HAMAP-Rule:MF_01454};	NA	3.6.5.-	FUNCTION: An essential GTPase which binds GTP, GDP and possibly (p)ppGpp with moderate affinity, with high nucleotide exchange rates and a fairly low GTP hydrolysis rate. Plays a role in control of the cell cycle, stress response, ribosome biogenesis and in those bacteria that undergo differentiation, in morphogenesis control. {ECO:0000256|HAMAP-Rule:MF_01454}.	NA	METAL 172; /note="Magnesium"; /evidence="ECO:0000256|HAMAP-Rule:MF_01454"; METAL 192; /note="Magnesium"; /evidence="ECO:0000256|HAMAP-Rule:MF_01454"	NP_BIND 165..172; /note="GTP"; /evidence="ECO:0000256|HAMAP-Rule:MF_01454"; NP_BIND 190..194; /note="GTP"; /evidence="ECO:0000256|HAMAP-Rule:MF_01454"; NP_BIND 212..215; /note="GTP"; /evidence="ECO:0000256|HAMAP-Rule:MF_01454"; NP_BIND 282..285; /note="GTP"; /evidence="ECO:0000256|HAMAP-Rule:MF_01454"; NP_BIND 313..315; /note="GTP"; /evidence="ECO:0000256|HAMAP-Rule:MF_01454"	NA	NA	NA	NA	NA	NA
313	UniRef90_R5TLQ9	0	ACVD	IBD	0	0	0	0	R5TLQ9	R5TLQ9_9FIRM	unreviewed	Ribose import ATP-binding protein RbsA (EC 7.5.2.7)	rbsA BN481_01928	[Ruminococcus] gnavus CAG:126	504	1263106	cellular organisms, Bacteria, Terrabacteria group, Firmicutes, Clostridia, Clostridiales, Ruminococcaceae, Ruminococcus, environmental samples, [Ruminococcus] gnavus CAG:126	NA	ACVD-IBD	1	R5TLQ9_9FIRM	NA	NA	NA	NA	NA	CATALYTIC ACTIVITY: Reaction=ATP + D-ribose(out) + H2O = ADP + D-ribose(in) + H(+) + phosphate; Xref=Rhea:RHEA:29903, ChEBI:CHEBI:15377, ChEBI:CHEBI:15378, ChEBI:CHEBI:30616, ChEBI:CHEBI:43474, ChEBI:CHEBI:47013, ChEBI:CHEBI:456216; EC=7.5.2.7; Evidence={ECO:0000256|HAMAP-Rule:MF_01716};	NA	NA	7.5.2.7	FUNCTION: Part of the ABC transporter complex RbsABC involved in ribose import. Responsible for energy coupling to the transport system. {ECO:0000256|HAMAP-Rule:MF_01716}.	NA	NA	NP_BIND 35..42; /note="ATP"; /evidence="ECO:0000256|PROSITE-ProRule:PRU00434"	NA	NA	NA	RHEA:29903	NA	NA
314	UniRef90_R5TLT0	0	ACVD	IBD	0	0	0	0	R5TLT0	R5TLT0_9FIRM	unreviewed	Fumerase domain-containing protein	BN481_00158	[Ruminococcus] gnavus CAG:126	281	1263106	cellular organisms, Bacteria, Terrabacteria group, Firmicutes, Clostridia, Clostridiales, Ruminococcaceae, Ruminococcus, environmental samples, [Ruminococcus] gnavus CAG:126	NA	ACVD-IBD	1	NA	NA	NA	NA	NA	NA	NA	NA	NA	NA	NA	NA	NA	NA	NA	NA	NA	NA	NA	NA
315	UniRef90_R5TLX8	0	ACVD	IBD	0	0	0	0	R5TLX8	R5TLX8_9FIRM	unreviewed	Glucose-1-phosphate adenylyltransferase (EC 2.7.7.27) (ADP-glucose pyrophosphorylase) (ADPGlc PPase) (ADP-glucose synthase)	glgC BN481_01956	[Ruminococcus] gnavus CAG:126	379	1263106	cellular organisms, Bacteria, Terrabacteria group, Firmicutes, Clostridia, Clostridiales, Ruminococcaceae, Ruminococcus, environmental samples, [Ruminococcus] gnavus CAG:126	NA	ACVD-IBD	1	NA	NA	NA	NA	NA	NA	NA	NA	NA	NA	NA	NA	NA	NA	NA	NA	NA	NA	NA	NA
316	UniRef90_R5TM14	0	ACVD	IBD	0	0	0	0	R5TM14	R5TM14_9FIRM	unreviewed	Glutamate dehydrogenase	BN481_02044	[Ruminococcus] gnavus CAG:126	445	1263106	cellular organisms, Bacteria, Terrabacteria group, Firmicutes, Clostridia, Clostridiales, Ruminococcaceae, Ruminococcus, environmental samples, [Ruminococcus] gnavus CAG:126	NA	ACVD-IBD	1	R5TM14_9FIRM	NA	ACT_SITE 127; /note="Proton donor"; /evidence="ECO:0000256|PIRSR:PIRSR000185-1"	NA	BINDING 91; /note="Substrate"; /evidence="ECO:0000256|PIRSR:PIRSR000185-2"; BINDING 112; /note="Substrate"; /evidence="ECO:0000256|PIRSR:PIRSR000185-2"; BINDING 115; /note="Substrate"; /evidence="ECO:0000256|PIRSR:PIRSR000185-2"; BINDING 166; /note="Substrate; via carbonyl oxygen"; /evidence="ECO:0000256|PIRSR:PIRSR000185-2"; BINDING 210; /note="NAD"; /evidence="ECO:0000256|PIRSR:PIRSR000185-2"; …	NA	CATALYTIC ACTIVITY: Reaction=H2O + L-glutamate + NAD(+) = 2-oxoglutarate + H(+) + NADH + NH4(+); Xref=Rhea:RHEA:15133, ChEBI:CHEBI:15377, ChEBI:CHEBI:15378, ChEBI:CHEBI:16810, ChEBI:CHEBI:28938, ChEBI:CHEBI:29985, ChEBI:CHEBI:57540, ChEBI:CHEBI:57945; EC=1.4.1.2; Evidence={ECO:0000256|ARBA:ARBA00000477};	NA	NA	NA	NA	NA	NA	NA	NA	NA	NA	RHEA:15133	SITE 167; /note="Important for catalysis"; /evidence="ECO:0000256|PIRSR:PIRSR000185-3"	NA
317	UniRef90_R5TM41	0	ACVD	IBD	0	0	0	0	R5TM41	R5TM41_9FIRM	unreviewed	Ribosomal RNA small subunit methyltransferase A (EC 2.1.1.182) (16S rRNA (adenine(1518)-N(6)/adenine(1519)-N(6))-dimethyltransferase) (16S rRNA dimethyladenosine transferase) (16S rRNA dimethylase) (S-adenosylmethionine-6-N', N'-adenosyl(rRNA) dimethyltransferase)	rsmA ksgA BN481_00168	[Ruminococcus] gnavus CAG:126	291	1263106	cellular organisms, Bacteria, Terrabacteria group, Firmicutes, Clostridia, Clostridiales, Ruminococcaceae, Ruminococcus, environmental samples, [Ruminococcus] gnavus CAG:126	ksgA	ACVD-IBD	1	R5TM41_9FIRM	NA	NA	NA	BINDING 30; /note="S-adenosyl-L-methionine; via carbonyl oxygen"; /evidence="ECO:0000256|HAMAP-Rule:MF_00607, ECO:0000256|PROSITE-ProRule:PRU01026"; BINDING 32; /note="S-adenosyl-L-methionine; via amide nitrogen"; /evidence="ECO:0000256|HAMAP-Rule:MF_00607, ECO:0000256|PROSITE-ProRule:PRU01026"; BINDING 57; /note="S-adenosyl-L-methionine; via carbonyl oxygen"; /evidence="ECO:0000256|HAMAP-Rule:MF…	NA	CATALYTIC ACTIVITY: Reaction=adenosine(1518)/adenosine(1519) in 16S rRNA + 4 S-adenosyl-L-methionine = 4 H(+) + N(6)-dimethyladenosine(1518)/N(6)-dimethyladenosine(1519) in 16S rRNA + 4 S-adenosyl-L-homocysteine; Xref=Rhea:RHEA:19609, Rhea:RHEA-COMP:10232, Rhea:RHEA-COMP:10233, ChEBI:CHEBI:15378, ChEBI:CHEBI:57856, ChEBI:CHEBI:59789, ChEBI:CHEBI:74411, ChEBI:CHEBI:74493; EC=2.1.1.182; Evidence={E…	NA	NA	2.1.1.182	FUNCTION: Specifically dimethylates two adjacent adenosines (A1518 and A1519) in the loop of a conserved hairpin near the 3'-end of 16S rRNA in the 30S particle. May play a critical role in biogenesis of 30S subunits. {ECO:0000256|HAMAP-Rule:MF_00607}.	NA	NA	NA	NA	NA	NA	RHEA:19609	NA	NA
318	UniRef90_R5TM65	0	ACVD	IBD	0	0	0	0	R5TM65	R5TM65_9FIRM	unreviewed	ABC transporter ATP-binding protein	BN481_02056	[Ruminococcus] gnavus CAG:126	252	1263106	cellular organisms, Bacteria, Terrabacteria group, Firmicutes, Clostridia, Clostridiales, Ruminococcaceae, Ruminococcus, environmental samples, [Ruminococcus] gnavus CAG:126	NA	ACVD-IBD	1	R5TM65_9FIRM	NA	NA	NA	NA	NA	NA	NA	NA	NA	NA	NA	NA	NP_BIND 36..43; /note="ATP"; /evidence="ECO:0000256|PROSITE-ProRule:PRU00434"	NA	NA	NA	NA	NA	NA
319	UniRef90_R5TM85	0	ACVD	IBD	0	0	0	0	R5TM85	R5TM85_9FIRM	unreviewed	Radical_SAM domain-containing protein	BN481_02101	[Ruminococcus] gnavus CAG:126	473	1263106	cellular organisms, Bacteria, Terrabacteria group, Firmicutes, Clostridia, Clostridiales, Ruminococcaceae, Ruminococcus, environmental samples, [Ruminococcus] gnavus CAG:126	NA	ACVD-IBD	1	R5TM85_9FIRM	NA	NA	NA	NA	NA	NA	NA	NA	NA	NA	NA	NA	NA	NA	NA	NA	NA	NA	NA
320	UniRef90_R5TMR8	0	ACVD	IBD	0	0	0	0	R5TMR8	R5TMR8_9FIRM	unreviewed	Uncharacterized protein	BN481_02208	[Ruminococcus] gnavus CAG:126	561	1263106	cellular organisms, Bacteria, Terrabacteria group, Firmicutes, Clostridia, Clostridiales, Ruminococcaceae, Ruminococcus, environmental samples, [Ruminococcus] gnavus CAG:126	NA	ACVD-IBD	1	R5TMR8_9FIRM	NA	NA	NA	NA	NA	NA	NA	NA	NA	NA	NA	NA	NA	NA	NA	NA	NA	NA	NA
321	UniRef90_R5TMT6	0	ACVD	IBD	0	0	0	0	R5TMT6	R5TMT6_9FIRM	unreviewed	UDP-N-acetylglucosamine--N-acetylmuramyl-(pentapeptide) pyrophosphoryl-undecaprenol N-acetylglucosamine transferase (EC 2.4.1.227) (Undecaprenyl-PP-MurNAc-pentapeptide-UDPGlcNAc GlcNAc transferase)	murG BN481_02271	[Ruminococcus] gnavus CAG:126	354	1263106	cellular organisms, Bacteria, Terrabacteria group, Firmicutes, Clostridia, Clostridiales, Ruminococcaceae, Ruminococcus, environmental samples, [Ruminococcus] gnavus CAG:126	NA	ACVD-IBD	1	R5TMT6_9FIRM	NA	NA	NA	NA	NA	CATALYTIC ACTIVITY: Reaction=Mur2Ac(oyl-L-Ala-gamma-D-Glu-L-Lys-D-Ala-D-Ala)-diphospho-di-trans,octa-cis-undecaprenol + UDP-N-acetyl-alpha-D-glucosamine = beta-D-GlcNAc-(1->4)-Mur2Ac(oyl-L-Ala-gamma-D-Glu-L-Lys-D-Ala-D-Ala)-diphospho-di-trans,octa-cis-undecaprenol + H(+) + UDP; Xref=Rhea:RHEA:23192, ChEBI:CHEBI:15378, ChEBI:CHEBI:57705, ChEBI:CHEBI:58223, ChEBI:CHEBI:60032, ChEBI:CHEBI:60033; EC=…	NA	NA	2.4.1.227	FUNCTION: Cell wall formation. Catalyzes the transfer of a GlcNAc subunit on undecaprenyl-pyrophosphoryl-MurNAc-pentapeptide (lipid intermediate I) to form undecaprenyl-pyrophosphoryl-MurNAc-(pentapeptide)GlcNAc (lipid intermediate II). {ECO:0000256|HAMAP-Rule:MF_00033}.	NA	NA	NA	PATHWAY: Cell wall biogenesis; peptidoglycan biosynthesis. {ECO:0000256|HAMAP-Rule:MF_00033}.	NA	NA	RHEA:23192	NA	NA
322	UniRef90_R5TN28	0	ACVD	IBD	0	0	0	0	R5TN28	R5TN28_9FIRM	unreviewed	Uncharacterized protein	BN481_02283	[Ruminococcus] gnavus CAG:126	495	1263106	cellular organisms, Bacteria, Terrabacteria group, Firmicutes, Clostridia, Clostridiales, Ruminococcaceae, Ruminococcus, environmental samples, [Ruminococcus] gnavus CAG:126	NA	ACVD-IBD	1	R5TN28_9FIRM	NA	NA	NA	NA	NA	NA	NA	NA	NA	NA	NA	NA	NA	NA	NA	NA	NA	NA	NA
323	UniRef90_R5TN91	0	ACVD	IBD	0	0	0	0	R5TN91	R5TN91_9FIRM	unreviewed	Probable transaldolase (EC 2.2.1.2)	tal BN481_02353	[Ruminococcus] gnavus CAG:126	217	1263106	cellular organisms, Bacteria, Terrabacteria group, Firmicutes, Clostridia, Clostridiales, Ruminococcaceae, Ruminococcus, environmental samples, [Ruminococcus] gnavus CAG:126	NA	ACVD-IBD	1	R5TN91_9FIRM	NA	ACT_SITE 85; /note="Schiff-base intermediate with substrate"; /evidence="ECO:0000256|HAMAP-Rule:MF_00494"	NA	NA	NA	CATALYTIC ACTIVITY: Reaction=D-glyceraldehyde 3-phosphate + D-sedoheptulose 7-phosphate = beta-D-fructose 6-phosphate + D-erythrose 4-phosphate; Xref=Rhea:RHEA:17053, ChEBI:CHEBI:16897, ChEBI:CHEBI:57483, ChEBI:CHEBI:57634, ChEBI:CHEBI:59776; EC=2.2.1.2; Evidence={ECO:0000256|ARBA:ARBA00001469, ECO:0000256|HAMAP-Rule:MF_00494};	NA	NA	2.2.1.2	FUNCTION: Transaldolase is important for the balance of metabolites in the pentose-phosphate pathway. {ECO:0000256|HAMAP-Rule:MF_00494}.	NA	NA	NA	PATHWAY: Carbohydrate degradation; pentose phosphate pathway; D-glyceraldehyde 3-phosphate and beta-D-fructose 6-phosphate from D-ribose 5-phosphate and D-xylulose 5-phosphate (non-oxidative stage): step 2/3. {ECO:0000256|ARBA:ARBA00004857, ECO:0000256|HAMAP-Rule:MF_00494}.	NA	NA	RHEA:17053	NA	NA
324	UniRef90_R5TND5	0	ACVD	IBD	0	0	0	0	R5TND5	R5TND5_9FIRM	unreviewed	Propanediol utilization protein pduA	BN481_02521	[Ruminococcus] gnavus CAG:126	93	1263106	cellular organisms, Bacteria, Terrabacteria group, Firmicutes, Clostridia, Clostridiales, Ruminococcaceae, Ruminococcus, environmental samples, [Ruminococcus] gnavus CAG:126	NA	ACVD-IBD	1	R5TND5_9FIRM	NA	NA	NA	NA	NA	NA	NA	NA	NA	NA	NA	NA	NA	NA	NA	NA	NA	NA	NA
325	UniRef90_R5TNE8	0	ACVD	0	0	0	0	T2D	R5TNE8	R5TNE8_9CLOT	unreviewed	O antigen biosynthesis rhamnosyltransferase RfbN	BN544_02250	Clostridium hathewayi CAG:224	324	1263067	cellular organisms, Bacteria, Terrabacteria group, Firmicutes, Clostridia, Clostridiales, Clostridiaceae, Clostridium, environmental samples, Clostridium hathewayi CAG:224	NA	ACVD-T2D	1	R5TNE8_9CLOT	NA	NA	NA	NA	NA	NA	NA	NA	NA	NA	NA	NA	NA	NA	NA	NA	NA	NA	NA
326	UniRef90_R5TNK7	0	ACVD	IBD	0	0	0	0	R5TNK7	R5TNK7_9FIRM	unreviewed	D-ribose pyranase (EC 5.4.99.62)	BN481_02558	[Ruminococcus] gnavus CAG:126	148	1263106	cellular organisms, Bacteria, Terrabacteria group, Firmicutes, Clostridia, Clostridiales, Ruminococcaceae, Ruminococcus, environmental samples, [Ruminococcus] gnavus CAG:126	NA	ACVD-IBD	1	R5TNK7_9FIRM	NA	NA	NA	NA	NA	CATALYTIC ACTIVITY: Reaction=beta-D-ribopyranose = beta-D-ribofuranose; Xref=Rhea:RHEA:25432, ChEBI:CHEBI:27476, ChEBI:CHEBI:47002; EC=5.4.99.62; Evidence={ECO:0000256|ARBA:ARBA00000223};	NA	NA	5.4.99.62	NA	NA	NA	NA	NA	NA	NA	RHEA:25432	NA	NA
327	UniRef90_R5TNP2	0	ACVD	IBD	0	0	0	0	R5TNP2	R5TNP2_9FIRM	unreviewed	Uncharacterized protein	BN481_02518	[Ruminococcus] gnavus CAG:126	462	1263106	cellular organisms, Bacteria, Terrabacteria group, Firmicutes, Clostridia, Clostridiales, Ruminococcaceae, Ruminococcus, environmental samples, [Ruminococcus] gnavus CAG:126	NA	ACVD-IBD	1	R5TNP2_9FIRM	NA	NA	NA	NA	NA	NA	NA	NA	NA	NA	NA	NA	NA	NA	NA	NA	NA	NA	NA
328	UniRef90_R5TNW4	0	ACVD	IBD	0	0	0	0	R5TNW4	R5TNW4_9FIRM	unreviewed	L-aspartate oxidase (EC 1.4.3.16)	BN481_00227	[Ruminococcus] gnavus CAG:126	395	1263106	cellular organisms, Bacteria, Terrabacteria group, Firmicutes, Clostridia, Clostridiales, Ruminococcaceae, Ruminococcus, environmental samples, [Ruminococcus] gnavus CAG:126	NA	ACVD-IBD	1	R5TNW4_9FIRM	NA	NA	NA	NA	NA	CATALYTIC ACTIVITY: Reaction=L-aspartate + O2 = H2O2 + iminosuccinate; Xref=Rhea:RHEA:25876, ChEBI:CHEBI:15379, ChEBI:CHEBI:16240, ChEBI:CHEBI:29991, ChEBI:CHEBI:77875; EC=1.4.3.16; Evidence={ECO:0000256|ARBA:ARBA00001861};	COFACTOR: Name=FAD; Xref=ChEBI:CHEBI:57692; Evidence={ECO:0000256|ARBA:ARBA00001974};	NA	1.4.3.16	FUNCTION: Catalyzes the oxidation of L-aspartate to iminoaspartate. {ECO:0000256|ARBA:ARBA00002543}.	NA	NA	NA	PATHWAY: Cofactor biosynthesis; NAD(+) biosynthesis; iminoaspartate from L-aspartate (oxidase route): step 1/1. {ECO:0000256|ARBA:ARBA00004950}.	NA	NA	RHEA:25876	NA	NA
329	UniRef90_R5TNX0	0	ACVD	IBD	0	0	0	0	R5TNX0	R5TNX0_9FIRM	unreviewed	Branched-chain amino acid ABC transporter permease protein	BN481_02550	[Ruminococcus] gnavus CAG:126	324	1263106	cellular organisms, Bacteria, Terrabacteria group, Firmicutes, Clostridia, Clostridiales, Ruminococcaceae, Ruminococcus, environmental samples, [Ruminococcus] gnavus CAG:126	NA	ACVD-IBD	1	R5TNX0_9FIRM	NA	NA	NA	NA	NA	NA	NA	NA	NA	NA	NA	NA	NA	NA	NA	NA	NA	NA	NA
330	UniRef90_R5TP74	0	ACVD	IBD	0	0	0	0	R5TP74	R5TP74_9FIRM	unreviewed	50S ribosomal protein L2	rplB BN481_00372	[Ruminococcus] gnavus CAG:126	280	1263106	cellular organisms, Bacteria, Terrabacteria group, Firmicutes, Clostridia, Clostridiales, Ruminococcaceae, Ruminococcus, environmental samples, [Ruminococcus] gnavus CAG:126	NA	ACVD-IBD	1	R5TP74_9FIRM	NA	NA	NA	NA	NA	NA	NA	NA	NA	FUNCTION: Involved in peptide bond synthesis. Stimulates efficient translation and peptide-bond synthesis on native or reconstituted 70S ribosomes in vitro. Probably functions indirectly by altering the affinity of the ribosome for aminoacyl-tRNA, thus increasing their reactivity as acceptors for peptidyl transferase. {ECO:0000256|ARBA:ARBA00002168}.; FUNCTION: One of the primary rRNA binding pro…	NA	NA	NA	NA	NA	NA	NA	NA	NA
331	UniRef90_R5TPC8	0	ACVD	IBD	0	0	0	0	R5TPC8	R5TPC8_9FIRM	unreviewed	UPF0020 domain-containing protein	BN481_00319	[Ruminococcus] gnavus CAG:126	382	1263106	cellular organisms, Bacteria, Terrabacteria group, Firmicutes, Clostridia, Clostridiales, Ruminococcaceae, Ruminococcus, environmental samples, [Ruminococcus] gnavus CAG:126	NA	ACVD-IBD	1	R5TPC8_9FIRM	NA	NA	NA	NA	NA	NA	NA	NA	NA	NA	NA	NA	NA	NA	NA	NA	NA	NA	NA
332	UniRef90_R5TPQ7	0	ACVD	IBD	0	0	0	0	R5TPQ7	R5TPQ7_9FIRM	unreviewed	Amidophosphoribosyltransferase (ATase) (EC 2.4.2.14) (Glutamine phosphoribosylpyrophosphate amidotransferase) (GPATase)	purF BN481_00599	[Ruminococcus] gnavus CAG:126	475	1263106	cellular organisms, Bacteria, Terrabacteria group, Firmicutes, Clostridia, Clostridiales, Ruminococcaceae, Ruminococcus, environmental samples, [Ruminococcus] gnavus CAG:126	NA	ACVD-IBD	1	R5TPQ7_9FIRM	NA	ACT_SITE 15; /note="Nucleophile"; /evidence="ECO:0000256|HAMAP-Rule:MF_01931, ECO:0000256|PIRSR:PIRSR000485-1"	NA	NA	NA	CATALYTIC ACTIVITY: Reaction=5-phospho-beta-D-ribosylamine + diphosphate + L-glutamate = 5-phospho-alpha-D-ribose 1-diphosphate + H2O + L-glutamine; Xref=Rhea:RHEA:14905, ChEBI:CHEBI:15377, ChEBI:CHEBI:29985, ChEBI:CHEBI:33019, ChEBI:CHEBI:58017, ChEBI:CHEBI:58359, ChEBI:CHEBI:58681; EC=2.4.2.14; Evidence={ECO:0000256|ARBA:ARBA00001546, ECO:0000256|HAMAP-Rule:MF_01931, ECO:0000256|PIRNR:PIRNR0004…	COFACTOR: Name=Mg(2+); Xref=ChEBI:CHEBI:18420; Evidence={ECO:0000256|HAMAP-Rule:MF_01931, ECO:0000256|PIRSR:PIRSR000485-2}; Note=Binds 1 Mg(2+) ion per subunit. {ECO:0000256|HAMAP-Rule:MF_01931, ECO:0000256|PIRSR:PIRSR000485-2}; COFACTOR: Name=[4Fe-4S] cluster; Xref=ChEBI:CHEBI:49883; Evidence={ECO:0000256|HAMAP-Rule:MF_01931, ECO:0000256|PIRSR:PIRSR000485-3}; Note=Binds 1 [4Fe-4S] cluster per su…	NA	2.4.2.14	FUNCTION: Catalyzes the formation of phosphoribosylamine from phosphoribosylpyrophosphate (PRPP) and glutamine. {ECO:0000256|HAMAP-Rule:MF_01931}.	NA	METAL 258; /note="Iron-sulfur (4Fe-4S)"; /evidence="ECO:0000256|HAMAP-Rule:MF_01931, ECO:0000256|PIRSR:PIRSR000485-3"; METAL 305; /note="Magnesium"; /evidence="ECO:0000256|HAMAP-Rule:MF_01931, ECO:0000256|PIRSR:PIRSR000485-2"; METAL 367; /note="Magnesium"; /evidence="ECO:0000256|HAMAP-Rule:MF_01931, ECO:0000256|PIRSR:PIRSR000485-2"; METAL 368; /note="Magnesium"; /evidence="ECO:0000256|HAMAP-Rule:…	NA	PATHWAY: Purine metabolism; IMP biosynthesis via de novo pathway; N(1)-(5-phospho-D-ribosyl)glycinamide from 5-phospho-alpha-D-ribose 1-diphosphate: step 1/2. {ECO:0000256|ARBA:ARBA00005209, ECO:0000256|HAMAP-Rule:MF_01931, ECO:0000256|PIRNR:PIRNR000485}.	NA	NA	RHEA:14905	NA	NA
333	UniRef90_R5TQL6	0	ACVD	IBD	0	0	0	0	R5TQL6	R5TQL6_9FIRM	unreviewed	Histidinol dehydrogenase (HDH) (EC 1.1.1.23)	hisD BN481_00858	[Ruminococcus] gnavus CAG:126	440	1263106	cellular organisms, Bacteria, Terrabacteria group, Firmicutes, Clostridia, Clostridiales, Ruminococcaceae, Ruminococcus, environmental samples, [Ruminococcus] gnavus CAG:126	NA	ACVD-IBD	1	R5TQL6_9FIRM	NA	ACT_SITE 335; /note="Proton acceptor"; /evidence="ECO:0000256|HAMAP-Rule:MF_01024, ECO:0000256|PIRSR:PIRSR000099-1"; ACT_SITE 336; /note="Proton acceptor"; /evidence="ECO:0000256|HAMAP-Rule:MF_01024, ECO:0000256|PIRSR:PIRSR000099-1"	NA	BINDING 129; /note="NAD"; /evidence="ECO:0000256|HAMAP-Rule:MF_01024, ECO:0000256|PIRSR:PIRSR000099-2"; BINDING 199; /note="NAD"; /evidence="ECO:0000256|HAMAP-Rule:MF_01024, ECO:0000256|PIRSR:PIRSR000099-2"; BINDING 222; /note="NAD"; /evidence="ECO:0000256|HAMAP-Rule:MF_01024, ECO:0000256|PIRSR:PIRSR000099-2"; BINDING 245; /note="Substrate"; /evidence="ECO:0000256|HAMAP-Rule:MF_01024, ECO:0000256…	NA	CATALYTIC ACTIVITY: Reaction=H2O + L-histidinol + 2 NAD(+) = 3 H(+) + L-histidine + 2 NADH; Xref=Rhea:RHEA:20641, ChEBI:CHEBI:15377, ChEBI:CHEBI:15378, ChEBI:CHEBI:57540, ChEBI:CHEBI:57595, ChEBI:CHEBI:57699, ChEBI:CHEBI:57945; EC=1.1.1.23; Evidence={ECO:0000256|HAMAP-Rule:MF_01024};	COFACTOR: Name=Zn(2+); Xref=ChEBI:CHEBI:29105; Evidence={ECO:0000256|HAMAP-Rule:MF_01024, ECO:0000256|PIRSR:PIRSR000099-4}; Note=Binds 1 zinc ion per subunit. {ECO:0000256|HAMAP-Rule:MF_01024, ECO:0000256|PIRSR:PIRSR000099-4};	NA	1.1.1.23	FUNCTION: Catalyzes the sequential NAD-dependent oxidations of L-histidinol to L-histidinaldehyde and then to L-histidine. {ECO:0000256|HAMAP-Rule:MF_01024}.	NA	METAL 267; /note="Zinc"; /evidence="ECO:0000256|HAMAP-Rule:MF_01024, ECO:0000256|PIRSR:PIRSR000099-4"; METAL 270; /note="Zinc"; /evidence="ECO:0000256|HAMAP-Rule:MF_01024, ECO:0000256|PIRSR:PIRSR000099-4"; METAL 369; /note="Zinc"; /evidence="ECO:0000256|HAMAP-Rule:MF_01024, ECO:0000256|PIRSR:PIRSR000099-4"; METAL 428; /note="Zinc"; /evidence="ECO:0000256|HAMAP-Rule:MF_01024, ECO:0000256|PIRSR:PIR…	NA	PATHWAY: Amino-acid biosynthesis; L-histidine biosynthesis; L-histidine from 5-phospho-alpha-D-ribose 1-diphosphate: step 9/9. {ECO:0000256|HAMAP-Rule:MF_01024}.	NA	NA	RHEA:20641	NA	NA
334	UniRef90_R5TQN0	0	ACVD	IBD	0	0	0	0	R5TQN0	R5TQN0_9FIRM	unreviewed	Homoserine O-acetyltransferase (HAT) (EC 2.3.1.31) (Homoserine transacetylase) (HTA)	metAA BN481_00820	[Ruminococcus] gnavus CAG:126	306	1263106	cellular organisms, Bacteria, Terrabacteria group, Firmicutes, Clostridia, Clostridiales, Ruminococcaceae, Ruminococcus, environmental samples, [Ruminococcus] gnavus CAG:126	NA	ACVD-IBD	1	R5TQN0_9FIRM	NA	ACT_SITE 142; /note="Acyl-thioester intermediate"; /evidence="ECO:0000256|HAMAP-Rule:MF_00295, ECO:0000256|PIRSR:PIRSR000450-1"; ACT_SITE 235; /note="Proton acceptor"; /evidence="ECO:0000256|HAMAP-Rule:MF_00295"; ACT_SITE 237; /evidence="ECO:0000256|HAMAP-Rule:MF_00295"	NA	BINDING 163; /note="Substrate"; /evidence="ECO:0000256|HAMAP-Rule:MF_00295"; BINDING 192; /note="Substrate"; /evidence="ECO:0000256|HAMAP-Rule:MF_00295"; BINDING 249; /note="Substrate"; /evidence="ECO:0000256|HAMAP-Rule:MF_00295"	NA	CATALYTIC ACTIVITY: Reaction=acetyl-CoA + L-homoserine = CoA + O-acetyl-L-homoserine; Xref=Rhea:RHEA:13701, ChEBI:CHEBI:57287, ChEBI:CHEBI:57288, ChEBI:CHEBI:57476, ChEBI:CHEBI:57716; EC=2.3.1.31; Evidence={ECO:0000256|ARBA:ARBA00001480, ECO:0000256|HAMAP-Rule:MF_00295};	NA	NA	2.3.1.31	FUNCTION: Transfers an acetyl group from acetyl-CoA to L-homoserine, forming acetyl-L-homoserine. {ECO:0000256|HAMAP-Rule:MF_00295}.	NA	NA	NA	PATHWAY: Amino-acid biosynthesis; L-methionine biosynthesis via de novo pathway; O-acetyl-L-homoserine from L-homoserine: step 1/1. {ECO:0000256|HAMAP-Rule:MF_00295}.	NA	NA	RHEA:13701	SITE 111; /note="Important for acyl-CoA specificity"; /evidence="ECO:0000256|HAMAP-Rule:MF_00295"; SITE 192; /note="Important for substrate specificity"; /evidence="ECO:0000256|HAMAP-Rule:MF_00295"	NA
335	UniRef90_R5TQR8	0	ACVD	IBD	0	0	0	0	R5TQR8	R5TQR8_9FIRM	unreviewed	Phenylalanine--tRNA ligase alpha subunit (EC 6.1.1.20) (Phenylalanyl-tRNA synthetase alpha subunit) (PheRS)	pheS BN481_00938	[Ruminococcus] gnavus CAG:126	339	1263106	cellular organisms, Bacteria, Terrabacteria group, Firmicutes, Clostridia, Clostridiales, Ruminococcaceae, Ruminococcus, environmental samples, [Ruminococcus] gnavus CAG:126	NA	ACVD-IBD	1	R5TQR8_9FIRM	NA	NA	NA	NA	NA	CATALYTIC ACTIVITY: Reaction=ATP + L-phenylalanine + tRNA(Phe) = AMP + diphosphate + H(+) + L-phenylalanyl-tRNA(Phe); Xref=Rhea:RHEA:19413, Rhea:RHEA-COMP:9668, Rhea:RHEA-COMP:9699, ChEBI:CHEBI:15378, ChEBI:CHEBI:30616, ChEBI:CHEBI:33019, ChEBI:CHEBI:58095, ChEBI:CHEBI:78442, ChEBI:CHEBI:78531, ChEBI:CHEBI:456215; EC=6.1.1.20; Evidence={ECO:0000256|ARBA:ARBA00000395, ECO:0000256|HAMAP-Rule:MF_002…	COFACTOR: Name=Mg(2+); Xref=ChEBI:CHEBI:18420; Evidence={ECO:0000256|HAMAP-Rule:MF_00281}; Note=Binds 2 magnesium ions per tetramer. {ECO:0000256|HAMAP-Rule:MF_00281};	NA	6.1.1.20	NA	NA	METAL 254; /note="Magnesium"; /evidence="ECO:0000256|HAMAP-Rule:MF_00281"	NA	NA	NA	NA	RHEA:19413	NA	NA
336	UniRef90_R5TQV0	0	ACVD	IBD	0	0	0	0	R5TQV0	R5TQV0_9FIRM	unreviewed	UPF0313 protein BN481_00865	BN481_00865	[Ruminococcus] gnavus CAG:126	632	1263106	cellular organisms, Bacteria, Terrabacteria group, Firmicutes, Clostridia, Clostridiales, Ruminococcaceae, Ruminococcus, environmental samples, [Ruminococcus] gnavus CAG:126	NA	ACVD-IBD	1	R5TQV0_9FIRM	NA	NA	NA	NA	NA	NA	COFACTOR: Name=[4Fe-4S] cluster; Xref=ChEBI:CHEBI:49883; Evidence={ECO:0000256|HAMAP-Rule:MF_01251}; Note=Binds 1 [4Fe-4S] cluster. The cluster is coordinated with 3 cysteines and an exchangeable S-adenosyl-L-methionine. {ECO:0000256|HAMAP-Rule:MF_01251};	NA	NA	NA	NA	METAL 309; /note="Iron-sulfur (4Fe-4S-S-AdoMet)"; /evidence="ECO:0000256|HAMAP-Rule:MF_01251"; METAL 313; /note="Iron-sulfur (4Fe-4S-S-AdoMet)"; /evidence="ECO:0000256|HAMAP-Rule:MF_01251"; METAL 316; /note="Iron-sulfur (4Fe-4S-S-AdoMet)"; /evidence="ECO:0000256|HAMAP-Rule:MF_01251"	NA	NA	NA	NA	NA	NA	NA
337	UniRef90_R5TR20	0	ACVD	IBD	0	0	0	0	R5TR20	R5TR20_9FIRM	unreviewed	HPr kinase/phosphorylase (HPrK/P) (EC 2.7.11.-) (EC 2.7.4.-) (HPr(Ser) kinase/phosphorylase)	hprK BN481_00955	[Ruminococcus] gnavus CAG:126	309	1263106	cellular organisms, Bacteria, Terrabacteria group, Firmicutes, Clostridia, Clostridiales, Ruminococcaceae, Ruminococcus, environmental samples, [Ruminococcus] gnavus CAG:126	NA	ACVD-IBD	1	NA	NA	NA	NA	NA	NA	NA	NA	NA	NA	NA	NA	NA	NA	NA	NA	NA	NA	NA	NA
338	UniRef90_R5TRJ7	0	ACVD	IBD	0	0	0	0	R5TRJ7	R5TRJ7_9FIRM	unreviewed	ABC transporter domain-containing protein	BN481_01224	[Ruminococcus] gnavus CAG:126	323	1263106	cellular organisms, Bacteria, Terrabacteria group, Firmicutes, Clostridia, Clostridiales, Ruminococcaceae, Ruminococcus, environmental samples, [Ruminococcus] gnavus CAG:126	NA	ACVD-IBD	1	R5TRJ7_9FIRM	NA	NA	NA	NA	NA	NA	NA	NA	NA	NA	NA	NA	NP_BIND 34..41; /note="ATP"; /evidence="ECO:0000256|PROSITE-ProRule:PRU00434"	NA	NA	NA	NA	NA	NA
339	UniRef90_R5TRP1	0	ACVD	IBD	0	0	0	0	R5TRP1	R5TRP1_9FIRM	unreviewed	Uncharacterized protein	BN481_01269	[Ruminococcus] gnavus CAG:126	120	1263106	cellular organisms, Bacteria, Terrabacteria group, Firmicutes, Clostridia, Clostridiales, Ruminococcaceae, Ruminococcus, environmental samples, [Ruminococcus] gnavus CAG:126	NA	ACVD-IBD	1	R5TRP1_9FIRM	NA	NA	NA	NA	NA	NA	NA	NA	NA	NA	NA	NA	NA	NA	NA	NA	NA	NA	NA
340	UniRef90_R5TRX3	0	ACVD	IBD	0	0	0	0	R5TRX3	R5TRX3_9FIRM	unreviewed	Uncharacterized protein	BN481_00037	[Ruminococcus] gnavus CAG:126	87	1263106	cellular organisms, Bacteria, Terrabacteria group, Firmicutes, Clostridia, Clostridiales, Ruminococcaceae, Ruminococcus, environmental samples, [Ruminococcus] gnavus CAG:126	NA	ACVD-IBD	1	R5TRX3_9FIRM	NA	NA	NA	NA	NA	NA	NA	NA	NA	NA	NA	NA	NA	NA	NA	NA	NA	NA	NA
341	UniRef90_R5TRZ2	0	ACVD	IBD	0	0	0	0	R5TRZ2	R5TRZ2_9FIRM	unreviewed	(p)ppGpp synthase (EC 2.7.6.5) (ATP:GTP 3'-pyrophosphotransferase) (GTP pyrophosphokinase) (ppGpp synthase I)	BN481_01301	[Ruminococcus] gnavus CAG:126	768	1263106	cellular organisms, Bacteria, Terrabacteria group, Firmicutes, Clostridia, Clostridiales, Ruminococcaceae, Ruminococcus, environmental samples, [Ruminococcus] gnavus CAG:126	NA	ACVD-IBD	1	R5TRZ2_9FIRM	NA	NA	NA	NA	NA	CATALYTIC ACTIVITY: Reaction=ATP + GTP = AMP + guanosine 3'-diphosphate 5'-triphosphate; Xref=Rhea:RHEA:22088, ChEBI:CHEBI:30616, ChEBI:CHEBI:37565, ChEBI:CHEBI:142410, ChEBI:CHEBI:456215; EC=2.7.6.5; Evidence={ECO:0000256|ARBA:ARBA00001157};	NA	NA	2.7.6.5	FUNCTION: In eubacteria ppGpp (guanosine 3'-diphosphate 5'-diphosphate) is a mediator of the stringent response that coordinates a variety of cellular activities in response to changes in nutritional abundance. {ECO:0000256|RuleBase:RU003847}.	NA	NA	NA	PATHWAY: Purine metabolism; ppGpp biosynthesis; ppGpp from GTP: step 1/2. {ECO:0000256|ARBA:ARBA00004976}.	NA	NA	RHEA:22088	NA	NA
342	UniRef90_R5TS31	0	ACVD	IBD	0	0	0	0	R5TS31	R5TS31_9FIRM	unreviewed	Acetolactate synthase (EC 2.2.1.6)	BN481_01313	[Ruminococcus] gnavus CAG:126	572	1263106	cellular organisms, Bacteria, Terrabacteria group, Firmicutes, Clostridia, Clostridiales, Ruminococcaceae, Ruminococcus, environmental samples, [Ruminococcus] gnavus CAG:126	NA	ACVD-IBD	1	R5TS31_9FIRM	NA	NA	NA	NA	NA	CATALYTIC ACTIVITY: Reaction=H(+) + 2 pyruvate = (2S)-2-acetolactate + CO2; Xref=Rhea:RHEA:25249, ChEBI:CHEBI:15361, ChEBI:CHEBI:15378, ChEBI:CHEBI:16526, ChEBI:CHEBI:58476; EC=2.2.1.6; Evidence={ECO:0000256|ARBA:ARBA00000673, ECO:0000256|RuleBase:RU003591};	NA	NA	2.2.1.6	NA	NA	NA	NA	PATHWAY: Amino-acid biosynthesis; L-isoleucine biosynthesis; L-isoleucine from 2-oxobutanoate: step 1/4. {ECO:0000256|ARBA:ARBA00004974, ECO:0000256|RuleBase:RU003591}.; PATHWAY: Amino-acid biosynthesis; L-valine biosynthesis; L-valine from pyruvate: step 1/4. {ECO:0000256|ARBA:ARBA00005025, ECO:0000256|RuleBase:RU003591}.	NA	NA	RHEA:25249	NA	NA
343	UniRef90_R5TS89	0	ACVD	IBD	0	0	0	0	R5TS89	R5TS89_9FIRM	unreviewed	FeoA domain-containing protein	BN481_01400	[Ruminococcus] gnavus CAG:126	73	1263106	cellular organisms, Bacteria, Terrabacteria group, Firmicutes, Clostridia, Clostridiales, Ruminococcaceae, Ruminococcus, environmental samples, [Ruminococcus] gnavus CAG:126	NA	ACVD-IBD	1	R5TS89_9FIRM	NA	NA	NA	NA	NA	NA	NA	NA	NA	NA	NA	NA	NA	NA	NA	NA	NA	NA	NA
344	UniRef90_R5TSE9	0	ACVD	IBD	0	0	0	0	R5TSE9	R5TSE9_9FIRM	unreviewed	Ribosomal protein L11 methyltransferase (L11 Mtase) (EC 2.1.1.-)	prmA BN481_01437	[Ruminococcus] gnavus CAG:126	318	1263106	cellular organisms, Bacteria, Terrabacteria group, Firmicutes, Clostridia, Clostridiales, Ruminococcaceae, Ruminococcus, environmental samples, [Ruminococcus] gnavus CAG:126	NA	ACVD-IBD	1	R5TSE9_9FIRM	NA	NA	NA	BINDING 159; /note="S-adenosyl-L-methionine"; /evidence="ECO:0000256|HAMAP-Rule:MF_00735"; BINDING 180; /note="S-adenosyl-L-methionine; via carbonyl oxygen"; /evidence="ECO:0000256|HAMAP-Rule:MF_00735"; BINDING 202; /note="S-adenosyl-L-methionine"; /evidence="ECO:0000256|HAMAP-Rule:MF_00735"; BINDING 253; /note="S-adenosyl-L-methionine"; /evidence="ECO:0000256|HAMAP-Rule:MF_00735"	NA	CATALYTIC ACTIVITY: Reaction=L-lysyl-[protein] + 3 S-adenosyl-L-methionine = 3 H(+) + N(6),N(6),N(6)-trimethyl-L-lysyl-[protein] + 3 S-adenosyl-L-homocysteine; Xref=Rhea:RHEA:54192, Rhea:RHEA-COMP:9752, Rhea:RHEA-COMP:13826, ChEBI:CHEBI:15378, ChEBI:CHEBI:29969, ChEBI:CHEBI:57856, ChEBI:CHEBI:59789, ChEBI:CHEBI:61961; Evidence={ECO:0000256|HAMAP-Rule:MF_00735};	NA	NA	2.1.1.-	FUNCTION: Methylates ribosomal protein L11. {ECO:0000256|HAMAP-Rule:MF_00735}.	NA	NA	NA	NA	NA	NA	RHEA:54192	NA	NA
345	UniRef90_R5TSK0	0	ACVD	IBD	0	0	0	0	R5TSK0	R5TSK0_9FIRM	unreviewed	Aspartate carbamoyltransferase (EC 2.1.3.2) (Aspartate transcarbamylase) (ATCase)	pyrB BN481_01525	[Ruminococcus] gnavus CAG:126	306	1263106	cellular organisms, Bacteria, Terrabacteria group, Firmicutes, Clostridia, Clostridiales, Ruminococcaceae, Ruminococcus, environmental samples, [Ruminococcus] gnavus CAG:126	NA	ACVD-IBD	1	R5TSK0_9FIRM	NA	NA	NA	NA	NA	CATALYTIC ACTIVITY: Reaction=carbamoyl phosphate + L-aspartate = H(+) + N-carbamoyl-L-aspartate + phosphate; Xref=Rhea:RHEA:20013, ChEBI:CHEBI:15378, ChEBI:CHEBI:29991, ChEBI:CHEBI:32814, ChEBI:CHEBI:43474, ChEBI:CHEBI:58228; EC=2.1.3.2; Evidence={ECO:0000256|ARBA:ARBA00001363, ECO:0000256|HAMAP-Rule:MF_00001};	NA	NA	2.1.3.2	NA	NA	NA	NA	PATHWAY: Pyrimidine metabolism; UMP biosynthesis via de novo pathway; (S)-dihydroorotate from bicarbonate: step 2/3. {ECO:0000256|ARBA:ARBA00004852, ECO:0000256|HAMAP-Rule:MF_00001}.	NA	NA	RHEA:20013	NA	NA
346	UniRef90_R5TSK1	0	ACVD	IBD	0	0	0	0	R5TSK1	R5TSK1_9FIRM	unreviewed	Ion-translocating oxidoreductase complex subunit A (EC 7.-.-.-) (Rnf electron transport complex subunit A)	rnfA BN481_01555	[Ruminococcus] gnavus CAG:126	191	1263106	cellular organisms, Bacteria, Terrabacteria group, Firmicutes, Clostridia, Clostridiales, Ruminococcaceae, Ruminococcus, environmental samples, [Ruminococcus] gnavus CAG:126	NA	ACVD-IBD	1	R5TSK1_9FIRM	NA	NA	NA	NA	NA	NA	NA	NA	7.-.-.-	FUNCTION: Part of a membrane-bound complex that couples electron transfer with translocation of ions across the membrane. {ECO:0000256|HAMAP-Rule:MF_00459}.	NA	NA	NA	NA	NA	NA	NA	NA	NA
347	UniRef90_R5TSL4	0	ACVD	IBD	0	0	0	0	R5TSL4	R5TSL4_9FIRM	unreviewed	Uncharacterized protein	BN481_01570	[Ruminococcus] gnavus CAG:126	478	1263106	cellular organisms, Bacteria, Terrabacteria group, Firmicutes, Clostridia, Clostridiales, Ruminococcaceae, Ruminococcus, environmental samples, [Ruminococcus] gnavus CAG:126	NA	ACVD-IBD	1	R5TSL4_9FIRM	NA	NA	NA	NA	NA	NA	NA	NA	NA	NA	NA	NA	NA	NA	NA	NA	NA	NA	NA
348	UniRef90_R5TSM6	0	ACVD	IBD	0	0	0	0	R5TSM6	R5TSM6_9FIRM	unreviewed	Phospho-2-dehydro-3-deoxyheptonate aldolase (EC 2.5.1.54)	BN481_01522	[Ruminococcus] gnavus CAG:126	343	1263106	cellular organisms, Bacteria, Terrabacteria group, Firmicutes, Clostridia, Clostridiales, Ruminococcaceae, Ruminococcus, environmental samples, [Ruminococcus] gnavus CAG:126	NA	ACVD-IBD	1	R5TSM6_9FIRM	NA	NA	NA	NA	NA	CATALYTIC ACTIVITY: Reaction=D-erythrose 4-phosphate + H2O + phosphoenolpyruvate = 7-phospho-2-dehydro-3-deoxy-D-arabino-heptonate + phosphate; Xref=Rhea:RHEA:14717, ChEBI:CHEBI:15377, ChEBI:CHEBI:16897, ChEBI:CHEBI:43474, ChEBI:CHEBI:58394, ChEBI:CHEBI:58702; EC=2.5.1.54; Evidence={ECO:0000256|ARBA:ARBA00001370, ECO:0000256|PIRNR:PIRNR001361};	NA	NA	2.5.1.54	FUNCTION: Stereospecific condensation of phosphoenolpyruvate (PEP) and D-erythrose-4-phosphate (E4P) giving rise to 3-deoxy-D-arabino-heptulosonate-7-phosphate (DAHP). {ECO:0000256|ARBA:ARBA00003726, ECO:0000256|PIRNR:PIRNR001361}.	NA	NA	NA	PATHWAY: Metabolic intermediate biosynthesis; chorismate biosynthesis; chorismate from D-erythrose 4-phosphate and phosphoenolpyruvate: step 1/7. {ECO:0000256|ARBA:ARBA00004688, ECO:0000256|PIRNR:PIRNR001361}.	NA	NA	RHEA:14717	NA	NA
349	UniRef90_R5TSN7	0	ACVD	IBD	0	0	0	0	R5TSN7	R5TSN7_9FIRM	unreviewed	DNA-directed RNA polymerase subunit omega (RNAP omega subunit) (EC 2.7.7.6) (RNA polymerase omega subunit) (Transcriptase subunit omega)	rpoZ BN481_01537	[Ruminococcus] gnavus CAG:126	81	1263106	cellular organisms, Bacteria, Terrabacteria group, Firmicutes, Clostridia, Clostridiales, Ruminococcaceae, Ruminococcus, environmental samples, [Ruminococcus] gnavus CAG:126	NA	ACVD-IBD	1	R5TSN7_9FIRM	NA	NA	NA	NA	NA	CATALYTIC ACTIVITY: Reaction=a ribonucleoside 5'-triphosphate + RNA(n) = diphosphate + RNA(n+1); Xref=Rhea:RHEA:21248, Rhea:RHEA-COMP:11128, Rhea:RHEA-COMP:11129, ChEBI:CHEBI:33019, ChEBI:CHEBI:61557, ChEBI:CHEBI:83400; EC=2.7.7.6; Evidence={ECO:0000256|ARBA:ARBA00000097, ECO:0000256|HAMAP-Rule:MF_00366};	NA	NA	2.7.7.6	FUNCTION: Promotes RNA polymerase assembly. Latches the N- and C-terminal regions of the beta' subunit thereby facilitating its interaction with the beta and alpha subunits. {ECO:0000256|ARBA:ARBA00002706, ECO:0000256|HAMAP-Rule:MF_00366}.	NA	NA	NA	NA	NA	NA	RHEA:21248	NA	NA
350	UniRef90_R5TTG7	0	ACVD	IBD	0	0	0	0	R5TTG7	R5TTG7_9FIRM	unreviewed	tRNA-2-methylthio-N(6)-dimethylallyladenosine synthase (EC 2.8.4.3) ((Dimethylallyl)adenosine tRNA methylthiotransferase MiaB) (tRNA-i(6)A37 methylthiotransferase)	miaB BN481_01839	[Ruminococcus] gnavus CAG:126	494	1263106	cellular organisms, Bacteria, Terrabacteria group, Firmicutes, Clostridia, Clostridiales, Ruminococcaceae, Ruminococcus, environmental samples, [Ruminococcus] gnavus CAG:126	NA	ACVD-IBD	1	R5TTG7_9FIRM	NA	NA	NA	NA	NA	CATALYTIC ACTIVITY: Reaction=[sulfur carrier]-SH + AH2 + N(6)-dimethylallyladenosine(37) in tRNA + 2 S-adenosyl-L-methionine = 2-methylsulfanyl-N(6)-dimethylallyladenosine(37) in tRNA + 5'-deoxyadenosine + [sulfur carrier]-H + A + 2 H(+) + L-methionine + S-adenosyl-L-homocysteine; Xref=Rhea:RHEA:37067, Rhea:RHEA-COMP:10375, Rhea:RHEA-COMP:10376, Rhea:RHEA-COMP:14737, Rhea:RHEA-COMP:14739, ChEBI:C…	COFACTOR: Name=[4Fe-4S] cluster; Xref=ChEBI:CHEBI:49883; Evidence={ECO:0000256|HAMAP-Rule:MF_01864}; Note=Binds 2 [4Fe-4S] clusters. One cluster is coordinated with 3 cysteines and an exchangeable S-adenosyl-L-methionine. {ECO:0000256|HAMAP-Rule:MF_01864};	NA	2.8.4.3	FUNCTION: Catalyzes the methylthiolation of N6-(dimethylallyl)adenosine (i(6)A), leading to the formation of 2-methylthio-N6-(dimethylallyl)adenosine (ms(2)i(6)A) at position 37 in tRNAs that read codons beginning with uridine. {ECO:0000256|ARBA:ARBA00003234, ECO:0000256|HAMAP-Rule:MF_01864}.	NA	METAL 62; /note="Iron-sulfur (4Fe-4S)"; /evidence="ECO:0000256|HAMAP-Rule:MF_01864"; METAL 98; /note="Iron-sulfur (4Fe-4S)"; /evidence="ECO:0000256|HAMAP-Rule:MF_01864"; METAL 132; /note="Iron-sulfur (4Fe-4S)"; /evidence="ECO:0000256|HAMAP-Rule:MF_01864"; METAL 208; /note="Iron-sulfur (4Fe-4S-S-AdoMet)"; /evidence="ECO:0000256|HAMAP-Rule:MF_01864"; METAL 212; /note="Iron-sulfur (4Fe-4S-S-AdoMet)"…	NA	NA	NA	NA	RHEA:37067	NA	NA
351	UniRef90_R5TTH1	0	ACVD	IBD	0	0	0	0	R5TTH1	R5TTH1_9FIRM	unreviewed	Aluminum resistance protein	BN481_01844	[Ruminococcus] gnavus CAG:126	433	1263106	cellular organisms, Bacteria, Terrabacteria group, Firmicutes, Clostridia, Clostridiales, Ruminococcaceae, Ruminococcus, environmental samples, [Ruminococcus] gnavus CAG:126	NA	ACVD-IBD	1	R5TTH1_9FIRM	NA	NA	NA	NA	NA	NA	NA	NA	NA	NA	NA	NA	NA	NA	NA	NA	NA	NA	NA
352	UniRef90_R5TTX9	0	ACVD	IBD	0	0	0	0	R5TTX9	R5TTX9_9FIRM	unreviewed	GMP synthase [glutamine-hydrolyzing] (EC 6.3.5.2) (GMP synthetase) (Glutamine amidotransferase)	guaA BN481_01990	[Ruminococcus] gnavus CAG:126	515	1263106	cellular organisms, Bacteria, Terrabacteria group, Firmicutes, Clostridia, Clostridiales, Ruminococcaceae, Ruminococcus, environmental samples, [Ruminococcus] gnavus CAG:126	NA	ACVD-IBD	1	R5TTX9_9FIRM	NA	ACT_SITE 82; /note="Nucleophile"; /evidence="ECO:0000256|HAMAP-Rule:MF_00344, ECO:0000256|PROSITE-ProRule:PRU00605"; ACT_SITE 170; /evidence="ECO:0000256|HAMAP-Rule:MF_00344, ECO:0000256|PROSITE-ProRule:PRU00605"; ACT_SITE 172; /evidence="ECO:0000256|HAMAP-Rule:MF_00344, ECO:0000256|PROSITE-ProRule:PRU00605"	NA	NA	NA	CATALYTIC ACTIVITY: Reaction=ATP + H2O + L-glutamine + XMP = AMP + diphosphate + GMP + 2 H(+) + L-glutamate; Xref=Rhea:RHEA:11680, ChEBI:CHEBI:15377, ChEBI:CHEBI:15378, ChEBI:CHEBI:29985, ChEBI:CHEBI:30616, ChEBI:CHEBI:33019, ChEBI:CHEBI:57464, ChEBI:CHEBI:58115, ChEBI:CHEBI:58359, ChEBI:CHEBI:456215; EC=6.3.5.2; Evidence={ECO:0000256|ARBA:ARBA00001592, ECO:0000256|HAMAP-Rule:MF_00344};	NA	NA	6.3.5.2	FUNCTION: Catalyzes the synthesis of GMP from XMP. {ECO:0000256|ARBA:ARBA00002332, ECO:0000256|HAMAP-Rule:MF_00344}.	NA	NA	NP_BIND 224..230; /note="ATP"; /evidence="ECO:0000256|PROSITE-ProRule:PRU00886"	PATHWAY: Purine metabolism; GMP biosynthesis; GMP from XMP (L-Gln route): step 1/1. {ECO:0000256|ARBA:ARBA00005153, ECO:0000256|HAMAP-Rule:MF_00344}.	NA	NA	RHEA:11680	NA	NA
353	UniRef90_R5TUD3	0	ACVD	IBD	0	0	0	0	R5TUD3	R5TUD3_9FIRM	unreviewed	Pyridine nucleotide-disulfide oxidoreductase	BN481_02132	[Ruminococcus] gnavus CAG:126	424	1263106	cellular organisms, Bacteria, Terrabacteria group, Firmicutes, Clostridia, Clostridiales, Ruminococcaceae, Ruminococcus, environmental samples, [Ruminococcus] gnavus CAG:126	NA	ACVD-IBD	1	R5TUD3_9FIRM	NA	NA	NA	NA	NA	NA	NA	NA	NA	NA	NA	NA	NA	NA	NA	NA	NA	NA	NA
354	UniRef90_R5TUF2	0	ACVD	IBD	0	0	0	0	R5TUF2	R5TUF2_9FIRM	unreviewed	Ribosome-binding ATPase YchF	ychF BN481_02152	[Ruminococcus] gnavus CAG:126	365	1263106	cellular organisms, Bacteria, Terrabacteria group, Firmicutes, Clostridia, Clostridiales, Ruminococcaceae, Ruminococcus, environmental samples, [Ruminococcus] gnavus CAG:126	NA	ACVD-IBD	1	R5TUF2_9FIRM	NA	NA	NA	NA	NA	NA	NA	NA	NA	FUNCTION: ATPase that binds to both the 70S ribosome and the 50S ribosomal subunit in a nucleotide-independent manner. {ECO:0000256|HAMAP-Rule:MF_00944}.	NA	NA	NP_BIND 10..15; /note="ATP"; /evidence="ECO:0000256|HAMAP-Rule:MF_00944"	NA	NA	NA	NA	NA	NA
355	UniRef90_R5TVB1	0	ACVD	IBD	0	0	0	0	R5TVB1	R5TVB1_9FIRM	unreviewed	RelA_SpoT domain-containing protein	BN481_02467	[Ruminococcus] gnavus CAG:126	243	1263106	cellular organisms, Bacteria, Terrabacteria group, Firmicutes, Clostridia, Clostridiales, Ruminococcaceae, Ruminococcus, environmental samples, [Ruminococcus] gnavus CAG:126	NA	ACVD-IBD	1	R5TVB1_9FIRM	NA	NA	NA	NA	NA	NA	NA	NA	NA	NA	NA	NA	NA	PATHWAY: Purine metabolism; ppGpp biosynthesis; ppGpp from GTP: step 1/2. {ECO:0000256|ARBA:ARBA00004976}.	NA	NA	NA	NA	NA
356	UniRef90_R5TVP6	0	ACVD	IBD	0	0	0	0	R5TVP6	R5TVP6_9FIRM	unreviewed	Phosphate transport system permease protein PstA	BN481_02579	[Ruminococcus] gnavus CAG:126	286	1263106	cellular organisms, Bacteria, Terrabacteria group, Firmicutes, Clostridia, Clostridiales, Ruminococcaceae, Ruminococcus, environmental samples, [Ruminococcus] gnavus CAG:126	NA	ACVD-IBD	1	R5TVP6_9FIRM	NA	NA	NA	NA	NA	NA	NA	NA	NA	NA	NA	NA	NA	NA	NA	NA	NA	NA	NA
357	UniRef90_R5TVT2	0	ACVD	IBD	0	0	0	0	R5TVT2	R5TVT2_9FIRM	unreviewed	Nicotinate phosphoribosyltransferase (EC 6.3.4.21)	BN481_00255	[Ruminococcus] gnavus CAG:126	482	1263106	cellular organisms, Bacteria, Terrabacteria group, Firmicutes, Clostridia, Clostridiales, Ruminococcaceae, Ruminococcus, environmental samples, [Ruminococcus] gnavus CAG:126	NA	ACVD-IBD	1	R5TVT2_9FIRM	NA	NA	NA	NA	NA	CATALYTIC ACTIVITY: Reaction=5-phospho-alpha-D-ribose 1-diphosphate + ATP + H2O + nicotinate = ADP + diphosphate + nicotinate beta-D-ribonucleotide + phosphate; Xref=Rhea:RHEA:36163, ChEBI:CHEBI:15377, ChEBI:CHEBI:30616, ChEBI:CHEBI:32544, ChEBI:CHEBI:33019, ChEBI:CHEBI:43474, ChEBI:CHEBI:57502, ChEBI:CHEBI:58017, ChEBI:CHEBI:456216; EC=6.3.4.21; Evidence={ECO:0000256|ARBA:ARBA00001240, ECO:00002…	NA	NA	6.3.4.21	FUNCTION: Catalyzes the first step in the biosynthesis of NAD from nicotinic acid, the ATP-dependent synthesis of beta-nicotinate D-ribonucleotide from nicotinate and 5-phospho-D-ribose 1-phosphate. {ECO:0000256|RuleBase:RU365100}.	NA	NA	NA	PATHWAY: Cofactor biosynthesis; NAD(+) biosynthesis; nicotinate D-ribonucleotide from nicotinate: step 1/1. {ECO:0000256|ARBA:ARBA00004952, ECO:0000256|RuleBase:RU365100}.	NA	NA	RHEA:36163	NA	NA
358	UniRef90_R5TWF3	0	ACVD	IBD	0	0	0	0	R5TWF3	R5TWF3_9FIRM	unreviewed	Glyceraldehyde-3-phosphate dehydrogenase (EC 1.2.1.-)	BN481_00467	[Ruminococcus] gnavus CAG:126	347	1263106	cellular organisms, Bacteria, Terrabacteria group, Firmicutes, Clostridia, Clostridiales, Ruminococcaceae, Ruminococcus, environmental samples, [Ruminococcus] gnavus CAG:126	NA	ACVD-IBD	1	R5TWF3_9FIRM	NA	ACT_SITE 163; /note="Nucleophile"; /evidence="ECO:0000256|PIRSR:PIRSR000149-1"	NA	BINDING 44; /note="NAD"; /evidence="ECO:0000256|PIRSR:PIRSR000149-3"; BINDING 132; /note="NAD"; /evidence="ECO:0000256|PIRSR:PIRSR000149-3"; BINDING 193; /note="Glyceraldehyde 3-phosphate"; /evidence="ECO:0000256|PIRSR:PIRSR000149-2"; BINDING 246; /note="Glyceraldehyde 3-phosphate"; /evidence="ECO:0000256|PIRSR:PIRSR000149-2"; BINDING 328; /note="NAD"; /evidence="ECO:0000256|PIRSR:PIRSR000149-3"	NA	NA	NA	NA	1.2.1.-	NA	NA	NA	NP_BIND 22..23; /note="NAD"; /evidence="ECO:0000256|PIRSR:PIRSR000149-3"	NA	NA	NA	NA	SITE 190; /note="Activates thiol group during catalysis"; /evidence="ECO:0000256|PIRSR:PIRSR000149-4"	NA
359	UniRef90_R5TWU6	0	ACVD	IBD	0	0	0	0	R5TWU6	R5TWU6_9FIRM	unreviewed	RNA polymerase sigma factor	BN481_00625	[Ruminococcus] gnavus CAG:126	246	1263106	cellular organisms, Bacteria, Terrabacteria group, Firmicutes, Clostridia, Clostridiales, Ruminococcaceae, Ruminococcus, environmental samples, [Ruminococcus] gnavus CAG:126	NA	ACVD-IBD	1	R5TWU6_9FIRM	NA	NA	NA	NA	NA	NA	NA	NA	NA	FUNCTION: Sigma factors are initiation factors that promote the attachment of RNA polymerase to specific initiation sites and are then released. {ECO:0000256|RuleBase:RU362124}.	NA	NA	NA	NA	NA	NA	NA	NA	NA
360	UniRef90_R5TWV7	0	ACVD	0	0	0	0	T2D	R5TWV7	R5TWV7_9CLOT	unreviewed	Sulfurtransferase TusA-like protein	BN544_03672	Clostridium hathewayi CAG:224	71	1263067	cellular organisms, Bacteria, Terrabacteria group, Firmicutes, Clostridia, Clostridiales, Clostridiaceae, Clostridium, environmental samples, Clostridium hathewayi CAG:224	NA	ACVD-T2D	1	R5TWV7_9CLOT	NA	NA	NA	NA	NA	NA	NA	NA	NA	NA	NA	NA	NA	NA	NA	NA	NA	NA	NA
361	UniRef90_R5TXJ6	0	ACVD	IBD	0	0	0	0	R5TXJ6	R5TXJ6_9FIRM	unreviewed	ATP phosphoribosyltransferase (ATP-PRT) (ATP-PRTase) (EC 2.4.2.17)	hisG BN481_00859	[Ruminococcus] gnavus CAG:126	216	1263106	cellular organisms, Bacteria, Terrabacteria group, Firmicutes, Clostridia, Clostridiales, Ruminococcaceae, Ruminococcus, environmental samples, [Ruminococcus] gnavus CAG:126	NA	ACVD-IBD	1	R5TXJ6_9FIRM	NA	NA	NA	NA	NA	CATALYTIC ACTIVITY: Reaction=1-(5-phospho-beta-D-ribosyl)-ATP + diphosphate = 5-phospho-alpha-D-ribose 1-diphosphate + ATP; Xref=Rhea:RHEA:18473, ChEBI:CHEBI:30616, ChEBI:CHEBI:33019, ChEBI:CHEBI:58017, ChEBI:CHEBI:73183; EC=2.4.2.17; Evidence={ECO:0000256|ARBA:ARBA00000915, ECO:0000256|HAMAP-Rule:MF_01018};	NA	NA	2.4.2.17	FUNCTION: Catalyzes the condensation of ATP and 5-phosphoribose 1-diphosphate to form N'-(5'-phosphoribosyl)-ATP (PR-ATP). Has a crucial role in the pathway because the rate of histidine biosynthesis seems to be controlled primarily by regulation of HisG enzymatic activity. {ECO:0000256|HAMAP-Rule:MF_01018}.	NA	NA	NA	PATHWAY: Amino-acid biosynthesis; L-histidine biosynthesis; L-histidine from 5-phospho-alpha-D-ribose 1-diphosphate: step 1/9. {ECO:0000256|ARBA:ARBA00004667, ECO:0000256|HAMAP-Rule:MF_01018}.	NA	NA	RHEA:18473	NA	NA
362	UniRef90_R5TXM2	0	ACVD	IBD	0	0	0	0	R5TXM2	R5TXM2_9FIRM	unreviewed	Fe-ADH domain-containing protein	BN481_00899	[Ruminococcus] gnavus CAG:126	365	1263106	cellular organisms, Bacteria, Terrabacteria group, Firmicutes, Clostridia, Clostridiales, Ruminococcaceae, Ruminococcus, environmental samples, [Ruminococcus] gnavus CAG:126	NA	ACVD-IBD	1	R5TXM2_9FIRM	NA	NA	NA	BINDING 121; /note="Substrate"; /evidence="ECO:0000256|PIRSR:PIRSR000112-2"; BINDING 125; /note="NAD"; /evidence="ECO:0000256|PIRSR:PIRSR000112-3"; BINDING 127; /note="NAD; via carbonyl oxygen"; /evidence="ECO:0000256|PIRSR:PIRSR000112-3"; BINDING 131; /note="NAD"; /evidence="ECO:0000256|PIRSR:PIRSR000112-3"; BINDING 171; /note="Substrate"; /evidence="ECO:0000256|PIRSR:PIRSR000112-2"; BINDING 254…	NA	NA	COFACTOR: Name=Zn(2+); Xref=ChEBI:CHEBI:29105; Evidence={ECO:0000256|PIRSR:PIRSR000112-1}; Note=Binds 1 zinc ion per subunit. {ECO:0000256|PIRSR:PIRSR000112-1};	NA	NA	NA	NA	METAL 171; /note="Zinc; catalytic"; /evidence="ECO:0000256|PIRSR:PIRSR000112-1"; METAL 254; /note="Zinc; catalytic"; /evidence="ECO:0000256|PIRSR:PIRSR000112-1"; METAL 271; /note="Zinc; catalytic"; /evidence="ECO:0000256|PIRSR:PIRSR000112-1"	NP_BIND 94..98; /note="NAD"; /evidence="ECO:0000256|PIRSR:PIRSR000112-3"; NP_BIND 116..119; /note="NAD"; /evidence="ECO:0000256|PIRSR:PIRSR000112-3"	NA	NA	NA	NA	NA	NA
363	UniRef90_R5TXV6	0	ACVD	IBD	0	0	0	0	R5TXV6	R5TXV6_9FIRM	unreviewed	Dihydroorotate dehydrogenase (DHOD) (DHODase) (DHOdehase) (EC 1.3.-.-)	pyrD BN481_00994	[Ruminococcus] gnavus CAG:126	300	1263106	cellular organisms, Bacteria, Terrabacteria group, Firmicutes, Clostridia, Clostridiales, Ruminococcaceae, Ruminococcus, environmental samples, [Ruminococcus] gnavus CAG:126	NA	ACVD-IBD	1	R5TXV6_9FIRM	NA	ACT_SITE 128; /note="Nucleophile"; /evidence="ECO:0000256|HAMAP-Rule:MF_00224"	NA	BINDING 20; /note="FMN"; /evidence="ECO:0000256|HAMAP-Rule:MF_00224"; BINDING 44; /note="Substrate"; /evidence="ECO:0000256|HAMAP-Rule:MF_00224"; BINDING 98; /note="FMN"; /evidence="ECO:0000256|HAMAP-Rule:MF_00224"; BINDING 125; /note="FMN"; /evidence="ECO:0000256|HAMAP-Rule:MF_00224"; BINDING 125; /note="Substrate"; /evidence="ECO:0000256|HAMAP-Rule:MF_00224"; BINDING 163; /note="FMN"; /evidence…	NA	CATALYTIC ACTIVITY: Reaction=(S)-dihydroorotate + A = AH2 + orotate; Xref=Rhea:RHEA:18073, ChEBI:CHEBI:13193, ChEBI:CHEBI:17499, ChEBI:CHEBI:30839, ChEBI:CHEBI:30864; Evidence={ECO:0000256|HAMAP-Rule:MF_00224};	COFACTOR: Name=FMN; Xref=ChEBI:CHEBI:58210; Evidence={ECO:0000256|HAMAP-Rule:MF_00224}; Note=Binds 1 FMN per subunit. {ECO:0000256|HAMAP-Rule:MF_00224};	NA	1.3.-.-	FUNCTION: Catalyzes the conversion of dihydroorotate to orotate. {ECO:0000256|HAMAP-Rule:MF_00224}.	NA	NA	NP_BIND 44..45; /note="FMN"; /evidence="ECO:0000256|HAMAP-Rule:MF_00224"; NP_BIND 241..242; /note="FMN"; /evidence="ECO:0000256|HAMAP-Rule:MF_00224"; NP_BIND 263..264; /note="FMN"; /evidence="ECO:0000256|HAMAP-Rule:MF_00224"	PATHWAY: Pyrimidine metabolism; UMP biosynthesis via de novo pathway. {ECO:0000256|ARBA:ARBA00004725, ECO:0000256|HAMAP-Rule:MF_00224}.	NA	NA	RHEA:18073	NA	NA
364	UniRef90_R5TY08	0	ACVD	IBD	0	0	0	0	R5TY08	R5TY08_9FIRM	unreviewed	Ribosomal RNA large subunit methyltransferase H (EC 2.1.1.177) (23S rRNA (pseudouridine1915-N3)-methyltransferase) (23S rRNA m3Psi1915 methyltransferase) (rRNA (pseudouridine-N3-)-methyltransferase RlmH)	rlmH BN481_01049	[Ruminococcus] gnavus CAG:126	159	1263106	cellular organisms, Bacteria, Terrabacteria group, Firmicutes, Clostridia, Clostridiales, Ruminococcaceae, Ruminococcus, environmental samples, [Ruminococcus] gnavus CAG:126	NA	ACVD-IBD	1	R5TY08_9FIRM	NA	NA	NA	BINDING 76; /note="S-adenosyl-L-methionine; via carbonyl oxygen"; /evidence="ECO:0000256|HAMAP-Rule:MF_00658"; BINDING 108; /note="S-adenosyl-L-methionine; via amide nitrogen"; /evidence="ECO:0000256|HAMAP-Rule:MF_00658"	NA	CATALYTIC ACTIVITY: Reaction=pseudouridine(1915) in 23S rRNA + S-adenosyl-L-methionine = H(+) + N(3)-methylpseudouridine(1915) in 23S rRNA + S-adenosyl-L-homocysteine; Xref=Rhea:RHEA:42752, Rhea:RHEA-COMP:10221, Rhea:RHEA-COMP:10222, ChEBI:CHEBI:15378, ChEBI:CHEBI:57856, ChEBI:CHEBI:59789, ChEBI:CHEBI:65314, ChEBI:CHEBI:74486; EC=2.1.1.177; Evidence={ECO:0000256|HAMAP-Rule:MF_00658};	NA	NA	2.1.1.177	FUNCTION: Specifically methylates the pseudouridine at position 1915 (m3Psi1915) in 23S rRNA. {ECO:0000256|HAMAP-Rule:MF_00658}.	NA	NA	NA	NA	NA	NA	RHEA:42752	NA	NA
365	UniRef90_R5TY94	0	ACVD	IBD	0	0	0	0	R5TY94	R5TY94_9FIRM	unreviewed	Phosphoribosyl pyrophosphate synthase	BN481_01139	[Ruminococcus] gnavus CAG:126	394	1263106	cellular organisms, Bacteria, Terrabacteria group, Firmicutes, Clostridia, Clostridiales, Ruminococcaceae, Ruminococcus, environmental samples, [Ruminococcus] gnavus CAG:126	NA	ACVD-IBD	1	R5TY94_9FIRM	NA	NA	NA	NA	NA	NA	NA	NA	NA	NA	NA	NA	NA	NA	NA	NA	NA	NA	NA
366	UniRef90_R5U3C4	CRC	ACVD	IBD	0	0	0	0	R5U3C4	R5U3C4_9CLOT	unreviewed	L-threonine 3-dehydrogenase (TDH) (EC 1.1.1.103)	tdh BN544_01515	Clostridium hathewayi CAG:224	351	1263067	cellular organisms, Bacteria, Terrabacteria group, Firmicutes, Clostridia, Clostridiales, Clostridiaceae, Clostridium, environmental samples, Clostridium hathewayi CAG:224	NA	ACVD-IBD-CRC	1	R5U3C4_9CLOT	NA	ACT_SITE 45; /note="Charge relay system"; /evidence="ECO:0000256|HAMAP-Rule:MF_00627"; ACT_SITE 48; /note="Charge relay system"; /evidence="ECO:0000256|HAMAP-Rule:MF_00627"	NA	BINDING 180; /note="NAD; via amide nitrogen"; /evidence="ECO:0000256|HAMAP-Rule:MF_00627"; BINDING 200; /note="NAD"; /evidence="ECO:0000256|HAMAP-Rule:MF_00627"; BINDING 205; /note="NAD"; /evidence="ECO:0000256|HAMAP-Rule:MF_00627"	NA	CATALYTIC ACTIVITY: Reaction=L-threonine + NAD(+) = (2S)-2-amino-3-oxobutanoate + H(+) + NADH; Xref=Rhea:RHEA:13161, ChEBI:CHEBI:15378, ChEBI:CHEBI:57540, ChEBI:CHEBI:57926, ChEBI:CHEBI:57945, ChEBI:CHEBI:78948; EC=1.1.1.103; Evidence={ECO:0000256|HAMAP-Rule:MF_00627};	COFACTOR: Name=Zn(2+); Xref=ChEBI:CHEBI:29105; Evidence={ECO:0000256|HAMAP-Rule:MF_00627}; Note=Binds 2 Zn(2+) ions per subunit. {ECO:0000256|HAMAP-Rule:MF_00627};	NA	1.1.1.103	FUNCTION: Catalyzes the NAD(+)-dependent oxidation of L-threonine to 2-amino-3-ketobutyrate. {ECO:0000256|HAMAP-Rule:MF_00627}.	NA	METAL 43; /note="Zinc 1; catalytic"; /evidence="ECO:0000256|HAMAP-Rule:MF_00627"; METAL 68; /note="Zinc 1; via tele nitrogen; catalytic"; /evidence="ECO:0000256|HAMAP-Rule:MF_00627"; METAL 69; /note="Zinc 1; catalytic"; /evidence="ECO:0000256|HAMAP-Rule:MF_00627"; METAL 98; /note="Zinc 2"; /evidence="ECO:0000256|HAMAP-Rule:MF_00627"; METAL 101; /note="Zinc 2"; /evidence="ECO:0000256|HAMAP-Rule:MF…	NP_BIND 267..269; /note="NAD"; /evidence="ECO:0000256|HAMAP-Rule:MF_00627"; NP_BIND 291..292; /note="NAD"; /evidence="ECO:0000256|HAMAP-Rule:MF_00627"	PATHWAY: Amino-acid degradation; L-threonine degradation via oxydo-reductase pathway; glycine from L-threonine: step 1/2. {ECO:0000256|HAMAP-Rule:MF_00627}.	NA	NA	RHEA:13161	SITE 153; /note="Important for catalytic activity for the proton relay mechanism but does not participate directly in the coordination of zinc atom"; /evidence="ECO:0000256|HAMAP-Rule:MF_00627"	NA
367	UniRef90_R5U4Z1	0	ACVD	IBD	0	0	0	0	R5U4Z1	R5U4Z1_9FIRM	unreviewed	Formate--tetrahydrofolate ligase (EC 6.3.4.3) (Formyltetrahydrofolate synthetase) (FHS) (FTHFS)	fhs BN481_00073	[Ruminococcus] gnavus CAG:126	557	1263106	cellular organisms, Bacteria, Terrabacteria group, Firmicutes, Clostridia, Clostridiales, Ruminococcaceae, Ruminococcus, environmental samples, [Ruminococcus] gnavus CAG:126	NA	ACVD-IBD	1	R5U4Z1_9FIRM	NA	NA	NA	NA	NA	CATALYTIC ACTIVITY: Reaction=(6S)-5,6,7,8-tetrahydrofolate + ATP + formate = (6S)-10-formyltetrahydrofolate + ADP + phosphate; Xref=Rhea:RHEA:20221, ChEBI:CHEBI:15740, ChEBI:CHEBI:30616, ChEBI:CHEBI:43474, ChEBI:CHEBI:57453, ChEBI:CHEBI:57454, ChEBI:CHEBI:456216; EC=6.3.4.3; Evidence={ECO:0000256|ARBA:ARBA00000508, ECO:0000256|HAMAP-Rule:MF_01543};	NA	NA	6.3.4.3	NA	NA	NA	NP_BIND 66..73; /note="ATP"; /evidence="ECO:0000256|HAMAP-Rule:MF_01543"	PATHWAY: One-carbon metabolism; tetrahydrofolate interconversion. {ECO:0000256|ARBA:ARBA00004777, ECO:0000256|HAMAP-Rule:MF_01543}.	NA	NA	RHEA:20221	NA	NA
368	UniRef90_R5U5Z3	0	ACVD	IBD	0	0	0	0	R5U5Z3	R5U5Z3_9FIRM	unreviewed	1-deoxy-D-xylulose-5-phosphate synthase (EC 2.2.1.7)	BN481_00130	[Ruminococcus] gnavus CAG:126	585	1263106	cellular organisms, Bacteria, Terrabacteria group, Firmicutes, Clostridia, Clostridiales, Ruminococcaceae, Ruminococcus, environmental samples, [Ruminococcus] gnavus CAG:126	NA	ACVD-IBD	1	NA	NA	NA	NA	NA	NA	NA	NA	NA	NA	NA	NA	NA	NA	NA	NA	NA	NA	NA	NA
369	UniRef90_R5U610	0	ACVD	IBD	0	0	0	0	R5U610	R5U610_9FIRM	unreviewed	Uncharacterized protein	BN481_01856	[Ruminococcus] gnavus CAG:126	69	1263106	cellular organisms, Bacteria, Terrabacteria group, Firmicutes, Clostridia, Clostridiales, Ruminococcaceae, Ruminococcus, environmental samples, [Ruminococcus] gnavus CAG:126	NA	ACVD-IBD	1	R5U610_9FIRM	NA	NA	NA	NA	NA	NA	NA	NA	NA	NA	NA	NA	NA	NA	NA	NA	NA	NA	NA
370	UniRef90_R5U619	0	ACVD	IBD	0	0	0	0	R5U619	R5U619_9FIRM	unreviewed	Uncharacterized protein	BN481_01871	[Ruminococcus] gnavus CAG:126	358	1263106	cellular organisms, Bacteria, Terrabacteria group, Firmicutes, Clostridia, Clostridiales, Ruminococcaceae, Ruminococcus, environmental samples, [Ruminococcus] gnavus CAG:126	NA	ACVD-IBD	1	R5U619_9FIRM	NA	NA	NA	NA	NA	NA	NA	NA	NA	FUNCTION: Site-specific tyrosine recombinase, which acts by catalyzing the cutting and rejoining of the recombining DNA molecules. {ECO:0000256|ARBA:ARBA00003283}.	NA	NA	NA	NA	NA	NA	NA	NA	NA
371	UniRef90_R5U6Z5	0	ACVD	IBD	0	0	0	0	R5U6Z5	R5U6Z5_9FIRM	unreviewed	Glycerol kinase (EC 2.7.1.30) (ATP:glycerol 3-phosphotransferase) (Glycerokinase) (GK)	glpK BN481_02134	[Ruminococcus] gnavus CAG:126	500	1263106	cellular organisms, Bacteria, Terrabacteria group, Firmicutes, Clostridia, Clostridiales, Ruminococcaceae, Ruminococcus, environmental samples, [Ruminococcus] gnavus CAG:126	NA	ACVD-IBD	1	R5U6Z5_9FIRM	NA	NA	ACTIVITY REGULATION: Activated by phosphorylation and inhibited by fructose 1,6-bisphosphate (FBP). {ECO:0000256|HAMAP-Rule:MF_00186}.	BINDING 12; /note="Substrate"; /evidence="ECO:0000256|HAMAP-Rule:MF_00186"; BINDING 16; /note="ATP"; /evidence="ECO:0000256|HAMAP-Rule:MF_00186"; BINDING 134; /note="Substrate"; /evidence="ECO:0000256|HAMAP-Rule:MF_00186"; BINDING 265; /note="ATP"; /evidence="ECO:0000256|HAMAP-Rule:MF_00186"; BINDING 308; /note="ATP; via carbonyl oxygen"; /evidence="ECO:0000256|HAMAP-Rule:MF_00186"; BINDING 312; …	NA	CATALYTIC ACTIVITY: Reaction=ATP + glycerol = ADP + H(+) + sn-glycerol 3-phosphate; Xref=Rhea:RHEA:21644, ChEBI:CHEBI:15378, ChEBI:CHEBI:17754, ChEBI:CHEBI:30616, ChEBI:CHEBI:57597, ChEBI:CHEBI:456216; EC=2.7.1.30; Evidence={ECO:0000256|ARBA:ARBA00001373, ECO:0000256|HAMAP-Rule:MF_00186};	NA	NA	2.7.1.30	FUNCTION: Key enzyme in the regulation of glycerol uptake and metabolism. Catalyzes the phosphorylation of glycerol to yield sn-glycerol 3-phosphate. {ECO:0000256|HAMAP-Rule:MF_00186}.	NA	NA	NP_BIND 12..14; /note="ATP"; /evidence="ECO:0000256|HAMAP-Rule:MF_00186"; NP_BIND 409..413; /note="ATP"; /evidence="ECO:0000256|HAMAP-Rule:MF_00186"	PATHWAY: Polyol metabolism; glycerol degradation via glycerol kinase pathway; sn-glycerol 3-phosphate from glycerol: step 1/1. {ECO:0000256|HAMAP-Rule:MF_00186}.	NA	NA	RHEA:21644	NA	NA
372	UniRef90_R5U7G4	0	ACVD	IBD	0	0	0	0	R5U7G4	R5U7G4_9FIRM	unreviewed	Tyrosine--tRNA ligase (EC 6.1.1.1) (Tyrosyl-tRNA synthetase) (TyrRS)	tyrS BN481_02324	[Ruminococcus] gnavus CAG:126	407	1263106	cellular organisms, Bacteria, Terrabacteria group, Firmicutes, Clostridia, Clostridiales, Ruminococcaceae, Ruminococcus, environmental samples, [Ruminococcus] gnavus CAG:126	NA	ACVD-IBD	1	R5U7G4_9FIRM	NA	NA	NA	BINDING 34; /note="Tyrosine"; /evidence="ECO:0000256|HAMAP-Rule:MF_02006"; BINDING 167; /note="Tyrosine"; /evidence="ECO:0000256|HAMAP-Rule:MF_02006"; BINDING 171; /note="Tyrosine"; /evidence="ECO:0000256|HAMAP-Rule:MF_02006"; BINDING 230; /note="ATP"; /evidence="ECO:0000256|HAMAP-Rule:MF_02006"	NA	CATALYTIC ACTIVITY: Reaction=ATP + L-tyrosine + tRNA(Tyr) = AMP + diphosphate + H(+) + L-tyrosyl-tRNA(Tyr); Xref=Rhea:RHEA:10220, Rhea:RHEA-COMP:9706, Rhea:RHEA-COMP:9707, ChEBI:CHEBI:15378, ChEBI:CHEBI:30616, ChEBI:CHEBI:33019, ChEBI:CHEBI:58315, ChEBI:CHEBI:78442, ChEBI:CHEBI:78536, ChEBI:CHEBI:456215; EC=6.1.1.1; Evidence={ECO:0000256|ARBA:ARBA00000069, ECO:0000256|HAMAP-Rule:MF_02006};	NA	NA	6.1.1.1	FUNCTION: Catalyzes the attachment of tyrosine to tRNA(Tyr) in a two-step reaction: tyrosine is first activated by ATP to form Tyr-AMP and then transferred to the acceptor end of tRNA(Tyr). {ECO:0000256|HAMAP-Rule:MF_02006}.	NA	NA	NA	NA	NA	NA	RHEA:10220	NA	NA
373	UniRef90_R5U7I0	0	ACVD	IBD	0	0	0	0	R5U7I0	R5U7I0_9FIRM	unreviewed	ATP-dependent zinc metalloprotease FtsH (EC 3.4.24.-)	ftsH BN481_02344	[Ruminococcus] gnavus CAG:126	606	1263106	cellular organisms, Bacteria, Terrabacteria group, Firmicutes, Clostridia, Clostridiales, Ruminococcaceae, Ruminococcus, environmental samples, [Ruminococcus] gnavus CAG:126	NA	ACVD-IBD	1	R5U7I0_9FIRM	NA	ACT_SITE 427; /evidence="ECO:0000256|HAMAP-Rule:MF_01458"	NA	NA	NA	NA	COFACTOR: Name=Zn(2+); Xref=ChEBI:CHEBI:29105; Evidence={ECO:0000256|HAMAP-Rule:MF_01458}; Note=Binds 1 zinc ion per subunit. {ECO:0000256|HAMAP-Rule:MF_01458};	NA	3.4.24.-	FUNCTION: Acts as a processive, ATP-dependent zinc metallopeptidase for both cytoplasmic and membrane proteins. Plays a role in the quality control of integral membrane proteins. {ECO:0000256|HAMAP-Rule:MF_01458}.	NA	METAL 426; /note="Zinc; catalytic"; /evidence="ECO:0000256|HAMAP-Rule:MF_01458"; METAL 430; /note="Zinc; catalytic"; /evidence="ECO:0000256|HAMAP-Rule:MF_01458"; METAL 502; /note="Zinc; catalytic"; /evidence="ECO:0000256|HAMAP-Rule:MF_01458"	NP_BIND 204..211; /note="ATP"; /evidence="ECO:0000256|HAMAP-Rule:MF_01458"	NA	NA	NA	NA	NA	NA
374	UniRef90_B1I7K3	0	ACVD	0	cirrhosis	0	0	0	B1I7K3	B1I7K3_STRPI	unreviewed	Putative mRNA interferase YoeB (Toxin YoeB)	SPH_1849	Streptococcus pneumoniae (strain Hungary19A-6)	84	487214	cellular organisms, Bacteria, Terrabacteria group, Firmicutes, Bacilli, Lactobacillales, Streptococcaceae, Streptococcus, Streptococcus pneumoniae, Streptococcus pneumoniae (strain Hungary19A-6)	NA	ACVD-cirrhosis	NA	B1I7K3_STRPI	NA	NA	NA	NA	NA	NA	NA	NA	NA	NA	NA	NA	NA	NA	NA	NA	NA	NA	NA
375	UniRef90_B1I7N7	0	ACVD	IBD	0	0	0	0	B1I7N7	B1I7N7_STRPI	unreviewed	Thioredoxin	trx SPH_1891	Streptococcus pneumoniae (strain Hungary19A-6)	104	487214	cellular organisms, Bacteria, Terrabacteria group, Firmicutes, Bacilli, Lactobacillales, Streptococcaceae, Streptococcus, Streptococcus pneumoniae, Streptococcus pneumoniae (strain Hungary19A-6)	NA	ACVD-IBD	NA	B1I7N7_STRPI	NA	NA	NA	NA	NA	NA	NA	NA	NA	NA	NA	NA	NA	NA	NA	NA	NA	NA	NA
376	UniRef90_B1I7V1	0	ACVD	0	cirrhosis	0	0	0	B1I7V1	PUR7_STRPI	reviewed	Phosphoribosylaminoimidazole-succinocarboxamide synthase (EC 6.3.2.6) (SAICAR synthetase)	purC SPH_0150	Streptococcus pneumoniae (strain Hungary19A-6)	235	487214	cellular organisms, Bacteria, Terrabacteria group, Firmicutes, Bacilli, Lactobacillales, Streptococcaceae, Streptococcus, Streptococcus pneumoniae, Streptococcus pneumoniae (strain Hungary19A-6)	NA	ACVD-cirrhosis	NA	PUR7_STRPI	NA	NA	NA	NA	NA	CATALYTIC ACTIVITY: Reaction=5-amino-1-(5-phospho-D-ribosyl)imidazole-4-carboxylate + ATP + L-aspartate = (2S)-2-[5-amino-1-(5-phospho-beta-D-ribosyl)imidazole-4-carboxamido]succinate + ADP + 2 H(+) + phosphate; Xref=Rhea:RHEA:22628, ChEBI:CHEBI:15378, ChEBI:CHEBI:29991, ChEBI:CHEBI:30616, ChEBI:CHEBI:43474, ChEBI:CHEBI:58443, ChEBI:CHEBI:77657, ChEBI:CHEBI:456216; EC=6.3.2.6; Evidence={ECO:00002…	NA	NA	6.3.2.6	NA	NA	NA	NA	PATHWAY: Purine metabolism; IMP biosynthesis via de novo pathway; 5-amino-1-(5-phospho-D-ribosyl)imidazole-4-carboxamide from 5-amino-1-(5-phospho-D-ribosyl)imidazole-4-carboxylate: step 1/2. {ECO:0000255|HAMAP-Rule:MF_00137}.	NA	NA	RHEA:22628	NA	NA
377	UniRef90_B1IAS8	0	ACVD	0	cirrhosis	0	0	0	B1IAS8	B1IAS8_STRPI	unreviewed	ABC transporter membrane-spanning permease-branched chain amino acid transport	SPH_0852	Streptococcus pneumoniae (strain Hungary19A-6)	318	487214	cellular organisms, Bacteria, Terrabacteria group, Firmicutes, Bacilli, Lactobacillales, Streptococcaceae, Streptococcus, Streptococcus pneumoniae, Streptococcus pneumoniae (strain Hungary19A-6)	NA	ACVD-cirrhosis	NA	B1IAS8_STRPI	NA	NA	NA	NA	NA	NA	NA	NA	NA	NA	NA	NA	NA	NA	NA	NA	NA	NA	NA
378	UniRef90_B1IB95	0	ACVD	0	cirrhosis	0	0	0	B1IB95	B1IB95_STRPI	unreviewed	Regulatory function on capsule expression in group B streptococci	SPH_1036	Streptococcus pneumoniae (strain Hungary19A-6)	302	487214	cellular organisms, Bacteria, Terrabacteria group, Firmicutes, Bacilli, Lactobacillales, Streptococcaceae, Streptococcus, Streptococcus pneumoniae, Streptococcus pneumoniae (strain Hungary19A-6)	NA	ACVD-cirrhosis	NA	B1IB95_STRPI	NA	NA	NA	NA	NA	NA	NA	NA	NA	NA	NA	NA	NA	NA	NA	NA	NA	NA	NA
379	UniRef90_B1IBH3	0	ACVD	IBD	0	0	0	0	B1IBH3	B1IBH3_STRPI	unreviewed	Aspartate-semialdehyde dehydrogenase (ASA dehydrogenase) (ASADH) (EC 1.2.1.11) (Aspartate-beta-semialdehyde dehydrogenase)	asd SPH_1117	Streptococcus pneumoniae (strain Hungary19A-6)	358	487214	cellular organisms, Bacteria, Terrabacteria group, Firmicutes, Bacilli, Lactobacillales, Streptococcaceae, Streptococcus, Streptococcus pneumoniae, Streptococcus pneumoniae (strain Hungary19A-6)	NA	ACVD-IBD	NA	B1IBH3_STRPI	NA	ACT_SITE 128; /note="Acyl-thioester intermediate"; /evidence="ECO:0000256|HAMAP-Rule:MF_02121"; ACT_SITE 252; /note="Proton acceptor"; /evidence="ECO:0000256|HAMAP-Rule:MF_02121"	NA	BINDING 99; /note="Phosphate"; /evidence="ECO:0000256|HAMAP-Rule:MF_02121"; BINDING 155; /note="Substrate"; /evidence="ECO:0000256|HAMAP-Rule:MF_02121"; BINDING 245; /note="Substrate"; /evidence="ECO:0000256|HAMAP-Rule:MF_02121"; BINDING 325; /note="NADP"; /evidence="ECO:0000256|HAMAP-Rule:MF_02121"	NA	CATALYTIC ACTIVITY: Reaction=L-aspartate 4-semialdehyde + NADP(+) + phosphate = 4-phospho-L-aspartate + H(+) + NADPH; Xref=Rhea:RHEA:24284, ChEBI:CHEBI:15378, ChEBI:CHEBI:43474, ChEBI:CHEBI:57535, ChEBI:CHEBI:57783, ChEBI:CHEBI:58349, ChEBI:CHEBI:537519; EC=1.2.1.11; Evidence={ECO:0000256|ARBA:ARBA00001636, ECO:0000256|HAMAP-Rule:MF_02121};	NA	NA	1.2.1.11	FUNCTION: Catalyzes the NADPH-dependent formation of L-aspartate-semialdehyde (L-ASA) by the reductive dephosphorylation of L-aspartyl-4-phosphate. {ECO:0000256|HAMAP-Rule:MF_02121}.	NA	NA	NP_BIND 11..14; /note="NADP"; /evidence="ECO:0000256|HAMAP-Rule:MF_02121"; NP_BIND 39..40; /note="NADP"; /evidence="ECO:0000256|HAMAP-Rule:MF_02121"; NP_BIND 158..159; /note="NADP"; /evidence="ECO:0000256|HAMAP-Rule:MF_02121"	PATHWAY: Amino-acid biosynthesis; L-lysine biosynthesis via DAP pathway; (S)-tetrahydrodipicolinate from L-aspartate: step 2/4. {ECO:0000256|ARBA:ARBA00005076, ECO:0000256|HAMAP-Rule:MF_02121}.; PATHWAY: Amino-acid biosynthesis; L-methionine biosynthesis via de novo pathway; L-homoserine from L-aspartate: step 2/3. {ECO:0000256|ARBA:ARBA00005021, ECO:0000256|HAMAP-Rule:MF_02121}.; PATHWAY: Amino-…	NA	NA	RHEA:24284	NA	NA
380	UniRef90_B1IBI4	0	ACVD	0	cirrhosis	0	0	0	B1IBI4	B1IBI4_STRPI	unreviewed	Uncharacterized protein	SPH_1128	Streptococcus pneumoniae (strain Hungary19A-6)	324	487214	cellular organisms, Bacteria, Terrabacteria group, Firmicutes, Bacilli, Lactobacillales, Streptococcaceae, Streptococcus, Streptococcus pneumoniae, Streptococcus pneumoniae (strain Hungary19A-6)	NA	ACVD-cirrhosis	NA	B1IBI4_STRPI	NA	NA	NA	NA	NA	NA	NA	NA	NA	NA	NA	NA	NA	NA	NA	NA	NA	NA	NA
381	UniRef90_B1IBK5	0	ACVD	IBD	0	0	0	0	B1IBK5	B1IBK5_STRPI	unreviewed	Aminoglycoside 6'-N-acetyltransferase	SPH_1149	Streptococcus pneumoniae (strain Hungary19A-6)	142	487214	cellular organisms, Bacteria, Terrabacteria group, Firmicutes, Bacilli, Lactobacillales, Streptococcaceae, Streptococcus, Streptococcus pneumoniae, Streptococcus pneumoniae (strain Hungary19A-6)	NA	ACVD-IBD	NA	NA	NA	NA	NA	NA	NA	NA	NA	NA	NA	NA	NA	NA	NA	NA	NA	NA	NA	NA	NA
382	UniRef90_B1IBS9	0	ACVD	IBD	0	0	0	0	B1IBS9	B1IBS9_STRPI	unreviewed	Uncharacterized protein	SPH_1239	Streptococcus pneumoniae (strain Hungary19A-6)	278	487214	cellular organisms, Bacteria, Terrabacteria group, Firmicutes, Bacilli, Lactobacillales, Streptococcaceae, Streptococcus, Streptococcus pneumoniae, Streptococcus pneumoniae (strain Hungary19A-6)	NA	ACVD-IBD	NA	B1IBS9_STRPI	NA	NA	NA	NA	NA	NA	NA	NA	NA	NA	NA	NA	NA	NA	NA	NA	NA	NA	NA
383	UniRef90_B1IBT4	0	ACVD	IBD	cirrhosis	0	0	0	B1IBT4	B1IBT4_STRPI	unreviewed	Membrane protein, putative	SPH_1244	Streptococcus pneumoniae (strain Hungary19A-6)	284	487214	cellular organisms, Bacteria, Terrabacteria group, Firmicutes, Bacilli, Lactobacillales, Streptococcaceae, Streptococcus, Streptococcus pneumoniae, Streptococcus pneumoniae (strain Hungary19A-6)	NA	ACVD-cirrhosis-IBD	NA	B1IBT4_STRPI	NA	NA	NA	NA	NA	NA	NA	NA	NA	NA	NA	NA	NA	NA	NA	NA	NA	NA	NA
384	UniRef90_B1IBW4	0	ACVD	IBD	0	0	0	0	B1IBW4	B1IBW4_STRPI	unreviewed	Transposase	SPH_1278	Streptococcus pneumoniae (strain Hungary19A-6)	177	487214	cellular organisms, Bacteria, Terrabacteria group, Firmicutes, Bacilli, Lactobacillales, Streptococcaceae, Streptococcus, Streptococcus pneumoniae, Streptococcus pneumoniae (strain Hungary19A-6)	NA	ACVD-IBD	NA	B1IBW4_STRPI	NA	NA	NA	NA	NA	NA	NA	NA	NA	NA	NA	NA	NA	NA	NA	NA	NA	NA	NA
385	UniRef90_B1IBW5	0	ACVD	IBD	0	0	0	0	B1IBW5	B1IBW5_STRPI	unreviewed	Integrase core domain, putative	SPH_1279	Streptococcus pneumoniae (strain Hungary19A-6)	222	487214	cellular organisms, Bacteria, Terrabacteria group, Firmicutes, Bacilli, Lactobacillales, Streptococcaceae, Streptococcus, Streptococcus pneumoniae, Streptococcus pneumoniae (strain Hungary19A-6)	NA	ACVD-IBD	NA	B1IBW5_STRPI	NA	NA	NA	NA	NA	NA	NA	NA	NA	NA	NA	NA	NA	NA	NA	NA	NA	NA	NA
386	UniRef90_B1IC93	0	ACVD	IBD	0	0	0	0	B1IC93	B1IC93_STRPI	unreviewed	Uncharacterized protein	SPH_1419	Streptococcus pneumoniae (strain Hungary19A-6)	63	487214	cellular organisms, Bacteria, Terrabacteria group, Firmicutes, Bacilli, Lactobacillales, Streptococcaceae, Streptococcus, Streptococcus pneumoniae, Streptococcus pneumoniae (strain Hungary19A-6)	NA	ACVD-IBD	NA	B1IC93_STRPI	NA	NA	NA	NA	NA	NA	NA	NA	NA	NA	NA	NA	NA	NA	NA	NA	NA	NA	NA
387	UniRef90_B1ICM0	0	ACVD	IBD	0	0	0	0	B1ICM0	B1ICM0_STRPI	unreviewed	Nicotinate phosphoribosyltransferase (EC 6.3.4.21)	pncB SPH_1551	Streptococcus pneumoniae (strain Hungary19A-6)	486	487214	cellular organisms, Bacteria, Terrabacteria group, Firmicutes, Bacilli, Lactobacillales, Streptococcaceae, Streptococcus, Streptococcus pneumoniae, Streptococcus pneumoniae (strain Hungary19A-6)	NA	ACVD-IBD	NA	B1ICM0_STRPI	NA	NA	NA	NA	NA	CATALYTIC ACTIVITY: Reaction=5-phospho-alpha-D-ribose 1-diphosphate + ATP + H2O + nicotinate = ADP + diphosphate + nicotinate beta-D-ribonucleotide + phosphate; Xref=Rhea:RHEA:36163, ChEBI:CHEBI:15377, ChEBI:CHEBI:30616, ChEBI:CHEBI:32544, ChEBI:CHEBI:33019, ChEBI:CHEBI:43474, ChEBI:CHEBI:57502, ChEBI:CHEBI:58017, ChEBI:CHEBI:456216; EC=6.3.4.21; Evidence={ECO:0000256|ARBA:ARBA00001240, ECO:00002…	NA	NA	6.3.4.21	FUNCTION: Catalyzes the first step in the biosynthesis of NAD from nicotinic acid, the ATP-dependent synthesis of beta-nicotinate D-ribonucleotide from nicotinate and 5-phospho-D-ribose 1-phosphate. {ECO:0000256|RuleBase:RU365100}.	NA	NA	NA	PATHWAY: Cofactor biosynthesis; NAD(+) biosynthesis; nicotinate D-ribonucleotide from nicotinate: step 1/1. {ECO:0000256|ARBA:ARBA00004952, ECO:0000256|RuleBase:RU365100}.	NA	NA	RHEA:36163	NA	NA
388	UniRef90_B1ICP1	0	ACVD	0	cirrhosis	0	0	0	B1ICP1	B1ICP1_STRPI	unreviewed	L-cystine import ATP-binding protein TcyN (EC 3.6.3.-)	SPH_1576	Streptococcus pneumoniae (strain Hungary19A-6)	247	487214	cellular organisms, Bacteria, Terrabacteria group, Firmicutes, Bacilli, Lactobacillales, Streptococcaceae, Streptococcus, Streptococcus pneumoniae, Streptococcus pneumoniae (strain Hungary19A-6)	NA	ACVD-cirrhosis	NA	B1ICP1_STRPI	NA	NA	NA	NA	NA	NA	NA	NA	3.6.3.-	NA	NA	NA	NP_BIND 34..41; /note="ATP"; /evidence="ECO:0000256|PROSITE-ProRule:PRU00434"	NA	NA	NA	NA	NA	NA
389	UniRef90_R5U7T1	0	ACVD	IBD	0	0	0	0	R5U7T1	R5U7T1_9FIRM	unreviewed	ABC transporter domain-containing protein	BN481_02444	[Ruminococcus] gnavus CAG:126	234	1263106	cellular organisms, Bacteria, Terrabacteria group, Firmicutes, Clostridia, Clostridiales, Ruminococcaceae, Ruminococcus, environmental samples, [Ruminococcus] gnavus CAG:126	NA	ACVD-IBD	1	R5U7T1_9FIRM	NA	NA	NA	NA	NA	NA	NA	NA	NA	NA	NA	NA	NP_BIND 41..48; /note="ATP"; /evidence="ECO:0000256|PROSITE-ProRule:PRU00434"	NA	NA	NA	NA	NA	NA
390	UniRef90_R5U813	0	ACVD	IBD	0	0	0	0	R5U813	R5U813_9FIRM	unreviewed	Uncharacterized protein	BN481_02519	[Ruminococcus] gnavus CAG:126	406	1263106	cellular organisms, Bacteria, Terrabacteria group, Firmicutes, Clostridia, Clostridiales, Ruminococcaceae, Ruminococcus, environmental samples, [Ruminococcus] gnavus CAG:126	NA	ACVD-IBD	1	R5U813_9FIRM	NA	NA	NA	NA	NA	NA	COFACTOR: Name=Zn(2+); Xref=ChEBI:CHEBI:29105; Evidence={ECO:0000256|RuleBase:RU361277};	NA	NA	NA	NA	NA	NA	NA	NA	NA	NA	NA	NA
391	UniRef90_R5U822	0	ACVD	IBD	0	0	0	0	R5U822	R5U822_9FIRM	unreviewed	Phosphate propanoyltransferase (EC 2.3.1.222)	BN481_02524	[Ruminococcus] gnavus CAG:126	216	1263106	cellular organisms, Bacteria, Terrabacteria group, Firmicutes, Clostridia, Clostridiales, Ruminococcaceae, Ruminococcus, environmental samples, [Ruminococcus] gnavus CAG:126	NA	ACVD-IBD	1	R5U822_9FIRM	NA	NA	NA	NA	NA	CATALYTIC ACTIVITY: Reaction=phosphate + propanoyl-CoA = CoA + propanoyl phosphate; Xref=Rhea:RHEA:28046, ChEBI:CHEBI:43474, ChEBI:CHEBI:57287, ChEBI:CHEBI:57392, ChEBI:CHEBI:58933; EC=2.3.1.222; Evidence={ECO:0000256|ARBA:ARBA00001434, ECO:0000256|PIRNR:PIRNR010130};	NA	NA	2.3.1.222	FUNCTION: Involved in 1,2-propanediol (1,2-PD) degradation by catalyzing the conversion of propanoyl-CoA to propanoyl-phosphate. {ECO:0000256|ARBA:ARBA00002984, ECO:0000256|PIRNR:PIRNR010130}.	NA	NA	NA	PATHWAY: Polyol metabolism; 1,2-propanediol degradation. {ECO:0000256|ARBA:ARBA00004836, ECO:0000256|PIRNR:PIRNR010130}.	NA	NA	RHEA:28046	NA	NA
392	UniRef90_R5U890	0	ACVD	IBD	0	0	0	0	R5U890	R5U890_9FIRM	unreviewed	Quinolinate phosphoribosyltransferase [decarboxylating] (EC 2.4.2.19)	BN481_00228	[Ruminococcus] gnavus CAG:126	284	1263106	cellular organisms, Bacteria, Terrabacteria group, Firmicutes, Clostridia, Clostridiales, Ruminococcaceae, Ruminococcus, environmental samples, [Ruminococcus] gnavus CAG:126	NA	ACVD-IBD	1	R5U890_9FIRM	NA	NA	NA	BINDING 101; /note="Substrate"; /evidence="ECO:0000256|PIRSR:PIRSR006250-1"; BINDING 158; /note="Substrate"; /evidence="ECO:0000256|PIRSR:PIRSR006250-1"; BINDING 168; /note="Substrate"; /evidence="ECO:0000256|PIRSR:PIRSR006250-1"; BINDING 198; /note="Substrate"; /evidence="ECO:0000256|PIRSR:PIRSR006250-1"; BINDING 219; /note="Substrate"; /evidence="ECO:0000256|PIRSR:PIRSR006250-1"	NA	CATALYTIC ACTIVITY: Reaction=CO2 + diphosphate + nicotinate beta-D-ribonucleotide = 5-phospho-alpha-D-ribose 1-diphosphate + 2 H(+) + quinolinate; Xref=Rhea:RHEA:12733, ChEBI:CHEBI:15378, ChEBI:CHEBI:16526, ChEBI:CHEBI:29959, ChEBI:CHEBI:33019, ChEBI:CHEBI:57502, ChEBI:CHEBI:58017; EC=2.4.2.19; Evidence={ECO:0000256|ARBA:ARBA00000260};	NA	NA	2.4.2.19	FUNCTION: Involved in the catabolism of quinolinic acid (QA). {ECO:0000256|ARBA:ARBA00003237}.	NA	NA	NA	PATHWAY: Cofactor biosynthesis; NAD(+) biosynthesis; nicotinate D-ribonucleotide from quinolinate: step 1/1. {ECO:0000256|ARBA:ARBA00004893}.	NA	NA	RHEA:12733	NA	NA
393	UniRef90_R5U8H5	0	ACVD	IBD	0	0	0	0	R5U8H5	R5U8H5_9FIRM	unreviewed	ATP-dependent 6-phosphofructokinase (ATP-PFK) (Phosphofructokinase) (EC 2.7.1.11) (Phosphohexokinase)	pfkA BN481_00267	[Ruminococcus] gnavus CAG:126	337	1263106	cellular organisms, Bacteria, Terrabacteria group, Firmicutes, Clostridia, Clostridiales, Ruminococcaceae, Ruminococcus, environmental samples, [Ruminococcus] gnavus CAG:126	NA	ACVD-IBD	1	R5U8H5_9FIRM	NA	ACT_SITE 144; /note="Proton acceptor"; /evidence="ECO:0000256|HAMAP-Rule:MF_00339"	ACTIVITY REGULATION: Allosterically activated by ADP and other diphosphonucleosides, and allosterically inhibited by phosphoenolpyruvate. {ECO:0000256|HAMAP-Rule:MF_00339}.	BINDING 28; /note="ATP; via amide nitrogen"; /evidence="ECO:0000256|HAMAP-Rule:MF_00339"; BINDING 171; /note="Allosteric activator ADP"; /evidence="ECO:0000256|HAMAP-Rule:MF_00339"; BINDING 179; /note="Substrate; shared with dimeric partner"; /evidence="ECO:0000256|HAMAP-Rule:MF_00339"; BINDING 229; /note="Allosteric activator ADP"; /evidence="ECO:0000256|HAMAP-Rule:MF_00339"; BINDING 240; /note=…	NA	CATALYTIC ACTIVITY: Reaction=ATP + beta-D-fructose 6-phosphate = ADP + beta-D-fructose 1,6-bisphosphate + H(+); Xref=Rhea:RHEA:16109, ChEBI:CHEBI:15378, ChEBI:CHEBI:30616, ChEBI:CHEBI:32966, ChEBI:CHEBI:57634, ChEBI:CHEBI:456216; EC=2.7.1.11; Evidence={ECO:0000256|ARBA:ARBA00000432, ECO:0000256|HAMAP-Rule:MF_00339};	COFACTOR: Name=Mg(2+); Xref=ChEBI:CHEBI:18420; Evidence={ECO:0000256|ARBA:ARBA00001946, ECO:0000256|HAMAP-Rule:MF_00339};	NA	2.7.1.11	FUNCTION: Catalyzes the phosphorylation of D-fructose 6-phosphate to fructose 1,6-bisphosphate by ATP, the first committing step of glycolysis. {ECO:0000256|ARBA:ARBA00002659, ECO:0000256|HAMAP-Rule:MF_00339}.	NA	METAL 120; /note="Magnesium; catalytic"; /evidence="ECO:0000256|HAMAP-Rule:MF_00339"	NP_BIND 89..90; /note="ATP"; /evidence="ECO:0000256|HAMAP-Rule:MF_00339"; NP_BIND 119..122; /note="ATP"; /evidence="ECO:0000256|HAMAP-Rule:MF_00339"	PATHWAY: Carbohydrate degradation; glycolysis; D-glyceraldehyde 3-phosphate and glycerone phosphate from D-glucose: step 3/4. {ECO:0000256|ARBA:ARBA00004679, ECO:0000256|HAMAP-Rule:MF_00339}.	NA	NA	RHEA:16109	NA	NA
394	UniRef90_R5U990	0	ACVD	IBD	0	0	0	0	R5U990	R5U990_9FIRM	unreviewed	Methylglyoxal synthase (MGS) (EC 4.2.3.3)	mgsA BN481_00577	[Ruminococcus] gnavus CAG:126	161	1263106	cellular organisms, Bacteria, Terrabacteria group, Firmicutes, Clostridia, Clostridiales, Ruminococcaceae, Ruminococcus, environmental samples, [Ruminococcus] gnavus CAG:126	NA	ACVD-IBD	1	R5U990_9FIRM	NA	ACT_SITE 74; /note="Proton donor/acceptor"; /evidence="ECO:0000256|HAMAP-Rule:MF_00549, ECO:0000256|PIRSR:PIRSR006614-1"	NA	BINDING 22; /note="Substrate"; /evidence="ECO:0000256|HAMAP-Rule:MF_00549"; BINDING 26; /note="Substrate"; /evidence="ECO:0000256|HAMAP-Rule:MF_00549"; BINDING 101; /note="Substrate"; /evidence="ECO:0000256|HAMAP-Rule:MF_00549"	NA	CATALYTIC ACTIVITY: Reaction=dihydroxyacetone phosphate = methylglyoxal + phosphate; Xref=Rhea:RHEA:17937, ChEBI:CHEBI:17158, ChEBI:CHEBI:43474, ChEBI:CHEBI:57642; EC=4.2.3.3; Evidence={ECO:0000256|HAMAP-Rule:MF_00549};	NA	NA	4.2.3.3	FUNCTION: Catalyzes the formation of methylglyoxal from dihydroxyacetone phosphate. {ECO:0000256|HAMAP-Rule:MF_00549}.	NA	NA	NA	NA	NA	NA	RHEA:17937	NA	NA
395	UniRef90_R5U996	0	ACVD	IBD	0	0	0	0	R5U996	R5U996_9FIRM	unreviewed	DNA topoisomerase (EC 5.6.2.1)	BN481_00582	[Ruminococcus] gnavus CAG:126	674	1263106	cellular organisms, Bacteria, Terrabacteria group, Firmicutes, Clostridia, Clostridiales, Ruminococcaceae, Ruminococcus, environmental samples, [Ruminococcus] gnavus CAG:126	NA	ACVD-IBD	1	R5U996_9FIRM	NA	NA	NA	NA	NA	CATALYTIC ACTIVITY: Reaction=ATP-independent breakage of single-stranded DNA, followed by passage and rejoining.; EC=5.6.2.1; Evidence={ECO:0000256|ARBA:ARBA00000213};	NA	NA	5.6.2.1	NA	NA	NA	NA	NA	NA	NA	NA	NA	NA
396	UniRef90_R5U9V8	0	ACVD	IBD	0	0	0	0	R5U9V8	R5U9V8_9FIRM	unreviewed	ATP-dependent Clp protease	BN481_00776	[Ruminococcus] gnavus CAG:126	489	1263106	cellular organisms, Bacteria, Terrabacteria group, Firmicutes, Clostridia, Clostridiales, Ruminococcaceae, Ruminococcus, environmental samples, [Ruminococcus] gnavus CAG:126	NA	ACVD-IBD	1	R5U9V8_9FIRM	NA	NA	NA	NA	NA	NA	NA	NA	NA	NA	NA	NA	NA	NA	NA	NA	NA	NA	NA
397	UniRef90_R5UBB2	0	ACVD	IBD	0	0	0	0	R5UBB2	R5UBB2_9FIRM	unreviewed	Ion-translocating oxidoreductase complex subunit D (EC 7.-.-.-) (Rnf electron transport complex subunit D)	rnfD BN481_01558	[Ruminococcus] gnavus CAG:126	310	1263106	cellular organisms, Bacteria, Terrabacteria group, Firmicutes, Clostridia, Clostridiales, Ruminococcaceae, Ruminococcus, environmental samples, [Ruminococcus] gnavus CAG:126	NA	ACVD-IBD	1	R5UBB2_9FIRM	NA	NA	NA	NA	NA	NA	COFACTOR: Name=FMN; Xref=ChEBI:CHEBI:58210; Evidence={ECO:0000256|HAMAP-Rule:MF_00462};	NA	7.-.-.-	FUNCTION: Part of a membrane-bound complex that couples electron transfer with translocation of ions across the membrane. {ECO:0000256|HAMAP-Rule:MF_00462}.	NA	NA	NA	NA	NA	NA	NA	NA	NA
398	UniRef90_R5UBK4	0	ACVD	IBD	0	0	0	0	R5UBK4	R5UBK4_9FIRM	unreviewed	Histidyl-tRNA synthetase	BN481_01304	[Ruminococcus] gnavus CAG:126	421	1263106	cellular organisms, Bacteria, Terrabacteria group, Firmicutes, Clostridia, Clostridiales, Ruminococcaceae, Ruminococcus, environmental samples, [Ruminococcus] gnavus CAG:126	NA	ACVD-IBD	1	R5UBK4_9FIRM	NA	NA	NA	NA	NA	NA	NA	NA	NA	NA	NA	NA	NA	NA	NA	NA	NA	NA	NA
399	UniRef90_R5UBL4	0	ACVD	IBD	0	0	0	0	R5UBL4	R5UBL4_9FIRM	unreviewed	Acetolactate synthase (EC 2.2.1.6)	BN481_01314	[Ruminococcus] gnavus CAG:126	170	1263106	cellular organisms, Bacteria, Terrabacteria group, Firmicutes, Clostridia, Clostridiales, Ruminococcaceae, Ruminococcus, environmental samples, [Ruminococcus] gnavus CAG:126	NA	ACVD-IBD	1	R5UBL4_9FIRM	NA	NA	NA	NA	NA	CATALYTIC ACTIVITY: Reaction=H(+) + 2 pyruvate = (2S)-2-acetolactate + CO2; Xref=Rhea:RHEA:25249, ChEBI:CHEBI:15361, ChEBI:CHEBI:15378, ChEBI:CHEBI:16526, ChEBI:CHEBI:58476; EC=2.2.1.6; Evidence={ECO:0000256|ARBA:ARBA00000673};	NA	NA	2.2.1.6	NA	NA	NA	NA	PATHWAY: Amino-acid biosynthesis; L-isoleucine biosynthesis; L-isoleucine from 2-oxobutanoate: step 1/4. {ECO:0000256|ARBA:ARBA00004974}.; PATHWAY: Amino-acid biosynthesis; L-valine biosynthesis; L-valine from pyruvate: step 1/4. {ECO:0000256|ARBA:ARBA00005025}.	NA	NA	RHEA:25249	NA	NA
400	UniRef90_R5UBM3	0	ACVD	IBD	0	0	0	0	R5UBM3	R5UBM3_9FIRM	unreviewed	CTP synthase (EC 6.3.4.2) (Cytidine 5'-triphosphate synthase) (Cytidine triphosphate synthetase) (CTP synthetase) (CTPS) (UTP--ammonia ligase)	pyrG BN481_01329	[Ruminococcus] gnavus CAG:126	535	1263106	cellular organisms, Bacteria, Terrabacteria group, Firmicutes, Clostridia, Clostridiales, Ruminococcaceae, Ruminococcus, environmental samples, [Ruminococcus] gnavus CAG:126	NA	ACVD-IBD	1	R5UBM3_9FIRM	NA	ACT_SITE 382; /note="Nucleophile"; /evidence="ECO:0000256|PROSITE-ProRule:PRU00605"; ACT_SITE 382; /note="Nucleophile; for glutamine hydrolysis"; /evidence="ECO:0000256|HAMAP-Rule:MF_01227"; ACT_SITE 508; /evidence="ECO:0000256|HAMAP-Rule:MF_01227, ECO:0000256|PROSITE-ProRule:PRU00605"; ACT_SITE 510; /evidence="ECO:0000256|HAMAP-Rule:MF_01227, ECO:0000256|PROSITE-ProRule:PRU00605"	ACTIVITY REGULATION: Allosterically activated by GTP, when glutamine is the substrate; GTP has no effect on the reaction when ammonia is the substrate. The allosteric effector GTP functions by stabilizing the protein conformation that binds the tetrahedral intermediate(s) formed during glutamine hydrolysis. Inhibited by the product CTP, via allosteric rather than competitive inhibition. {ECO:0000…	BINDING 14; /note="Allosteric inhibitor CTP; alternate"; /evidence="ECO:0000256|HAMAP-Rule:MF_01227"; BINDING 14; /note="UTP; alternate"; /evidence="ECO:0000256|HAMAP-Rule:MF_01227"; BINDING 72; /note="ATP"; /evidence="ECO:0000256|HAMAP-Rule:MF_01227"; BINDING 225; /note="Allosteric inhibitor CTP; alternate"; /evidence="ECO:0000256|HAMAP-Rule:MF_01227"; BINDING 225; /note="UTP; alternate"; /evide…	NA	CATALYTIC ACTIVITY: Reaction=ATP + H2O + L-glutamine + UTP = ADP + CTP + 2 H(+) + L-glutamate + phosphate; Xref=Rhea:RHEA:26426, ChEBI:CHEBI:15377, ChEBI:CHEBI:15378, ChEBI:CHEBI:29985, ChEBI:CHEBI:30616, ChEBI:CHEBI:37563, ChEBI:CHEBI:43474, ChEBI:CHEBI:46398, ChEBI:CHEBI:58359, ChEBI:CHEBI:456216; EC=6.3.4.2; Evidence={ECO:0000256|ARBA:ARBA00000314, ECO:0000256|HAMAP-Rule:MF_01227};	NA	NA	6.3.4.2	FUNCTION: Catalyzes the ATP-dependent amination of UTP to CTP with either L-glutamine or ammonia as the source of nitrogen. Regulates intracellular CTP levels through interactions with the four ribonucleotide triphosphates. {ECO:0000256|HAMAP-Rule:MF_01227}.	NA	METAL 72; /note="Magnesium"; /evidence="ECO:0000256|HAMAP-Rule:MF_01227"; METAL 142; /note="Magnesium"; /evidence="ECO:0000256|HAMAP-Rule:MF_01227"	NP_BIND 15..20; /note="ATP"; /evidence="ECO:0000256|HAMAP-Rule:MF_01227"; NP_BIND 149..151; /note="Allosteric inhibitor CTP"; /evidence="ECO:0000256|HAMAP-Rule:MF_01227"; NP_BIND 189..194; /note="Allosteric inhibitor CTP; alternate"; /evidence="ECO:0000256|HAMAP-Rule:MF_01227"; NP_BIND 189..194; /note="UTP; alternate"; /evidence="ECO:0000256|HAMAP-Rule:MF_01227"	PATHWAY: Pyrimidine metabolism; CTP biosynthesis via de novo pathway; CTP from UDP: step 2/2. {ECO:0000256|ARBA:ARBA00005171, ECO:0000256|HAMAP-Rule:MF_01227}.	NA	NA	RHEA:26426	NA	NA
401	UniRef90_R5UBT2	0	ACVD	IBD	0	0	0	0	R5UBT2	R5UBT2_9FIRM	unreviewed	Probable GTP-binding protein EngB	engB BN481_01721	[Ruminococcus] gnavus CAG:126	206	1263106	cellular organisms, Bacteria, Terrabacteria group, Firmicutes, Clostridia, Clostridiales, Ruminococcaceae, Ruminococcus, environmental samples, [Ruminococcus] gnavus CAG:126	NA	ACVD-IBD	1	R5UBT2_9FIRM	NA	NA	NA	NA	NA	NA	COFACTOR: Name=Mg(2+); Xref=ChEBI:CHEBI:18420; Evidence={ECO:0000256|ARBA:ARBA00001946};	NA	NA	FUNCTION: Necessary for normal cell division and for the maintenance of normal septation. {ECO:0000256|HAMAP-Rule:MF_00321}.	NA	NA	NA	NA	NA	NA	NA	NA	NA
402	UniRef90_R5UBV5	0	ACVD	IBD	0	0	0	0	R5UBV5	R5UBV5_9FIRM	unreviewed	Uncharacterized protein	BN481_01403	[Ruminococcus] gnavus CAG:126	56	1263106	cellular organisms, Bacteria, Terrabacteria group, Firmicutes, Clostridia, Clostridiales, Ruminococcaceae, Ruminococcus, environmental samples, [Ruminococcus] gnavus CAG:126	NA	ACVD-IBD	1	NA	NA	NA	NA	NA	NA	NA	NA	NA	NA	NA	NA	NA	NA	NA	NA	NA	NA	NA	NA
403	UniRef90_R5UC06	0	ACVD	IBD	0	0	0	0	R5UC06	R5UC06_9FIRM	unreviewed	Arginine--tRNA ligase (EC 6.1.1.19) (Arginyl-tRNA synthetase) (ArgRS)	argS BN481_01468	[Ruminococcus] gnavus CAG:126	587	1263106	cellular organisms, Bacteria, Terrabacteria group, Firmicutes, Clostridia, Clostridiales, Ruminococcaceae, Ruminococcus, environmental samples, [Ruminococcus] gnavus CAG:126	NA	ACVD-IBD	1	R5UC06_9FIRM	NA	NA	NA	NA	NA	CATALYTIC ACTIVITY: Reaction=ATP + L-arginine + tRNA(Arg) = AMP + diphosphate + L-arginyl-tRNA(Arg); Xref=Rhea:RHEA:20301, Rhea:RHEA-COMP:9658, Rhea:RHEA-COMP:9673, ChEBI:CHEBI:30616, ChEBI:CHEBI:32682, ChEBI:CHEBI:33019, ChEBI:CHEBI:78442, ChEBI:CHEBI:78513, ChEBI:CHEBI:456215; EC=6.1.1.19; Evidence={ECO:0000256|ARBA:ARBA00001766, ECO:0000256|HAMAP-Rule:MF_00123};	NA	NA	6.1.1.19	NA	NA	NA	NA	NA	NA	NA	RHEA:20301	NA	NA
404	UniRef90_R5UCG0	0	ACVD	IBD	0	0	0	0	R5UCG0	R5UCG0_9FIRM	unreviewed	Uncharacterized protein	BN481_01867	[Ruminococcus] gnavus CAG:126	215	1263106	cellular organisms, Bacteria, Terrabacteria group, Firmicutes, Clostridia, Clostridiales, Ruminococcaceae, Ruminococcus, environmental samples, [Ruminococcus] gnavus CAG:126	NA	ACVD-IBD	1	R5UCG0_9FIRM	NA	NA	NA	NA	NA	NA	NA	NA	NA	NA	NA	NA	NA	NA	NA	NA	NA	NA	NA
405	UniRef90_R5UCY8	0	ACVD	IBD	0	0	0	0	R5UCY8	R5UCY8_9FIRM	unreviewed	BMC domain-containing protein	BN481_02053	[Ruminococcus] gnavus CAG:126	121	1263106	cellular organisms, Bacteria, Terrabacteria group, Firmicutes, Clostridia, Clostridiales, Ruminococcaceae, Ruminococcus, environmental samples, [Ruminococcus] gnavus CAG:126	NA	ACVD-IBD	1	R5UCY8_9FIRM	NA	NA	NA	NA	NA	NA	NA	NA	NA	NA	NA	NA	NA	NA	NA	NA	NA	NA	NA
406	UniRef90_R5UDJ1	0	ACVD	IBD	0	0	0	0	R5UDJ1	R5UDJ1_9FIRM	unreviewed	Aspartate--ammonia ligase (EC 6.3.1.1) (Asparagine synthetase A)	asnA BN481_02195	[Ruminococcus] gnavus CAG:126	336	1263106	cellular organisms, Bacteria, Terrabacteria group, Firmicutes, Clostridia, Clostridiales, Ruminococcaceae, Ruminococcus, environmental samples, [Ruminococcus] gnavus CAG:126	NA	ACVD-IBD	1	R5UDJ1_9FIRM	NA	NA	NA	NA	NA	CATALYTIC ACTIVITY: Reaction=ATP + L-aspartate + NH4(+) = AMP + diphosphate + H(+) + L-asparagine; Xref=Rhea:RHEA:11372, ChEBI:CHEBI:15378, ChEBI:CHEBI:28938, ChEBI:CHEBI:29991, ChEBI:CHEBI:30616, ChEBI:CHEBI:33019, ChEBI:CHEBI:58048, ChEBI:CHEBI:456215; EC=6.3.1.1; Evidence={ECO:0000256|HAMAP-Rule:MF_00555};	NA	NA	6.3.1.1	NA	NA	NA	NA	PATHWAY: Amino-acid biosynthesis; L-asparagine biosynthesis; L-asparagine from L-aspartate (ammonia route): step 1/1. {ECO:0000256|HAMAP-Rule:MF_00555}.	NA	NA	RHEA:11372	NA	NA
407	UniRef90_R5UE07	0	ACVD	IBD	0	0	0	0	R5UE07	R5UE07_9FIRM	unreviewed	Uncharacterized protein	BN481_02335	[Ruminococcus] gnavus CAG:126	576	1263106	cellular organisms, Bacteria, Terrabacteria group, Firmicutes, Clostridia, Clostridiales, Ruminococcaceae, Ruminococcus, environmental samples, [Ruminococcus] gnavus CAG:126	NA	ACVD-IBD	1	R5UE07_9FIRM	NA	NA	NA	NA	NA	NA	COFACTOR: Name=Mg(2+); Xref=ChEBI:CHEBI:18420; Evidence={ECO:0000256|ARBA:ARBA00001946};	NA	NA	NA	NA	NA	NA	NA	NA	NA	NA	NA	NA
408	UniRef90_R5UE74	0	ACVD	IBD	0	0	0	0	R5UE74	R5UE74_9FIRM	unreviewed	SsrA-binding protein (Small protein B)	smpB BN481_02425	[Ruminococcus] gnavus CAG:126	154	1263106	cellular organisms, Bacteria, Terrabacteria group, Firmicutes, Clostridia, Clostridiales, Ruminococcaceae, Ruminococcus, environmental samples, [Ruminococcus] gnavus CAG:126	NA	ACVD-IBD	1	R5UE74_9FIRM	NA	NA	NA	NA	NA	NA	NA	NA	NA	FUNCTION: Required for rescue of stalled ribosomes mediated by trans-translation. Binds to transfer-messenger RNA (tmRNA), required for stable association of tmRNA with ribosomes. tmRNA and SmpB together mimic tRNA shape, replacing the anticodon stem-loop with SmpB. tmRNA is encoded by the ssrA gene; the 2 termini fold to resemble tRNA(Ala) and it encodes a 'tag peptide', a short internal open re…	NA	NA	NA	NA	NA	NA	NA	NA	NA
409	UniRef90_R5UE98	0	ACVD	IBD	0	0	0	0	R5UE98	R5UE98_9FIRM	unreviewed	Uracil-DNA glycosylase (UDG) (EC 3.2.2.27)	ung BN481_02450	[Ruminococcus] gnavus CAG:126	222	1263106	cellular organisms, Bacteria, Terrabacteria group, Firmicutes, Clostridia, Clostridiales, Ruminococcaceae, Ruminococcus, environmental samples, [Ruminococcus] gnavus CAG:126	NA	ACVD-IBD	1	R5UE98_9FIRM	NA	ACT_SITE 64; /note="Proton acceptor"; /evidence="ECO:0000256|HAMAP-Rule:MF_00148, ECO:0000256|PROSITE-ProRule:PRU10072"	NA	NA	NA	CATALYTIC ACTIVITY: Reaction=Hydrolyzes single-stranded DNA or mismatched double-stranded DNA and polynucleotides, releasing free uracil.; EC=3.2.2.27; Evidence={ECO:0000256|ARBA:ARBA00001400, ECO:0000256|HAMAP-Rule:MF_00148, ECO:0000256|RuleBase:RU003780};	NA	NA	3.2.2.27	FUNCTION: Excises uracil residues from the DNA which can arise as a result of misincorporation of dUMP residues by DNA polymerase or due to deamination of cytosine. {ECO:0000256|ARBA:ARBA00002631, ECO:0000256|HAMAP-Rule:MF_00148, ECO:0000256|RuleBase:RU003780}.	NA	NA	NA	NA	NA	NA	NA	NA	NA
410	UniRef90_R5UEF9	0	ACVD	IBD	0	0	0	0	R5UEF9	R5UEF9_9FIRM	unreviewed	Radical_SAM domain-containing protein	BN481_02515	[Ruminococcus] gnavus CAG:126	264	1263106	cellular organisms, Bacteria, Terrabacteria group, Firmicutes, Clostridia, Clostridiales, Ruminococcaceae, Ruminococcus, environmental samples, [Ruminococcus] gnavus CAG:126	NA	ACVD-IBD	1	R5UEF9_9FIRM	NA	NA	NA	NA	NA	CATALYTIC ACTIVITY: Reaction=glycyl-[protein] + reduced [flavodoxin] + S-adenosyl-L-methionine = 5'-deoxyadenosine + glycin-2-yl radical-[protein] + H(+) + L-methionine + semiquinone [flavodoxin]; Xref=Rhea:RHEA:61976, Rhea:RHEA-COMP:10622, Rhea:RHEA-COMP:14480, Rhea:RHEA-COMP:15993, Rhea:RHEA-COMP:15994, ChEBI:CHEBI:15378, ChEBI:CHEBI:17319, ChEBI:CHEBI:29947, ChEBI:CHEBI:32722, ChEBI:CHEBI:5761…	COFACTOR: Name=[4Fe-4S] cluster; Xref=ChEBI:CHEBI:49883; Evidence={ECO:0000256|ARBA:ARBA00001966};	NA	NA	NA	NA	NA	NA	NA	NA	NA	RHEA:61976	NA	NA
411	UniRef90_R5UFH7	0	ACVD	IBD	0	0	0	0	R5UFH7	R5UFH7_9FIRM	unreviewed	Ribosomal protein L7Ae	BN481_00401	[Ruminococcus] gnavus CAG:126	107	1263106	cellular organisms, Bacteria, Terrabacteria group, Firmicutes, Clostridia, Clostridiales, Ruminococcaceae, Ruminococcus, environmental samples, [Ruminococcus] gnavus CAG:126	NA	ACVD-IBD	1	NA	NA	NA	NA	NA	NA	NA	NA	NA	NA	NA	NA	NA	NA	NA	NA	NA	NA	NA	NA
412	UniRef90_R5UFR7	0	ACVD	IBD	0	0	0	0	R5UFR7	R5UFR7_9FIRM	unreviewed	Uncharacterized protein	BN481_00510	[Ruminococcus] gnavus CAG:126	161	1263106	cellular organisms, Bacteria, Terrabacteria group, Firmicutes, Clostridia, Clostridiales, Ruminococcaceae, Ruminococcus, environmental samples, [Ruminococcus] gnavus CAG:126	NA	ACVD-IBD	1	R5UFR7_9FIRM	NA	NA	NA	NA	NA	NA	NA	NA	NA	NA	NA	NA	NA	NA	NA	NA	NA	NA	NA
413	UniRef90_R5UGD9	0	ACVD	IBD	0	0	0	0	R5UGD9	R5UGD9_9FIRM	unreviewed	IMP_cyclohyd domain-containing protein	BN481_00703	[Ruminococcus] gnavus CAG:126	237	1263106	cellular organisms, Bacteria, Terrabacteria group, Firmicutes, Clostridia, Clostridiales, Ruminococcaceae, Ruminococcus, environmental samples, [Ruminococcus] gnavus CAG:126	NA	ACVD-IBD	1	R5UGD9_9FIRM	NA	NA	NA	NA	NA	NA	NA	NA	NA	NA	NA	NA	NA	NA	NA	NA	NA	NA	NA
414	UniRef90_R5UGM7	0	ACVD	IBD	0	0	0	0	R5UGM7	R5UGM7_9FIRM	unreviewed	DNA ligase (EC 6.5.1.2) (Polydeoxyribonucleotide synthase [NAD(+)])	ligA BN481_00777	[Ruminococcus] gnavus CAG:126	655	1263106	cellular organisms, Bacteria, Terrabacteria group, Firmicutes, Clostridia, Clostridiales, Ruminococcaceae, Ruminococcus, environmental samples, [Ruminococcus] gnavus CAG:126	NA	ACVD-IBD	1	R5UGM7_9FIRM	NA	ACT_SITE 104; /note="N6-AMP-lysine intermediate"; /evidence="ECO:0000256|HAMAP-Rule:MF_01588"	NA	BINDING 125; /note="NAD"; /evidence="ECO:0000256|HAMAP-Rule:MF_01588"; BINDING 159; /note="NAD"; /evidence="ECO:0000256|HAMAP-Rule:MF_01588"; BINDING 297; /note="NAD"; /evidence="ECO:0000256|HAMAP-Rule:MF_01588"	NA	CATALYTIC ACTIVITY: Reaction=NAD(+) + (deoxyribonucleotide)(n)-3'-hydroxyl + 5'-phospho-(deoxyribonucleotide)(m) = (deoxyribonucleotide)(n+m) + AMP + beta-nicotinamide D-nucleotide.; EC=6.5.1.2; Evidence={ECO:0000256|ARBA:ARBA00000066, ECO:0000256|HAMAP-Rule:MF_01588};	COFACTOR: Name=Mg(2+); Xref=ChEBI:CHEBI:18420; Evidence={ECO:0000256|HAMAP-Rule:MF_01588}; Name=Mn(2+); Xref=ChEBI:CHEBI:29035; Evidence={ECO:0000256|HAMAP-Rule:MF_01588};	NA	6.5.1.2	FUNCTION: DNA ligase that catalyzes the formation of phosphodiester linkages between 5'-phosphoryl and 3'-hydroxyl groups in double-stranded DNA using NAD as a coenzyme and as the energy source for the reaction. It is essential for DNA replication and repair of damaged DNA. {ECO:0000256|ARBA:ARBA00004067, ECO:0000256|HAMAP-Rule:MF_01588}.	NA	METAL 386; /note="Zinc"; /evidence="ECO:0000256|HAMAP-Rule:MF_01588"; METAL 389; /note="Zinc"; /evidence="ECO:0000256|HAMAP-Rule:MF_01588"; METAL 406; /note="Zinc"; /evidence="ECO:0000256|HAMAP-Rule:MF_01588"; METAL 411; /note="Zinc"; /evidence="ECO:0000256|HAMAP-Rule:MF_01588"	NP_BIND 80..81; /note="NAD"; /evidence="ECO:0000256|HAMAP-Rule:MF_01588"	NA	NA	NA	NA	NA	NA
415	UniRef90_R5UGP3	0	ACVD	IBD	0	0	0	0	R5UGP3	R5UGP3_9FIRM	unreviewed	Serine acetyltransferase (EC 2.3.1.30)	BN481_00792	[Ruminococcus] gnavus CAG:126	235	1263106	cellular organisms, Bacteria, Terrabacteria group, Firmicutes, Clostridia, Clostridiales, Ruminococcaceae, Ruminococcus, environmental samples, [Ruminococcus] gnavus CAG:126	NA	ACVD-IBD	1	R5UGP3_9FIRM	NA	NA	NA	NA	NA	CATALYTIC ACTIVITY: Reaction=acetyl-CoA + L-serine = CoA + O-acetyl-L-serine; Xref=Rhea:RHEA:24560, ChEBI:CHEBI:33384, ChEBI:CHEBI:57287, ChEBI:CHEBI:57288, ChEBI:CHEBI:58340; EC=2.3.1.30; Evidence={ECO:0000256|ARBA:ARBA00000169, ECO:0000256|PIRNR:PIRNR000441};	NA	NA	2.3.1.30	NA	NA	NA	NA	PATHWAY: Amino-acid biosynthesis; L-cysteine biosynthesis; L-cysteine from L-serine: step 1/2. {ECO:0000256|ARBA:ARBA00004876}.	NA	NA	RHEA:24560	NA	NA
416	UniRef90_R5UGY6	0	ACVD	IBD	0	0	0	0	R5UGY6	R5UGY6_9FIRM	unreviewed	Holliday junction ATP-dependent DNA helicase RuvB (EC 3.6.4.12)	ruvB BN481_00887	[Ruminococcus] gnavus CAG:126	334	1263106	cellular organisms, Bacteria, Terrabacteria group, Firmicutes, Clostridia, Clostridiales, Ruminococcaceae, Ruminococcus, environmental samples, [Ruminococcus] gnavus CAG:126	NA	ACVD-IBD	1	R5UGY6_9FIRM	NA	NA	NA	NA	NA	CATALYTIC ACTIVITY: Reaction=ATP + H2O = ADP + H(+) + phosphate; Xref=Rhea:RHEA:13065, ChEBI:CHEBI:15377, ChEBI:CHEBI:15378, ChEBI:CHEBI:30616, ChEBI:CHEBI:43474, ChEBI:CHEBI:456216; EC=3.6.4.12; Evidence={ECO:0000256|HAMAP-Rule:MF_00016};	NA	NA	3.6.4.12	FUNCTION: The RuvA-RuvB complex in the presence of ATP renatures cruciform structure in supercoiled DNA with palindromic sequence, indicating that it may promote strand exchange reactions in homologous recombination. RuvAB is a helicase that mediates the Holliday junction migration by localized denaturation and reannealing. {ECO:0000256|HAMAP-Rule:MF_00016}.	NA	NA	NP_BIND 60..67; /note="ATP"; /evidence="ECO:0000256|HAMAP-Rule:MF_00016"	NA	NA	NA	RHEA:13065	NA	NA
417	UniRef90_R5UH33	0	ACVD	IBD	0	0	0	0	R5UH33	R5UH33_9FIRM	unreviewed	ATP-dependent zinc metalloprotease FtsH (EC 3.4.24.-)	ftsH BN481_00957	[Ruminococcus] gnavus CAG:126	693	1263106	cellular organisms, Bacteria, Terrabacteria group, Firmicutes, Clostridia, Clostridiales, Ruminococcaceae, Ruminococcus, environmental samples, [Ruminococcus] gnavus CAG:126	NA	ACVD-IBD	1	R5UH33_9FIRM	NA	ACT_SITE 463; /evidence="ECO:0000256|HAMAP-Rule:MF_01458"	NA	NA	NA	NA	COFACTOR: Name=Zn(2+); Xref=ChEBI:CHEBI:29105; Evidence={ECO:0000256|HAMAP-Rule:MF_01458}; Note=Binds 1 zinc ion per subunit. {ECO:0000256|HAMAP-Rule:MF_01458};	NA	3.4.24.-	FUNCTION: Acts as a processive, ATP-dependent zinc metallopeptidase for both cytoplasmic and membrane proteins. Plays a role in the quality control of integral membrane proteins. {ECO:0000256|HAMAP-Rule:MF_01458}.	NA	METAL 462; /note="Zinc; catalytic"; /evidence="ECO:0000256|HAMAP-Rule:MF_01458"; METAL 466; /note="Zinc; catalytic"; /evidence="ECO:0000256|HAMAP-Rule:MF_01458"; METAL 539; /note="Zinc; catalytic"; /evidence="ECO:0000256|HAMAP-Rule:MF_01458"	NP_BIND 241..248; /note="ATP"; /evidence="ECO:0000256|HAMAP-Rule:MF_01458"	NA	NA	NA	NA	NA	NA
418	UniRef90_R5UIB7	0	ACVD	IBD	0	0	0	0	R5UIB7	R5UIB7_9FIRM	unreviewed	Aspartate--tRNA(Asp/Asn) ligase (EC 6.1.1.23) (Aspartyl-tRNA synthetase) (AspRS) (Non-discriminating aspartyl-tRNA synthetase) (ND-AspRS)	aspS BN481_01305	[Ruminococcus] gnavus CAG:126	599	1263106	cellular organisms, Bacteria, Terrabacteria group, Firmicutes, Clostridia, Clostridiales, Ruminococcaceae, Ruminococcus, environmental samples, [Ruminococcus] gnavus CAG:126	NA	ACVD-IBD	1	R5UIB7_9FIRM	NA	NA	NA	BINDING 181; /note="Aspartate"; /evidence="ECO:0000256|HAMAP-Rule:MF_00044"; BINDING 227; /note="Aspartate"; /evidence="ECO:0000256|HAMAP-Rule:MF_00044"; BINDING 236; /note="ATP"; /evidence="ECO:0000256|HAMAP-Rule:MF_00044"; BINDING 455; /note="Aspartate"; /evidence="ECO:0000256|HAMAP-Rule:MF_00044"; BINDING 489; /note="ATP"; /evidence="ECO:0000256|HAMAP-Rule:MF_00044"; BINDING 496; /note="Aspart…	NA	CATALYTIC ACTIVITY: Reaction=ATP + L-aspartate + tRNA(Asx) = AMP + diphosphate + L-aspartyl-tRNA(Asx); Xref=Rhea:RHEA:18349, Rhea:RHEA-COMP:9710, Rhea:RHEA-COMP:9711, ChEBI:CHEBI:29991, ChEBI:CHEBI:30616, ChEBI:CHEBI:33019, ChEBI:CHEBI:78442, ChEBI:CHEBI:78516, ChEBI:CHEBI:456215; EC=6.1.1.23; Evidence={ECO:0000256|HAMAP-Rule:MF_00044};	NA	NA	6.1.1.23	FUNCTION: Aspartyl-tRNA synthetase with relaxed tRNA specificity since it is able to aspartylate not only its cognate tRNA(Asp) but also tRNA(Asn). Reaction proceeds in two steps: L-aspartate is first activated by ATP to form Asp-AMP and then transferred to the acceptor end of tRNA(Asp/Asn). {ECO:0000256|HAMAP-Rule:MF_00044}.	NA	NA	NP_BIND 227..229; /note="ATP"; /evidence="ECO:0000256|HAMAP-Rule:MF_00044"; NP_BIND 541..544; /note="ATP"; /evidence="ECO:0000256|HAMAP-Rule:MF_00044"	NA	NA	NA	RHEA:18349	SITE 89; /note="Important for tRNA non-discrimination"; /evidence="ECO:0000256|HAMAP-Rule:MF_00044"	NA
419	UniRef90_R5UIG4	0	ACVD	IBD	0	0	0	0	R5UIG4	R5UIG4_9FIRM	unreviewed	SPFH/Band 7/PHB domain protein	BN481_01370	[Ruminococcus] gnavus CAG:126	311	1263106	cellular organisms, Bacteria, Terrabacteria group, Firmicutes, Clostridia, Clostridiales, Ruminococcaceae, Ruminococcus, environmental samples, [Ruminococcus] gnavus CAG:126	NA	ACVD-IBD	1	R5UIG4_9FIRM	NA	NA	NA	NA	NA	NA	NA	NA	NA	NA	NA	NA	NA	NA	NA	NA	NA	NA	NA
420	UniRef90_R5UII5	0	ACVD	IBD	0	0	0	0	R5UII5	R5UII5_9FIRM	unreviewed	Uncharacterized protein	BN481_00064	[Ruminococcus] gnavus CAG:126	471	1263106	cellular organisms, Bacteria, Terrabacteria group, Firmicutes, Clostridia, Clostridiales, Ruminococcaceae, Ruminococcus, environmental samples, [Ruminococcus] gnavus CAG:126	NA	ACVD-IBD	1	R5UII5_9FIRM	NA	NA	NA	NA	NA	NA	NA	NA	NA	NA	NA	NA	NA	NA	NA	NA	NA	NA	NA
421	UniRef90_R5UIU9	0	ACVD	IBD	0	0	0	0	R5UIU9	R5UIU9_9FIRM	unreviewed	L-threonine dehydratase catabolic TdcB (EC 4.3.1.19)	BN481_01504	[Ruminococcus] gnavus CAG:126	404	1263106	cellular organisms, Bacteria, Terrabacteria group, Firmicutes, Clostridia, Clostridiales, Ruminococcaceae, Ruminococcus, environmental samples, [Ruminococcus] gnavus CAG:126	NA	ACVD-IBD	1	R5UIU9_9FIRM	NA	NA	NA	NA	NA	CATALYTIC ACTIVITY: Reaction=L-threonine = 2-oxobutanoate + NH4(+); Xref=Rhea:RHEA:22108, ChEBI:CHEBI:16763, ChEBI:CHEBI:28938, ChEBI:CHEBI:57926; EC=4.3.1.19; Evidence={ECO:0000256|ARBA:ARBA00001274};	COFACTOR: Name=pyridoxal 5'-phosphate; Xref=ChEBI:CHEBI:597326; Evidence={ECO:0000256|ARBA:ARBA00001933};	NA	4.3.1.19	NA	NA	NA	NA	PATHWAY: Amino-acid degradation; L-threonine degradation via propanoate pathway; propanoate from L-threonine: step 1/4. {ECO:0000256|ARBA:ARBA00004958}.	NA	NA	RHEA:22108	NA	NA
422	UniRef90_R5VSN6	CRC	ACVD	0	0	0	0	0	R5VSN6	R5VSN6_9CLOT	unreviewed	50S ribosomal protein L20	rplT BN512_01552	Clostridium sp. CAG:167	118	1262777	cellular organisms, Bacteria, Terrabacteria group, Firmicutes, Clostridia, Clostridiales, Clostridiaceae, Clostridium, environmental samples, Clostridium sp. CAG:167	NA	ACVD-CRC	-1	R5VSN6_9CLOT	NA	NA	NA	NA	NA	NA	NA	NA	NA	FUNCTION: Binds directly to 23S ribosomal RNA and is necessary for the in vitro assembly process of the 50S ribosomal subunit. It is not involved in the protein synthesizing functions of that subunit. {ECO:0000256|HAMAP-Rule:MF_00382, ECO:0000256|RuleBase:RU000560}.	NA	NA	NA	NA	NA	NA	NA	NA	NA
423	UniRef90_R5WEW7	CRC	ACVD	0	cirrhosis	0	0	0	R5WEW7	R5WEW7_9CLOT	unreviewed	Flagellar motor switch protein FliG	BN512_01745	Clostridium sp. CAG:167	339	1262777	cellular organisms, Bacteria, Terrabacteria group, Firmicutes, Clostridia, Clostridiales, Clostridiaceae, Clostridium, environmental samples, Clostridium sp. CAG:167	NA	ACVD-cirrhosis-CRC	-1	R5WEW7_9CLOT	NA	NA	NA	NA	NA	NA	NA	NA	NA	NA	NA	NA	NA	NA	NA	NA	NA	NA	NA
424	UniRef90_R5WP57	0	ACVD	IBD	0	0	0	0	R5WP57	R5WP57_9FIRM	unreviewed	Aspartate--tRNA(Asp/Asn) ligase (EC 6.1.1.23) (Aspartyl-tRNA synthetase) (AspRS) (Non-discriminating aspartyl-tRNA synthetase) (ND-AspRS)	aspS BN568_00240	Blautia sp. CAG:257	443	1262756	cellular organisms, Bacteria, Terrabacteria group, Firmicutes, Clostridia, Clostridiales, Lachnospiraceae, Blautia, environmental samples, Blautia sp. CAG:257	NA	ACVD-IBD	1	R5WP57_9FIRM	NA	NA	NA	BINDING 176; /note="Aspartate"; /evidence="ECO:0000256|HAMAP-Rule:MF_02075"; BINDING 219; /note="Aspartate"; /evidence="ECO:0000256|HAMAP-Rule:MF_02075"; BINDING 366; /note="ATP"; /evidence="ECO:0000256|HAMAP-Rule:MF_02075"; BINDING 369; /note="Aspartate"; /evidence="ECO:0000256|HAMAP-Rule:MF_02075"; BINDING 373; /note="Aspartate"; /evidence="ECO:0000256|HAMAP-Rule:MF_02075"	NA	CATALYTIC ACTIVITY: Reaction=ATP + L-aspartate + tRNA(Asx) = AMP + diphosphate + L-aspartyl-tRNA(Asx); Xref=Rhea:RHEA:18349, Rhea:RHEA-COMP:9710, Rhea:RHEA-COMP:9711, ChEBI:CHEBI:29991, ChEBI:CHEBI:30616, ChEBI:CHEBI:33019, ChEBI:CHEBI:78442, ChEBI:CHEBI:78516, ChEBI:CHEBI:456215; EC=6.1.1.23; Evidence={ECO:0000256|HAMAP-Rule:MF_02075};	NA	NA	6.1.1.23	FUNCTION: Aspartyl-tRNA synthetase with relaxed tRNA specificity since it is able to aspartylate not only its cognate tRNA(Asp) but also tRNA(Asn). Reaction proceeds in two steps: L-aspartate is first activated by ATP to form Asp-AMP and then transferred to the acceptor end of tRNA(Asp/Asn). {ECO:0000256|HAMAP-Rule:MF_02075}.	NA	NA	NP_BIND 219..221; /note="ATP"; /evidence="ECO:0000256|HAMAP-Rule:MF_02075"; NP_BIND 227..229; /note="ATP"; /evidence="ECO:0000256|HAMAP-Rule:MF_02075"; NP_BIND 414..417; /note="ATP"; /evidence="ECO:0000256|HAMAP-Rule:MF_02075"	NA	NA	NA	RHEA:18349	SITE 90; /note="Important for tRNA non-discrimination"; /evidence="ECO:0000256|HAMAP-Rule:MF_02075"	NA
425	UniRef90_R5WRI0	0	ACVD	IBD	0	0	0	0	R5WRI0	R5WRI0_9FIRM	unreviewed	Transcription elongation factor GreA (Transcript cleavage factor GreA)	greA BN568_01708	Blautia sp. CAG:257	166	1262756	cellular organisms, Bacteria, Terrabacteria group, Firmicutes, Clostridia, Clostridiales, Lachnospiraceae, Blautia, environmental samples, Blautia sp. CAG:257	NA	ACVD-IBD	1	R5WRI0_9FIRM	NA	NA	NA	NA	NA	NA	NA	NA	NA	FUNCTION: Necessary for efficient RNA polymerase transcription elongation past template-encoded arresting sites. The arresting sites in DNA have the property of trapping a certain fraction of elongating RNA polymerases that pass through, resulting in locked ternary complexes. Cleavage of the nascent transcript by cleavage factors such as GreA or GreB allows the resumption of elongation from the n…	NA	NA	NA	NA	NA	NA	NA	NA	NA
426	UniRef90_R5WY15	0	ACVD	IBD	0	0	0	0	R5WY15	R5WY15_9FIRM	unreviewed	Ethanolamine utilization protein	BN568_01445	Blautia sp. CAG:257	176	1262756	cellular organisms, Bacteria, Terrabacteria group, Firmicutes, Clostridia, Clostridiales, Lachnospiraceae, Blautia, environmental samples, Blautia sp. CAG:257	NA	ACVD-IBD	1	R5WY15_9FIRM	NA	NA	NA	NA	NA	NA	NA	NA	NA	NA	NA	NA	NA	NA	NA	NA	NA	NA	NA
427	UniRef90_R5WYP7	0	ACVD	IBD	0	0	0	0	R5WYP7	R5WYP7_9FIRM	unreviewed	Ion-translocating oxidoreductase complex subunit C (EC 7.-.-.-) (Rnf electron transport complex subunit C)	rnfC BN568_00251	Blautia sp. CAG:257	654	1262756	cellular organisms, Bacteria, Terrabacteria group, Firmicutes, Clostridia, Clostridiales, Lachnospiraceae, Blautia, environmental samples, Blautia sp. CAG:257	NA	ACVD-IBD	1	R5WYP7_9FIRM	NA	NA	NA	NA	NA	NA	COFACTOR: Name=[4Fe-4S] cluster; Xref=ChEBI:CHEBI:49883; Evidence={ECO:0000256|HAMAP-Rule:MF_00461}; Note=Binds 2 [4Fe-4S] clusters per subunit. {ECO:0000256|HAMAP-Rule:MF_00461};	NA	7.-.-.-	FUNCTION: Part of a membrane-bound complex that couples electron transfer with translocation of ions across the membrane. {ECO:0000256|HAMAP-Rule:MF_00461}.	NA	METAL 584; /note="Iron-sulfur 1 (4Fe-4S)"; /evidence="ECO:0000256|HAMAP-Rule:MF_00461"; METAL 587; /note="Iron-sulfur 1 (4Fe-4S)"; /evidence="ECO:0000256|HAMAP-Rule:MF_00461"; METAL 590; /note="Iron-sulfur 1 (4Fe-4S)"; /evidence="ECO:0000256|HAMAP-Rule:MF_00461"; METAL 594; /note="Iron-sulfur 2 (4Fe-4S)"; /evidence="ECO:0000256|HAMAP-Rule:MF_00461"; METAL 623; /note="Iron-sulfur 2 (4Fe-4S)"; /evi…	NA	NA	NA	NA	NA	NA	NA
428	UniRef90_R5X0F3	0	ACVD	IBD	0	0	0	0	R5X0F3	R5X0F3_9FIRM	unreviewed	L-arabinose isomerase (EC 5.3.1.4)	araA BN568_02143	Blautia sp. CAG:257	498	1262756	cellular organisms, Bacteria, Terrabacteria group, Firmicutes, Clostridia, Clostridiales, Lachnospiraceae, Blautia, environmental samples, Blautia sp. CAG:257	NA	ACVD-IBD	1	R5X0F3_9FIRM	NA	NA	NA	NA	NA	CATALYTIC ACTIVITY: Reaction=L-arabinose = L-ribulose; Xref=Rhea:RHEA:14821, ChEBI:CHEBI:16880, ChEBI:CHEBI:17535; EC=5.3.1.4; Evidence={ECO:0000256|HAMAP-Rule:MF_00519};	COFACTOR: Name=Mn(2+); Xref=ChEBI:CHEBI:29035; Evidence={ECO:0000256|HAMAP-Rule:MF_00519}; Note=Binds 1 Mn(2+) ion per subunit. {ECO:0000256|HAMAP-Rule:MF_00519};	NA	5.3.1.4	FUNCTION: Catalyzes the conversion of L-arabinose to L-ribulose. {ECO:0000256|HAMAP-Rule:MF_00519}.	NA	METAL 306; /note="Manganese"; /evidence="ECO:0000256|HAMAP-Rule:MF_00519"; METAL 335; /note="Manganese"; /evidence="ECO:0000256|HAMAP-Rule:MF_00519"; METAL 352; /note="Manganese"; /evidence="ECO:0000256|HAMAP-Rule:MF_00519"; METAL 451; /note="Manganese"; /evidence="ECO:0000256|HAMAP-Rule:MF_00519"	NA	PATHWAY: Carbohydrate degradation; L-arabinose degradation via L-ribulose; D-xylulose 5-phosphate from L-arabinose (bacterial route): step 1/3. {ECO:0000256|HAMAP-Rule:MF_00519}.	NA	NA	RHEA:14821	NA	NA
429	UniRef90_R5XCP2	0	ACVD	IBD	0	0	0	0	R5XCP2	R5XCP2_9FIRM	unreviewed	Pyruvate formate-lyase-activating enzyme (EC 1.97.1.4)	BN568_02441	Blautia sp. CAG:257	246	1262756	cellular organisms, Bacteria, Terrabacteria group, Firmicutes, Clostridia, Clostridiales, Lachnospiraceae, Blautia, environmental samples, Blautia sp. CAG:257	NA	ACVD-IBD	1	R5XCP2_9FIRM	NA	NA	NA	NA	NA	CATALYTIC ACTIVITY: Reaction=glycyl-[formate C-acetyltransferase] + reduced [flavodoxin] + S-adenosyl-L-methionine = 5'-deoxyadenosine + glycin-2-yl radical-[formate C-acetyltransferase] + H(+) + L-methionine + semiquinone [flavodoxin]; Xref=Rhea:RHEA:19225, Rhea:RHEA-COMP:10622, Rhea:RHEA-COMP:12190, Rhea:RHEA-COMP:12191, Rhea:RHEA-COMP:14480, ChEBI:CHEBI:15378, ChEBI:CHEBI:17319, ChEBI:CHEBI:29…	COFACTOR: Name=[4Fe-4S] cluster; Xref=ChEBI:CHEBI:49883; Evidence={ECO:0000256|RuleBase:RU362053}; Note=Binds 1 [4Fe-4S] cluster. The cluster is coordinated with 3 cysteines and an exchangeable S-adenosyl-L-methionine. {ECO:0000256|RuleBase:RU362053};	NA	1.97.1.4	FUNCTION: Activation of pyruvate formate-lyase under anaerobic conditions by generation of an organic free radical, using S-adenosylmethionine and reduced flavodoxin as cosubstrates to produce 5'-deoxy-adenosine. {ECO:0000256|ARBA:ARBA00003141, ECO:0000256|RuleBase:RU362053}.	NA	NA	NA	NA	NA	NA	RHEA:19225; RHEA:61976	NA	NA
430	UniRef90_R5XDP6	0	ACVD	IBD	0	0	0	0	R5XDP6	R5XDP6_9FIRM	unreviewed	Uncharacterized conserved protein	BN568_00663	Blautia sp. CAG:257	71	1262756	cellular organisms, Bacteria, Terrabacteria group, Firmicutes, Clostridia, Clostridiales, Lachnospiraceae, Blautia, environmental samples, Blautia sp. CAG:257	NA	ACVD-IBD	1	R5XDP6_9FIRM	NA	NA	NA	NA	NA	NA	NA	NA	NA	NA	NA	NA	NA	NA	NA	NA	NA	NA	NA
431	UniRef90_R5XHV0	0	ACVD	IBD	0	0	0	0	R5XHV0	R5XHV0_9FIRM	unreviewed	Dihydroorotate dehydrogenase B (NAD(+)), electron transfer subunit (Dihydroorotate oxidase B, electron transfer subunit)	pyrK BN537_00413	Firmicutes bacterium CAG:212	260	1263009	cellular organisms, Bacteria, Terrabacteria group, Firmicutes, environmental samples, Firmicutes bacterium CAG:212	NA	ACVD-IBD	1	R5XHV0_9FIRM	NA	NA	NA	NA	NA	NA	COFACTOR: Name=FAD; Xref=ChEBI:CHEBI:57692; Evidence={ECO:0000256|HAMAP-Rule:MF_01211, ECO:0000256|PIRSR:PIRSR006816-1}; Note=Binds 1 FAD per subunit. {ECO:0000256|HAMAP-Rule:MF_01211, ECO:0000256|PIRSR:PIRSR006816-1}; COFACTOR: Name=[2Fe-2S] cluster; Xref=ChEBI:CHEBI:49601; Evidence={ECO:0000256|HAMAP-Rule:MF_01211, ECO:0000256|PIRSR:PIRSR006816-2}; Note=Binds 1 [2Fe-2S] cluster per subunit. {EC…	NA	NA	FUNCTION: Responsible for channeling the electrons from the oxidation of dihydroorotate from the FMN redox center in the PyrD type B subunit to the ultimate electron acceptor NAD(+). {ECO:0000256|HAMAP-Rule:MF_01211}.	NA	METAL 220; /note="Iron-sulfur (2Fe-2S)"; /evidence="ECO:0000256|HAMAP-Rule:MF_01211, ECO:0000256|PIRSR:PIRSR006816-2"; METAL 225; /note="Iron-sulfur (2Fe-2S)"; /evidence="ECO:0000256|HAMAP-Rule:MF_01211, ECO:0000256|PIRSR:PIRSR006816-2"; METAL 228; /note="Iron-sulfur (2Fe-2S)"; /evidence="ECO:0000256|HAMAP-Rule:MF_01211, ECO:0000256|PIRSR:PIRSR006816-2"; METAL 247; /note="Iron-sulfur (2Fe-2S)"; /…	NP_BIND 52..55; /note="FAD"; /evidence="ECO:0000256|HAMAP-Rule:MF_01211, ECO:0000256|PIRSR:PIRSR006816-1"; NP_BIND 69..71; /note="FAD"; /evidence="ECO:0000256|HAMAP-Rule:MF_01211, ECO:0000256|PIRSR:PIRSR006816-1"; NP_BIND 78..79; /note="FAD"; /evidence="ECO:0000256|HAMAP-Rule:MF_01211, ECO:0000256|PIRSR:PIRSR006816-1"	PATHWAY: Pyrimidine metabolism; UMP biosynthesis via de novo pathway; orotate from (S)-dihydroorotate (NAD(+) route): step 1/1. {ECO:0000256|HAMAP-Rule:MF_01211}.	NA	NA	NA	NA	NA
432	UniRef90_R5XJZ3	0	ACVD	IBD	0	0	0	0	R5XJZ3	R5XJZ3_9FIRM	unreviewed	Monosaccharide ABC transporter membrane protein CUT2 family (TC 3.A.1.2.-)	BN568_01379	Blautia sp. CAG:257	326	1262756	cellular organisms, Bacteria, Terrabacteria group, Firmicutes, Clostridia, Clostridiales, Lachnospiraceae, Blautia, environmental samples, Blautia sp. CAG:257	NA	ACVD-IBD	1	R5XJZ3_9FIRM	NA	NA	NA	NA	NA	NA	NA	NA	NA	NA	NA	NA	NA	NA	NA	NA	NA	NA	NA
433	UniRef90_R5XM59	0	ACVD	IBD	0	0	0	0	R5XM59	R5XM59_9FIRM	unreviewed	Phosphate propanoyltransferase (EC 2.3.1.222)	BN537_00982	Firmicutes bacterium CAG:212	215	1263009	cellular organisms, Bacteria, Terrabacteria group, Firmicutes, environmental samples, Firmicutes bacterium CAG:212	NA	ACVD-IBD	1	R5XM59_9FIRM	NA	NA	NA	NA	NA	CATALYTIC ACTIVITY: Reaction=phosphate + propanoyl-CoA = CoA + propanoyl phosphate; Xref=Rhea:RHEA:28046, ChEBI:CHEBI:43474, ChEBI:CHEBI:57287, ChEBI:CHEBI:57392, ChEBI:CHEBI:58933; EC=2.3.1.222; Evidence={ECO:0000256|ARBA:ARBA00001434, ECO:0000256|PIRNR:PIRNR010130};	NA	NA	2.3.1.222	FUNCTION: Involved in 1,2-propanediol (1,2-PD) degradation by catalyzing the conversion of propanoyl-CoA to propanoyl-phosphate. {ECO:0000256|ARBA:ARBA00002984, ECO:0000256|PIRNR:PIRNR010130}.	NA	NA	NA	PATHWAY: Polyol metabolism; 1,2-propanediol degradation. {ECO:0000256|ARBA:ARBA00004836, ECO:0000256|PIRNR:PIRNR010130}.	NA	NA	RHEA:28046	NA	NA
434	UniRef90_R5XMB0	0	ACVD	IBD	0	0	0	0	R5XMB0	R5XMB0_9FIRM	unreviewed	Uridylate kinase (UK) (EC 2.7.4.22) (Uridine monophosphate kinase) (UMP kinase) (UMPK)	pyrH BN537_01042	Firmicutes bacterium CAG:212	231	1263009	cellular organisms, Bacteria, Terrabacteria group, Firmicutes, environmental samples, Firmicutes bacterium CAG:212	NA	ACVD-IBD	1	R5XMB0_9FIRM	NA	NA	ACTIVITY REGULATION: Inhibited by UTP. {ECO:0000256|HAMAP-Rule:MF_01220}.	BINDING 49; /note="UMP; via amide nitrogen"; /evidence="ECO:0000256|HAMAP-Rule:MF_01220"; BINDING 50; /note="ATP; via amide nitrogen"; /evidence="ECO:0000256|HAMAP-Rule:MF_01220"; BINDING 54; /note="ATP"; /evidence="ECO:0000256|HAMAP-Rule:MF_01220"; BINDING 67; /note="UMP"; /evidence="ECO:0000256|HAMAP-Rule:MF_01220"; BINDING 161; /note="ATP; via amide nitrogen and carbonyl oxygen"; /evidence="EC…	NA	CATALYTIC ACTIVITY: Reaction=ATP + UMP = ADP + UDP; Xref=Rhea:RHEA:24400, ChEBI:CHEBI:30616, ChEBI:CHEBI:57865, ChEBI:CHEBI:58223, ChEBI:CHEBI:456216; EC=2.7.4.22; Evidence={ECO:0000256|ARBA:ARBA00001018, ECO:0000256|HAMAP-Rule:MF_01220};	NA	NA	2.7.4.22	FUNCTION: Catalyzes the reversible phosphorylation of UMP to UDP. {ECO:0000256|HAMAP-Rule:MF_01220}.	NA	NA	NP_BIND 7..10; /note="ATP"; /evidence="ECO:0000256|HAMAP-Rule:MF_01220"; NP_BIND 128..135; /note="UMP"; /evidence="ECO:0000256|HAMAP-Rule:MF_01220"	PATHWAY: Pyrimidine metabolism; CTP biosynthesis via de novo pathway; UDP from UMP (UMPK route): step 1/1. {ECO:0000256|ARBA:ARBA00004791, ECO:0000256|HAMAP-Rule:MF_01220}.	NA	NA	RHEA:24400	NA	NA
435	UniRef90_R5XP23	0	ACVD	IBD	0	0	0	0	R5XP23	R5XP23_9FIRM	unreviewed	Protein GrpE (HSP-70 cofactor)	grpE BN537_01587	Firmicutes bacterium CAG:212	211	1263009	cellular organisms, Bacteria, Terrabacteria group, Firmicutes, environmental samples, Firmicutes bacterium CAG:212	NA	ACVD-IBD	1	R5XP23_9FIRM	NA	NA	NA	NA	NA	NA	NA	NA	NA	FUNCTION: Participates actively in the response to hyperosmotic and heat shock by preventing the aggregation of stress-denatured proteins, in association with DnaK and GrpE. It is the nucleotide exchange factor for DnaK and may function as a thermosensor. Unfolded proteins bind initially to DnaJ; upon interaction with the DnaJ-bound protein, DnaK hydrolyzes its bound ATP, resulting in the formati…	NA	NA	NA	NA	NA	NA	NA	NA	NA
436	UniRef90_R5XZL4	0	ACVD	IBD	0	0	0	0	R5XZL4	R5XZL4_9FIRM	unreviewed	Translation initiation factor IF-2	infB BN537_01713	Firmicutes bacterium CAG:212	879	1263009	cellular organisms, Bacteria, Terrabacteria group, Firmicutes, environmental samples, Firmicutes bacterium CAG:212	NA	ACVD-IBD	1	R5XZL4_9FIRM	NA	NA	NA	NA	NA	NA	NA	NA	NA	FUNCTION: One of the essential components for the initiation of protein synthesis. Protects formylmethionyl-tRNA from spontaneous hydrolysis and promotes its binding to the 30S ribosomal subunits. Also involved in the hydrolysis of GTP during the formation of the 70S ribosomal complex. {ECO:0000256|HAMAP-Rule:MF_00100, ECO:0000256|RuleBase:RU000644}.	NA	NA	NP_BIND 388..395; /note="GTP"; /evidence="ECO:0000256|HAMAP-Rule:MF_00100"; NP_BIND 434..438; /note="GTP"; /evidence="ECO:0000256|HAMAP-Rule:MF_00100"; NP_BIND 488..491; /note="GTP"; /evidence="ECO:0000256|HAMAP-Rule:MF_00100"	NA	NA	NA	NA	NA	NA
437	UniRef90_R5YAS1	0	ACVD	IBD	0	0	0	0	R5YAS1	R5YAS1_9FIRM	unreviewed	S4 RNA-binding domain-containing protein	BN537_01060	Firmicutes bacterium CAG:212	79	1263009	cellular organisms, Bacteria, Terrabacteria group, Firmicutes, environmental samples, Firmicutes bacterium CAG:212	NA	ACVD-IBD	1	R5YAS1_9FIRM	NA	NA	NA	NA	NA	NA	NA	NA	NA	NA	NA	NA	NA	NA	NA	NA	NA	NA	NA
438	UniRef90_R5YDK4	0	ACVD	IBD	0	0	0	0	R5YDK4	R5YDK4_9FIRM	unreviewed	Spermidine/putrescine import ATP-binding protein PotA (EC 7.6.2.11)	potA BN537_01884	Firmicutes bacterium CAG:212	525	1263009	cellular organisms, Bacteria, Terrabacteria group, Firmicutes, environmental samples, Firmicutes bacterium CAG:212	NA	ACVD-IBD	1	R5YDK4_9FIRM	NA	NA	NA	NA	NA	CATALYTIC ACTIVITY: Reaction=ATP + H(2)O + polyamine-[polyamine-binding protein](Side 1) = ADP + phosphate + polyamine(Side 2) + [polyamine-binding protein](Side 1).; EC=7.6.2.11; Evidence={ECO:0000256|HAMAP-Rule:MF_01726, ECO:0000256|RuleBase:RU364083};	NA	NA	7.6.2.11	FUNCTION: Part of the ABC transporter complex PotABCD involved in spermidine/putrescine import. Responsible for energy coupling to the transport system. {ECO:0000256|HAMAP-Rule:MF_01726, ECO:0000256|RuleBase:RU364083}.	NA	NA	NP_BIND 39..46; /note="ATP"; /evidence="ECO:0000256|PROSITE-ProRule:PRU00434"	NA	NA	NA	NA	NA	NA
439	UniRef90_B1VEP4	0	ACVD	IBD	0	0	0	0	B1VEP4	B1VEP4_CORU7	unreviewed	Transposase for insertion sequence	tnp7109-4 tnp7109-61 tnp7109-63 cu0273 cu1920 cu1924	Corynebacterium urealyticum (strain ATCC 43042 / DSM 7109)	392	504474	cellular organisms, Bacteria, Terrabacteria group, Actinobacteria, Actinobacteria (high G+C Gram-positive bacteria), Corynebacteriales, Corynebacteriaceae, Corynebacterium, Corynebacterium urealyticum, Corynebacterium urealyticum (strain ATCC 43042 / DSM 7109)	tnp7109-61 tnp7109-63	ACVD-IBD	NA	B1VEP4_CORU7	NA	NA	NA	NA	NA	NA	NA	NA	NA	FUNCTION: Required for the transposition of the insertion element. {ECO:0000256|ARBA:ARBA00002190}.	NA	NA	NA	NA	NA	NA	NA	NA	NA
440	UniRef90_B2GAM0	0	ACVD	0	cirrhosis	0	0	0	B2GAM0	ENO_LACF3	reviewed	Enolase (EC 4.2.1.11) (2-phospho-D-glycerate hydro-lyase) (2-phosphoglycerate dehydratase)	eno LAF_0366	Lactobacillus fermentum (strain NBRC 3956 / LMG 18251)	440	334390	cellular organisms, Bacteria, Terrabacteria group, Firmicutes, Bacilli, Lactobacillales, Lactobacillaceae, Limosilactobacillus, Limosilactobacillus fermentum (Lactobacillus fermentum), Lactobacillus fermentum (strain NBRC 3956 / LMG 18251)	NA	ACVD-cirrhosis	NA	NA	NA	NA	NA	NA	NA	NA	NA	NA	NA	NA	NA	NA	NA	NA	NA	NA	NA	NA	NA
441	UniRef90_B2GBC2	0	ACVD	0	cirrhosis	0	0	0	B2GBC2	EFTU_LACF3	reviewed	Elongation factor Tu (EF-Tu)	tuf LAF_0618	Lactobacillus fermentum (strain NBRC 3956 / LMG 18251)	396	334390	cellular organisms, Bacteria, Terrabacteria group, Firmicutes, Bacilli, Lactobacillales, Lactobacillaceae, Limosilactobacillus, Limosilactobacillus fermentum (Lactobacillus fermentum), Lactobacillus fermentum (strain NBRC 3956 / LMG 18251)	NA	ACVD-cirrhosis	NA	EFTU_LACF3	NA	NA	NA	NA	NA	NA	NA	NA	NA	FUNCTION: This protein promotes the GTP-dependent binding of aminoacyl-tRNA to the A-site of ribosomes during protein biosynthesis. {ECO:0000255|HAMAP-Rule:MF_00118}.	NA	NA	NP_BIND 20..27; /note="GTP"; /evidence="ECO:0000255|HAMAP-Rule:MF_00118"; NP_BIND 82..86; /note="GTP"; /evidence="ECO:0000255|HAMAP-Rule:MF_00118"; NP_BIND 137..140; /note="GTP"; /evidence="ECO:0000255|HAMAP-Rule:MF_00118"	NA	NA	NA	NA	NA	NA
442	UniRef90_B2GD48	0	ACVD	0	cirrhosis	0	0	0	B2GD48	RL28_LACF3	reviewed	50S ribosomal protein L28	rpmB LAF_1244	Lactobacillus fermentum (strain NBRC 3956 / LMG 18251)	62	334390	cellular organisms, Bacteria, Terrabacteria group, Firmicutes, Bacilli, Lactobacillales, Lactobacillaceae, Limosilactobacillus, Limosilactobacillus fermentum (Lactobacillus fermentum), Lactobacillus fermentum (strain NBRC 3956 / LMG 18251)	NA	ACVD-cirrhosis	NA	RL28_LACF3	NA	NA	NA	NA	NA	NA	NA	NA	NA	NA	NA	NA	NA	NA	NA	NA	NA	NA	NA
443	UniRef90_B2ILW7	0	ACVD	IBD	0	0	0	0	B2ILW7	B2ILW7_STRPS	unreviewed	3-oxoacyl-[acyl-carrier-protein] synthase 2 (EC 2.3.1.179)	fabF SPCG_0420	Streptococcus pneumoniae (strain CGSP14)	414	516950	cellular organisms, Bacteria, Terrabacteria group, Firmicutes, Bacilli, Lactobacillales, Streptococcaceae, Streptococcus, Streptococcus pneumoniae, Streptococcus pneumoniae (strain CGSP14)	NA	ACVD-IBD	NA	B2ILW7_STRPS	NA	ACT_SITE 167; /evidence="ECO:0000256|PIRSR:PIRSR000447-1"	NA	NA	NA	CATALYTIC ACTIVITY: Reaction=(11Z)-hexadecenoyl-[ACP] + H(+) + malonyl-[ACP] = 3-oxo-(13Z)-octadecenoyl-[ACP] + CO2 + holo-[ACP]; Xref=Rhea:RHEA:14565, Rhea:RHEA-COMP:9623, Rhea:RHEA-COMP:9685, Rhea:RHEA-COMP:9921, Rhea:RHEA-COMP:9922, ChEBI:CHEBI:15378, ChEBI:CHEBI:16526, ChEBI:CHEBI:64479, ChEBI:CHEBI:78449, ChEBI:CHEBI:78778, ChEBI:CHEBI:78779; EC=2.3.1.179; Evidence={ECO:0000256|ARBA:ARBA0000…	NA	NA	2.3.1.179	FUNCTION: Catalyzes the condensation reaction of fatty acid synthesis by the addition to an acyl acceptor of two carbons from malonyl-ACP. {ECO:0000256|ARBA:ARBA00003793, ECO:0000256|PIRNR:PIRNR000447}.	NA	NA	NA	PATHWAY: Lipid metabolism; fatty acid biosynthesis. {ECO:0000256|ARBA:ARBA00005194, ECO:0000256|PIRNR:PIRNR000447}.	NA	NA	RHEA:14565	NA	NA
444	UniRef90_B2IN20	0	ACVD	0	cirrhosis	0	0	0	B2IN20	B2IN20_STRPS	unreviewed	Uncharacterized protein	SPCG_2067	Streptococcus pneumoniae (strain CGSP14)	103	516950	cellular organisms, Bacteria, Terrabacteria group, Firmicutes, Bacilli, Lactobacillales, Streptococcaceae, Streptococcus, Streptococcus pneumoniae, Streptococcus pneumoniae (strain CGSP14)	NA	ACVD-cirrhosis	NA	B2IN20_STRPS	NA	NA	NA	NA	NA	NA	NA	NA	NA	NA	NA	NA	NA	NA	NA	NA	NA	NA	NA
445	UniRef90_B2INC3	0	ACVD	IBD	0	0	0	0	B2INC3	B2INC3_STRPS	unreviewed	MutT/nudix family protein	SPCG_0690	Streptococcus pneumoniae (strain CGSP14)	151	516950	cellular organisms, Bacteria, Terrabacteria group, Firmicutes, Bacilli, Lactobacillales, Streptococcaceae, Streptococcus, Streptococcus pneumoniae, Streptococcus pneumoniae (strain CGSP14)	NA	ACVD-IBD	NA	B2INC3_STRPS	NA	NA	NA	NA	NA	NA	NA	NA	NA	NA	NA	NA	NA	NA	NA	NA	NA	NA	NA
446	UniRef90_B2INH5	0	ACVD	0	cirrhosis	0	0	0	B2INH5	B2INH5_STRPS	unreviewed	SPFH domain/Band 7 family	SPCG_2124	Streptococcus pneumoniae (strain CGSP14)	299	516950	cellular organisms, Bacteria, Terrabacteria group, Firmicutes, Bacilli, Lactobacillales, Streptococcaceae, Streptococcus, Streptococcus pneumoniae, Streptococcus pneumoniae (strain CGSP14)	NA	ACVD-cirrhosis	NA	B2INH5_STRPS	NA	NA	NA	NA	NA	NA	NA	NA	NA	NA	NA	NA	NA	NA	NA	NA	NA	NA	NA
447	UniRef90_B2IP15	0	ACVD	0	cirrhosis	0	0	0	B2IP15	B2IP15_STRPS	unreviewed	ATP-grasp domain-containing protein	SPCG_0834	Streptococcus pneumoniae (strain CGSP14)	388	516950	cellular organisms, Bacteria, Terrabacteria group, Firmicutes, Bacilli, Lactobacillales, Streptococcaceae, Streptococcus, Streptococcus pneumoniae, Streptococcus pneumoniae (strain CGSP14)	NA	ACVD-cirrhosis	NA	NA	NA	NA	NA	NA	NA	NA	NA	NA	NA	NA	NA	NA	NA	NA	NA	NA	NA	NA	NA
448	UniRef90_B2IQA6	0	ACVD	IBD	0	0	0	0	B2IQA6	B2IQA6_STRPS	unreviewed	Site-specific recombinase	SPCG_1274	Streptococcus pneumoniae (strain CGSP14)	395	516950	cellular organisms, Bacteria, Terrabacteria group, Firmicutes, Bacilli, Lactobacillales, Streptococcaceae, Streptococcus, Streptococcus pneumoniae, Streptococcus pneumoniae (strain CGSP14)	NA	ACVD-IBD	NA	B2IQA6_STRPS	NA	NA	NA	NA	NA	NA	NA	NA	NA	NA	NA	NA	NA	NA	NA	NA	NA	NA	NA
449	UniRef90_B2IQE4	0	ACVD	IBD	0	0	0	0	B2IQE4	B2IQE4_STRPS	unreviewed	Uncharacterized protein	SPCG_1312	Streptococcus pneumoniae (strain CGSP14)	80	516950	cellular organisms, Bacteria, Terrabacteria group, Firmicutes, Bacilli, Lactobacillales, Streptococcaceae, Streptococcus, Streptococcus pneumoniae, Streptococcus pneumoniae (strain CGSP14)	NA	ACVD-IBD	NA	B2IQE4_STRPS	NA	NA	NA	NA	NA	NA	NA	NA	NA	NA	NA	NA	NA	NA	NA	NA	NA	NA	NA
450	UniRef90_B2IQP4	0	ACVD	IBD	0	0	0	0	B2IQP4	B2IQP4_STRPS	unreviewed	Peptidase, U32 family	SPCG_1416	Streptococcus pneumoniae (strain CGSP14)	434	516950	cellular organisms, Bacteria, Terrabacteria group, Firmicutes, Bacilli, Lactobacillales, Streptococcaceae, Streptococcus, Streptococcus pneumoniae, Streptococcus pneumoniae (strain CGSP14)	NA	ACVD-IBD	NA	B2IQP4_STRPS	NA	NA	NA	NA	NA	NA	NA	NA	NA	NA	NA	NA	NA	NA	NA	NA	NA	NA	NA
451	UniRef90_B2IRI2	0	ACVD	0	cirrhosis	0	0	0	B2IRI2	B2IRI2_STRPS	unreviewed	L-serine dehydratase (EC 4.3.1.17)	SPCG_0101	Streptococcus pneumoniae (strain CGSP14)	290	516950	cellular organisms, Bacteria, Terrabacteria group, Firmicutes, Bacilli, Lactobacillales, Streptococcaceae, Streptococcus, Streptococcus pneumoniae, Streptococcus pneumoniae (strain CGSP14)	NA	ACVD-cirrhosis	NA	B2IRI2_STRPS	NA	NA	NA	NA	NA	CATALYTIC ACTIVITY: Reaction=L-serine = NH4(+) + pyruvate; Xref=Rhea:RHEA:19169, ChEBI:CHEBI:15361, ChEBI:CHEBI:28938, ChEBI:CHEBI:33384; EC=4.3.1.17; Evidence={ECO:0000256|RuleBase:RU366059};	COFACTOR: Name=[4Fe-4S] cluster; Xref=ChEBI:CHEBI:49883; Evidence={ECO:0000256|RuleBase:RU366059};	NA	4.3.1.17	NA	NA	NA	NA	NA	NA	NA	RHEA:19169	NA	NA
452	UniRef90_B2IRI3	0	ACVD	IBD	cirrhosis	0	0	0	B2IRI3	B2IRI3_STRPS	unreviewed	L-serine dehydratase (EC 4.3.1.17)	SPCG_0102	Streptococcus pneumoniae (strain CGSP14)	223	516950	cellular organisms, Bacteria, Terrabacteria group, Firmicutes, Bacilli, Lactobacillales, Streptococcaceae, Streptococcus, Streptococcus pneumoniae, Streptococcus pneumoniae (strain CGSP14)	NA	ACVD-cirrhosis-IBD	NA	B2IRI3_STRPS	NA	NA	NA	NA	NA	CATALYTIC ACTIVITY: Reaction=L-serine = NH4(+) + pyruvate; Xref=Rhea:RHEA:19169, ChEBI:CHEBI:15361, ChEBI:CHEBI:28938, ChEBI:CHEBI:33384; EC=4.3.1.17; Evidence={ECO:0000256|ARBA:ARBA00001161, ECO:0000256|RuleBase:RU366059};	COFACTOR: Name=[4Fe-4S] cluster; Xref=ChEBI:CHEBI:49883; Evidence={ECO:0000256|ARBA:ARBA00001966, ECO:0000256|RuleBase:RU366059};	NA	4.3.1.17	NA	NA	NA	NA	NA	NA	NA	RHEA:19169	NA	NA
453	UniRef90_B2IRN6	0	ACVD	IBD	0	0	0	0	B2IRN6	B2IRN6_STRPS	unreviewed	Uncharacterized protein	SPCG_1605	Streptococcus pneumoniae (strain CGSP14)	129	516950	cellular organisms, Bacteria, Terrabacteria group, Firmicutes, Bacilli, Lactobacillales, Streptococcaceae, Streptococcus, Streptococcus pneumoniae, Streptococcus pneumoniae (strain CGSP14)	NA	ACVD-IBD	NA	B2IRN6_STRPS	NA	NA	NA	NA	NA	NA	NA	NA	NA	NA	NA	NA	NA	NA	NA	NA	NA	NA	NA
454	UniRef90_B2IRX8	0	ACVD	IBD	cirrhosis	0	0	0	B2IRX8	B2IRX8_STRPS	unreviewed	ABC transporter, permease protein, putative	SPCG_0156	Streptococcus pneumoniae (strain CGSP14)	230	516950	cellular organisms, Bacteria, Terrabacteria group, Firmicutes, Bacilli, Lactobacillales, Streptococcaceae, Streptococcus, Streptococcus pneumoniae, Streptococcus pneumoniae (strain CGSP14)	NA	ACVD-cirrhosis-IBD	NA	B2IRX8_STRPS	NA	NA	NA	NA	NA	NA	NA	NA	NA	NA	NA	NA	NA	NA	NA	NA	NA	NA	NA
455	UniRef90_B2IS70	0	ACVD	0	cirrhosis	0	0	0	B2IS70	B2IS70_STRPS	unreviewed	UPF0210 protein SPCG_0246	SPCG_0246	Streptococcus pneumoniae (strain CGSP14)	433	516950	cellular organisms, Bacteria, Terrabacteria group, Firmicutes, Bacilli, Lactobacillales, Streptococcaceae, Streptococcus, Streptococcus pneumoniae, Streptococcus pneumoniae (strain CGSP14)	NA	ACVD-cirrhosis	NA	B2IS70_STRPS	NA	NA	NA	NA	NA	NA	NA	NA	NA	NA	NA	NA	NA	NA	NA	NA	NA	NA	NA
456	UniRef90_B2IS74	0	ACVD	0	cirrhosis	0	0	0	B2IS74	B2IS74_STRPS	unreviewed	Sucrose operon repressor	scrR SPCG_1697	Streptococcus pneumoniae (strain CGSP14)	321	516950	cellular organisms, Bacteria, Terrabacteria group, Firmicutes, Bacilli, Lactobacillales, Streptococcaceae, Streptococcus, Streptococcus pneumoniae, Streptococcus pneumoniae (strain CGSP14)	NA	ACVD-cirrhosis	NA	B2IS74_STRPS	NA	NA	NA	NA	NA	NA	NA	NA	NA	NA	NA	NA	NA	NA	NA	NA	NA	NA	NA
457	UniRef90_B2RFF6	0	ACVD	IBD	0	0	0	0	B2RFF6	B2RFF6_9BIFI	unreviewed	Tnp1249 protein (Fragment)	tnp1249	Bifidobacterium thermophilum	240	33905	cellular organisms, Bacteria, Terrabacteria group, Actinobacteria, Actinobacteria (high G+C Gram-positive bacteria), Bifidobacteriales, Bifidobacteriaceae, Bifidobacterium, Bifidobacterium thermophilum	NA	ACVD-IBD	1	B2RFF6_9BIFI	NA	NA	NA	NA	NA	NA	NA	NA	NA	NA	NA	NA	NA	NA	NA	NA	NA	NA	NA
458	UniRef90_R6DM01	CRC	ACVD	0	0	0	0	0	R6DM01	R6DM01_9CLOT	unreviewed	Uracil-DNA glycosylase (UDG) (EC 3.2.2.27)	ung BN547_00660	Clostridium sp. CAG:230	229	1262782	cellular organisms, Bacteria, Terrabacteria group, Firmicutes, Clostridia, Clostridiales, Clostridiaceae, Clostridium, environmental samples, Clostridium sp. CAG:230	NA	ACVD-CRC	-1	R6DM01_9CLOT	NA	ACT_SITE 64; /note="Proton acceptor"; /evidence="ECO:0000256|HAMAP-Rule:MF_00148, ECO:0000256|PROSITE-ProRule:PRU10072"	NA	NA	NA	CATALYTIC ACTIVITY: Reaction=Hydrolyzes single-stranded DNA or mismatched double-stranded DNA and polynucleotides, releasing free uracil.; EC=3.2.2.27; Evidence={ECO:0000256|ARBA:ARBA00001400, ECO:0000256|HAMAP-Rule:MF_00148, ECO:0000256|RuleBase:RU003780};	NA	NA	3.2.2.27	FUNCTION: Excises uracil residues from the DNA which can arise as a result of misincorporation of dUMP residues by DNA polymerase or due to deamination of cytosine. {ECO:0000256|ARBA:ARBA00002631, ECO:0000256|HAMAP-Rule:MF_00148, ECO:0000256|RuleBase:RU003780}.	NA	NA	NA	NA	NA	NA	NA	NA	NA
459	UniRef90_R6DRI5	CRC	ACVD	0	0	0	0	0	R6DRI5	R6DRI5_9CLOT	unreviewed	NUDIX hydrolase	BN547_01822	Clostridium sp. CAG:230	153	1262782	cellular organisms, Bacteria, Terrabacteria group, Firmicutes, Clostridia, Clostridiales, Clostridiaceae, Clostridium, environmental samples, Clostridium sp. CAG:230	NA	ACVD-CRC	-1	R6DRI5_9CLOT	NA	NA	NA	NA	NA	NA	NA	NA	NA	NA	NA	NA	NA	NA	NA	NA	NA	NA	NA
460	UniRef90_R6E8X0	0	ACVD	IBD	0	0	0	0	R6E8X0	R6E8X0_9FIRM	unreviewed	Uncharacterized protein	BN538_00646	Lachnospiraceae bacterium CAG:215	466	1262985	cellular organisms, Bacteria, Terrabacteria group, Firmicutes, Clostridia, Clostridiales, Lachnospiraceae, environmental samples, Lachnospiraceae bacterium CAG:215	NA	ACVD-IBD	1	R6E8X0_9FIRM	NA	NA	NA	NA	NA	NA	NA	NA	NA	NA	NA	NA	NA	NA	NA	NA	NA	NA	NA
461	UniRef90_R6E9R3	0	ACVD	IBD	0	0	0	0	R6E9R3	R6E9R3_9FIRM	unreviewed	Ribose import ATP-binding protein RbsA (EC 7.5.2.7)	rbsA BN538_00908	Lachnospiraceae bacterium CAG:215	498	1262985	cellular organisms, Bacteria, Terrabacteria group, Firmicutes, Clostridia, Clostridiales, Lachnospiraceae, environmental samples, Lachnospiraceae bacterium CAG:215	NA	ACVD-IBD	1	R6E9R3_9FIRM	NA	NA	NA	NA	NA	CATALYTIC ACTIVITY: Reaction=ATP + D-ribose(out) + H2O = ADP + D-ribose(in) + H(+) + phosphate; Xref=Rhea:RHEA:29903, ChEBI:CHEBI:15377, ChEBI:CHEBI:15378, ChEBI:CHEBI:30616, ChEBI:CHEBI:43474, ChEBI:CHEBI:47013, ChEBI:CHEBI:456216; EC=7.5.2.7; Evidence={ECO:0000256|HAMAP-Rule:MF_01716};	NA	NA	7.5.2.7	FUNCTION: Part of the ABC transporter complex RbsABC involved in ribose import. Responsible for energy coupling to the transport system. {ECO:0000256|HAMAP-Rule:MF_01716}.	NA	NA	NP_BIND 38..45; /note="ATP"; /evidence="ECO:0000256|PROSITE-ProRule:PRU00434"	NA	NA	NA	RHEA:29903	NA	NA
462	UniRef90_R6EEB7	0	ACVD	IBD	0	0	0	0	R6EEB7	R6EEB7_9FIRM	unreviewed	Uncharacterized protein	BN538_01258	Lachnospiraceae bacterium CAG:215	210	1262985	cellular organisms, Bacteria, Terrabacteria group, Firmicutes, Clostridia, Clostridiales, Lachnospiraceae, environmental samples, Lachnospiraceae bacterium CAG:215	NA	ACVD-IBD	1	R6EEB7_9FIRM	NA	NA	NA	NA	NA	NA	NA	NA	NA	NA	NA	NA	NA	NA	NA	NA	NA	NA	NA
463	UniRef90_R6EF28	0	ACVD	IBD	0	0	0	0	R6EF28	R6EF28_9FIRM	unreviewed	dUTPase domain-containing protein	BN538_00003	Lachnospiraceae bacterium CAG:215	96	1262985	cellular organisms, Bacteria, Terrabacteria group, Firmicutes, Clostridia, Clostridiales, Lachnospiraceae, environmental samples, Lachnospiraceae bacterium CAG:215	NA	ACVD-IBD	1	R6EF28_9FIRM	NA	NA	NA	NA	NA	NA	NA	NA	NA	NA	NA	NA	NA	NA	NA	NA	NA	NA	NA
464	UniRef90_R6EGN9	0	ACVD	IBD	0	0	0	0	R6EGN9	R6EGN9_9FIRM	unreviewed	V-type ATP synthase subunit D (V-ATPase subunit D)	atpD BN538_01624	Lachnospiraceae bacterium CAG:215	212	1262985	cellular organisms, Bacteria, Terrabacteria group, Firmicutes, Clostridia, Clostridiales, Lachnospiraceae, environmental samples, Lachnospiraceae bacterium CAG:215	NA	ACVD-IBD	1	R6EGN9_9FIRM	NA	NA	NA	NA	NA	NA	NA	NA	NA	FUNCTION: Produces ATP from ADP in the presence of a proton gradient across the membrane. {ECO:0000256|HAMAP-Rule:MF_00271}.	NA	NA	NA	NA	NA	NA	NA	NA	NA
465	UniRef90_R6EIA1	0	ACVD	IBD	0	0	0	0	R6EIA1	R6EIA1_9FIRM	unreviewed	Uncharacterized protein	BN538_01923	Lachnospiraceae bacterium CAG:215	45	1262985	cellular organisms, Bacteria, Terrabacteria group, Firmicutes, Clostridia, Clostridiales, Lachnospiraceae, environmental samples, Lachnospiraceae bacterium CAG:215	NA	ACVD-IBD	1	R6EIA1_9FIRM	NA	NA	NA	NA	NA	NA	NA	NA	NA	NA	NA	NA	NA	NA	NA	NA	NA	NA	NA
466	UniRef90_R6EJ89	0	ACVD	IBD	0	0	0	0	R6EJ89	R6EJ89_9FIRM	unreviewed	V-type ATP synthase subunit D (V-ATPase subunit D)	atpD BN538_02258	Lachnospiraceae bacterium CAG:215	225	1262985	cellular organisms, Bacteria, Terrabacteria group, Firmicutes, Clostridia, Clostridiales, Lachnospiraceae, environmental samples, Lachnospiraceae bacterium CAG:215	NA	ACVD-IBD	1	R6EJ89_9FIRM	NA	NA	NA	NA	NA	NA	NA	NA	NA	FUNCTION: Produces ATP from ADP in the presence of a proton gradient across the membrane. {ECO:0000256|HAMAP-Rule:MF_00271}.	NA	NA	NA	NA	NA	NA	NA	NA	NA
467	UniRef90_R6EL43	CRC	ACVD	0	0	0	0	0	R6EL43	R6EL43_9FIRM	unreviewed	Flagellar motor switch protein FliG	BN749_01213	Firmicutes bacterium CAG:65	339	1262994	cellular organisms, Bacteria, Terrabacteria group, Firmicutes, environmental samples, Firmicutes bacterium CAG:65	NA	ACVD-CRC	-1	R6EL43_9FIRM	NA	NA	NA	NA	NA	NA	NA	NA	NA	NA	NA	NA	NA	NA	NA	NA	NA	NA	NA
468	UniRef90_R6EL90	0	ACVD	IBD	0	0	0	0	R6EL90	R6EL90_9FIRM	unreviewed	Ribosome biogenesis GTPase A	BN538_02274	Lachnospiraceae bacterium CAG:215	282	1262985	cellular organisms, Bacteria, Terrabacteria group, Firmicutes, Clostridia, Clostridiales, Lachnospiraceae, environmental samples, Lachnospiraceae bacterium CAG:215	NA	ACVD-IBD	1	R6EL90_9FIRM	NA	NA	NA	BINDING 174; /note="GTP; via amide nitrogen"; /evidence="ECO:0000256|PIRSR:PIRSR006230-1"	NA	NA	NA	NA	NA	FUNCTION: Required for a late step of 50S ribosomal subunit assembly. Has GTPase activity. {ECO:0000256|PIRNR:PIRNR006230}.	NA	NA	NP_BIND 58..61; /note="GTP"; /evidence="ECO:0000256|PIRSR:PIRSR006230-1"; NP_BIND 130..135; /note="GTP"; /evidence="ECO:0000256|PIRSR:PIRSR006230-1"	NA	NA	NA	NA	NA	NA
469	UniRef90_R6EP83	0	ACVD	IBD	0	0	0	0	R6EP83	R6EP83_9FIRM	unreviewed	Uncharacterized protein	BN538_00538	Lachnospiraceae bacterium CAG:215	55	1262985	cellular organisms, Bacteria, Terrabacteria group, Firmicutes, Clostridia, Clostridiales, Lachnospiraceae, environmental samples, Lachnospiraceae bacterium CAG:215	NA	ACVD-IBD	1	R6EP83_9FIRM	NA	NA	NA	NA	NA	NA	NA	NA	NA	NA	NA	NA	NA	NA	NA	NA	NA	NA	NA
470	UniRef90_R6ERQ5	0	ACVD	IBD	0	0	0	0	R6ERQ5	R6ERQ5_9FIRM	unreviewed	Uncharacterized protein	BN538_02024	Lachnospiraceae bacterium CAG:215	78	1262985	cellular organisms, Bacteria, Terrabacteria group, Firmicutes, Clostridia, Clostridiales, Lachnospiraceae, environmental samples, Lachnospiraceae bacterium CAG:215	NA	ACVD-IBD	1	R6ERQ5_9FIRM	NA	NA	NA	NA	NA	NA	NA	NA	NA	NA	NA	NA	NA	NA	NA	NA	NA	NA	NA
471	UniRef90_R6ETC3	0	ACVD	IBD	0	0	0	0	R6ETC3	R6ETC3_9FIRM	unreviewed	CbiC domain-containing protein	BN538_02177	Lachnospiraceae bacterium CAG:215	232	1262985	cellular organisms, Bacteria, Terrabacteria group, Firmicutes, Clostridia, Clostridiales, Lachnospiraceae, environmental samples, Lachnospiraceae bacterium CAG:215	NA	ACVD-IBD	1	R6ETC3_9FIRM	NA	NA	NA	NA	NA	NA	NA	NA	NA	NA	NA	NA	NA	PATHWAY: Cofactor biosynthesis; adenosylcobalamin biosynthesis. {ECO:0000256|ARBA:ARBA00004953}.	NA	NA	NA	NA	NA
472	UniRef90_R6EUZ4	0	ACVD	IBD	0	0	0	0	R6EUZ4	R6EUZ4_9FIRM	unreviewed	Uncharacterized protein	BN538_02235	Lachnospiraceae bacterium CAG:215	208	1262985	cellular organisms, Bacteria, Terrabacteria group, Firmicutes, Clostridia, Clostridiales, Lachnospiraceae, environmental samples, Lachnospiraceae bacterium CAG:215	NA	ACVD-IBD	1	R6EUZ4_9FIRM	NA	NA	NA	NA	NA	NA	NA	NA	NA	NA	NA	NA	NA	NA	NA	NA	NA	NA	NA
473	UniRef90_R6F565	0	ACVD	IBD	0	0	0	0	R6F565	R6F565_9FIRM	unreviewed	50S ribosomal protein L31	rpmE BN538_00777	Lachnospiraceae bacterium CAG:215	81	1262985	cellular organisms, Bacteria, Terrabacteria group, Firmicutes, Clostridia, Clostridiales, Lachnospiraceae, environmental samples, Lachnospiraceae bacterium CAG:215	NA	ACVD-IBD	1	R6F565_9FIRM	NA	NA	NA	NA	NA	NA	COFACTOR: Name=Zn(2+); Xref=ChEBI:CHEBI:29105; Evidence={ECO:0000256|HAMAP-Rule:MF_00501}; Note=Binds 1 zinc ion per subunit. {ECO:0000256|HAMAP-Rule:MF_00501};	NA	NA	FUNCTION: Binds the 23S rRNA. {ECO:0000256|HAMAP-Rule:MF_00501}.	NA	METAL 31; /note="Zinc"; /evidence="ECO:0000256|HAMAP-Rule:MF_00501"; METAL 33; /note="Zinc"; /evidence="ECO:0000256|HAMAP-Rule:MF_00501"; METAL 51; /note="Zinc"; /evidence="ECO:0000256|HAMAP-Rule:MF_00501"; METAL 54; /note="Zinc"; /evidence="ECO:0000256|HAMAP-Rule:MF_00501"	NA	NA	NA	NA	NA	NA	NA
474	UniRef90_B2XU12	CRC	ACVD	0	0	0	0	0	B2XU12	B2XU12_ECOLX	unreviewed	EprI (EscF/YscF/HrpA family type III secretion system needle major subunit) (Type III secretion apparatus needle protein) (Type III secretion apparatus protein EprI) (Type III secretion protein EprI) (Type III secretion system needle complex protein) (Type III secretion system needle complex protein PrgI) (Type III secretion system protein) (Type III secretion system protein PrgI) (Yop proteins t…	prgI eprI yscF A6581_08740 A6592_02155 A8C65_25315 A9819_16245 AM446_06475 AML35_04875 APT94_04600 ARC77_10570 AU473_07580 AW059_11110 AWG90_018325 AWP75_20135 B7C53_11360 B9M99_06360 BANRA_01385 BANRA_04241 BE963_04105 BER14_04275 BHF46_05475 BIU72_09940 BK334_11480 BK375_08130 BK383_12100 BMA87_25675 BON83_18890 BON87_03095 BON92_09750 BON96_08185 BTQ04_28760 BvCms2454_02133 BvCms35BK_01354 BvC…	Escherichia coli	79	562	cellular organisms, Bacteria, Proteobacteria, Gammaproteobacteria, Enterobacterales, Enterobacteriaceae, Escherichia, Escherichia coli	eprI yscF	ACVD-CRC	1	NA	NA	NA	NA	NA	NA	NA	NA	NA	NA	NA	NA	NA	NA	NA	NA	NA	NA	NA	NA
475	UniRef90_R6FCC1	0	ACVD	IBD	0	0	0	0	R6FCC1	R6FCC1_9FIRM	unreviewed	Phosphate acetyltransferase	BN538_01979	Lachnospiraceae bacterium CAG:215	332	1262985	cellular organisms, Bacteria, Terrabacteria group, Firmicutes, Clostridia, Clostridiales, Lachnospiraceae, environmental samples, Lachnospiraceae bacterium CAG:215	NA	ACVD-IBD	1	R6FCC1_9FIRM	NA	NA	NA	NA	NA	NA	NA	NA	NA	NA	NA	NA	NA	NA	NA	NA	NA	NA	NA
476	UniRef90_R6JIL3	0	ACVD	IBD	0	0	0	0	R6JIL3	R6JIL3_9CLOT	unreviewed	Antitoxin	BN486_02719	Clostridium clostridioforme CAG:132	82	1263065	cellular organisms, Bacteria, Terrabacteria group, Firmicutes, Clostridia, Clostridiales, Clostridiaceae, Clostridium, environmental samples, Clostridium clostridioforme CAG:132	NA	ACVD-IBD	1	R6JIL3_9CLOT	NA	NA	NA	NA	NA	NA	NA	NA	NA	FUNCTION: Antitoxin component of a type II toxin-antitoxin (TA) system. {ECO:0000256|RuleBase:RU362080}.	NA	NA	NA	NA	NA	NA	NA	NA	NA
477	UniRef90_R6K522	0	ACVD	0	cirrhosis	0	0	0	R6K522	R6K522_9FIRM	unreviewed	Uncharacterized protein	BN561_01130	Eubacterium sp. CAG:248	457	1262885	cellular organisms, Bacteria, Terrabacteria group, Firmicutes, Clostridia, Clostridiales, Eubacteriaceae, Eubacterium, environmental samples, Eubacterium sp. CAG:248	NA	ACVD-cirrhosis	-1	R6K522_9FIRM	NA	NA	NA	NA	NA	NA	NA	NA	NA	NA	NA	NA	NA	NA	NA	NA	NA	NA	NA
478	UniRef90_R6KIG3	0	ACVD	IBD	0	0	0	0	R6KIG3	R6KIG3_9CLOT	unreviewed	ABC transmembrane type-1 domain-containing protein	BN486_02144	Clostridium clostridioforme CAG:132	288	1263065	cellular organisms, Bacteria, Terrabacteria group, Firmicutes, Clostridia, Clostridiales, Clostridiaceae, Clostridium, environmental samples, Clostridium clostridioforme CAG:132	NA	ACVD-IBD	1	R6KIG3_9CLOT	NA	NA	NA	NA	NA	NA	NA	NA	NA	NA	NA	NA	NA	NA	NA	NA	NA	NA	NA
479	UniRef90_B5E6W5	0	ACVD	0	cirrhosis	0	0	0	B5E6W5	GCH1_STRP4	reviewed	GTP cyclohydrolase 1 (EC 3.5.4.16) (GTP cyclohydrolase I) (GTP-CH-I)	folE SPG_0276	Streptococcus pneumoniae serotype 19F (strain G54)	184	512566	cellular organisms, Bacteria, Terrabacteria group, Firmicutes, Bacilli, Lactobacillales, Streptococcaceae, Streptococcus, Streptococcus pneumoniae, Streptococcus pneumoniae serotype 19F (strain G54)	NA	ACVD-cirrhosis	NA	GCH1_STRP4	NA	NA	NA	NA	NA	CATALYTIC ACTIVITY: Reaction=GTP + H2O = 7,8-dihydroneopterin 3'-triphosphate + formate + H(+); Xref=Rhea:RHEA:17473, ChEBI:CHEBI:15377, ChEBI:CHEBI:15378, ChEBI:CHEBI:15740, ChEBI:CHEBI:37565, ChEBI:CHEBI:58462; EC=3.5.4.16; Evidence={ECO:0000255|HAMAP-Rule:MF_00223};	NA	NA	3.5.4.16	NA	NA	METAL 75; /note="Zinc"; /evidence="ECO:0000255|HAMAP-Rule:MF_00223"; METAL 78; /note="Zinc"; /evidence="ECO:0000255|HAMAP-Rule:MF_00223"; METAL 146; /note="Zinc"; /evidence="ECO:0000255|HAMAP-Rule:MF_00223"	NA	PATHWAY: Cofactor biosynthesis; 7,8-dihydroneopterin triphosphate biosynthesis; 7,8-dihydroneopterin triphosphate from GTP: step 1/1. {ECO:0000255|HAMAP-Rule:MF_00223}.	NA	NA	RHEA:17473	NA	NA
480	UniRef90_R6LQW6	0	ACVD	IBD	0	0	0	0	R6LQW6	R6LQW6_9FIRM	unreviewed	Pyruvate, phosphate dikinase (EC 2.7.9.1)	BN524_01403	Coprococcus comes CAG:19	878	1263070	cellular organisms, Bacteria, Terrabacteria group, Firmicutes, Clostridia, Clostridiales, Lachnospiraceae, Coprococcus, environmental samples, Coprococcus comes CAG:19	NA	ACVD-IBD	1	R6LQW6_9FIRM	NA	ACT_SITE 455; /note="Tele-phosphohistidine intermediate"; /evidence="ECO:0000256|PIRSR:PIRSR000853-1"; ACT_SITE 832; /note="Proton donor"; /evidence="ECO:0000256|PIRSR:PIRSR000853-1"	NA	BINDING 561; /note="Substrate"; /evidence="ECO:0000256|PIRSR:PIRSR000853-2"; BINDING 617; /note="Substrate"; /evidence="ECO:0000256|PIRSR:PIRSR000853-2"; BINDING 746; /note="Substrate"; /evidence="ECO:0000256|PIRSR:PIRSR000853-2"; BINDING 767; /note="Substrate; via carbonyl oxygen"; /evidence="ECO:0000256|PIRSR:PIRSR000853-2"; BINDING 768; /note="Substrate; via amide nitrogen"; /evidence="ECO:000…	NA	CATALYTIC ACTIVITY: Reaction=ATP + phosphate + pyruvate = AMP + diphosphate + H(+) + phosphoenolpyruvate; Xref=Rhea:RHEA:10756, ChEBI:CHEBI:15361, ChEBI:CHEBI:15378, ChEBI:CHEBI:30616, ChEBI:CHEBI:33019, ChEBI:CHEBI:43474, ChEBI:CHEBI:58702, ChEBI:CHEBI:456215; EC=2.7.9.1; Evidence={ECO:0000256|ARBA:ARBA00000529, ECO:0000256|PIRNR:PIRNR000853};	COFACTOR: Name=Mg(2+); Xref=ChEBI:CHEBI:18420; Evidence={ECO:0000256|ARBA:ARBA00001946, ECO:0000256|PIRNR:PIRNR000853, ECO:0000256|PIRSR:PIRSR000853-3};	NA	2.7.9.1	NA	NA	METAL 746; /note="Magnesium"; /evidence="ECO:0000256|PIRSR:PIRSR000853-3"; METAL 770; /note="Magnesium"; /evidence="ECO:0000256|PIRSR:PIRSR000853-3"	NA	NA	NA	NA	RHEA:10756	NA	NA
481	UniRef90_R6N6L9	0	ACVD	IBD	0	0	0	0	R6N6L9	R6N6L9_9FIRM	unreviewed	30S ribosomal protein S18	rpsR BN627_01303	Lachnospiraceae bacterium CAG:364	87	1262983	cellular organisms, Bacteria, Terrabacteria group, Firmicutes, Clostridia, Clostridiales, Lachnospiraceae, environmental samples, Lachnospiraceae bacterium CAG:364	NA	ACVD-IBD	1	R6N6L9_9FIRM	NA	NA	NA	NA	NA	NA	NA	NA	NA	FUNCTION: Binds as a heterodimer with protein S6 to the central domain of the 16S rRNA, where it helps stabilize the platform of the 30S subunit. {ECO:0000256|HAMAP-Rule:MF_00270}.	NA	NA	NA	NA	NA	NA	NA	NA	NA
482	UniRef90_R6NA19	0	ACVD	IBD	0	0	0	0	R6NA19	R6NA19_9FIRM	unreviewed	Carbon monoxide dehydrogenase (EC 1.2.7.4)	BN627_01610	Lachnospiraceae bacterium CAG:364	627	1262983	cellular organisms, Bacteria, Terrabacteria group, Firmicutes, Clostridia, Clostridiales, Lachnospiraceae, environmental samples, Lachnospiraceae bacterium CAG:364	NA	ACVD-IBD	1	R6NA19_9FIRM	NA	NA	NA	NA	NA	CATALYTIC ACTIVITY: Reaction=CO + H2O + 2 oxidized [2Fe-2S]-[ferredoxin] = CO2 + 2 H(+) + 2 reduced [2Fe-2S]-[ferredoxin]; Xref=Rhea:RHEA:21040, Rhea:RHEA-COMP:10000, Rhea:RHEA-COMP:10001, ChEBI:CHEBI:15377, ChEBI:CHEBI:15378, ChEBI:CHEBI:16526, ChEBI:CHEBI:17245, ChEBI:CHEBI:33737, ChEBI:CHEBI:33738; EC=1.2.7.4; Evidence={ECO:0000256|ARBA:ARBA00000152, ECO:0000256|PIRNR:PIRNR005023};	COFACTOR: Name=[4Fe-4S] cluster; Xref=ChEBI:CHEBI:49883; Evidence={ECO:0000256|ARBA:ARBA00001966};	NA	1.2.7.4	NA	NA	METAL 40; /note="Iron-sulfur 1 (4Fe-4S); shared with dimeric partner"; /evidence="ECO:0000256|PIRSR:PIRSR005023-1"; METAL 48; /note="Iron-sulfur 1 (4Fe-4S); shared with dimeric partner"; /evidence="ECO:0000256|PIRSR:PIRSR005023-1"; METAL 49; /note="Iron-sulfur 2 (4Fe-4S)"; /evidence="ECO:0000256|PIRSR:PIRSR005023-1"; METAL 52; /note="Iron-sulfur 2 (4Fe-4S)"; /evidence="ECO:0000256|PIRSR:PIRSR0050…	NA	NA	NA	NA	RHEA:21040	NA	NA
483	UniRef90_R6NFI3	0	ACVD	IBD	0	0	0	0	R6NFI3	R6NFI3_9FIRM	unreviewed	Methylenetetrahydrofolate reductase (EC 1.5.1.20)	BN627_01067	Lachnospiraceae bacterium CAG:364	305	1262983	cellular organisms, Bacteria, Terrabacteria group, Firmicutes, Clostridia, Clostridiales, Lachnospiraceae, environmental samples, Lachnospiraceae bacterium CAG:364	NA	ACVD-IBD	1	R6NFI3_9FIRM	NA	NA	NA	NA	NA	CATALYTIC ACTIVITY: Reaction=(6S)-5-methyl-5,6,7,8-tetrahydrofolate + NAD(+) = (6R)-5,10-methylene-5,6,7,8-tetrahydrofolate + H(+) + NADH; Xref=Rhea:RHEA:19821, ChEBI:CHEBI:15378, ChEBI:CHEBI:15636, ChEBI:CHEBI:18608, ChEBI:CHEBI:57540, ChEBI:CHEBI:57945; EC=1.5.1.20; Evidence={ECO:0000256|ARBA:ARBA00001287, ECO:0000256|RuleBase:RU003862}; CATALYTIC ACTIVITY: Reaction=(6S)-5-methyl-5,6,7,8-tetrah…	COFACTOR: Name=FAD; Xref=ChEBI:CHEBI:57692; Evidence={ECO:0000256|ARBA:ARBA00001974, ECO:0000256|RuleBase:RU003862};	NA	1.5.1.20	NA	NA	NA	NA	PATHWAY: One-carbon metabolism; tetrahydrofolate interconversion. {ECO:0000256|ARBA:ARBA00004777, ECO:0000256|RuleBase:RU003862}.	NA	NA	RHEA:19821; RHEA:19817	NA	NA
484	UniRef90_R6NLQ1	0	ACVD	IBD	0	0	0	0	R6NLQ1	R6NLQ1_9FIRM	unreviewed	Ribosome biogenesis GTPase A	BN627_01079	Lachnospiraceae bacterium CAG:364	281	1262983	cellular organisms, Bacteria, Terrabacteria group, Firmicutes, Clostridia, Clostridiales, Lachnospiraceae, environmental samples, Lachnospiraceae bacterium CAG:364	NA	ACVD-IBD	1	R6NLQ1_9FIRM	NA	NA	NA	BINDING 174; /note="GTP; via amide nitrogen"; /evidence="ECO:0000256|PIRSR:PIRSR006230-1"	NA	NA	NA	NA	NA	FUNCTION: Required for a late step of 50S ribosomal subunit assembly. Has GTPase activity. {ECO:0000256|PIRNR:PIRNR006230}.	NA	NA	NP_BIND 58..61; /note="GTP"; /evidence="ECO:0000256|PIRSR:PIRSR006230-1"; NP_BIND 130..135; /note="GTP"; /evidence="ECO:0000256|PIRSR:PIRSR006230-1"	NA	NA	NA	NA	NA	NA
485	UniRef90_R6NR56	0	ACVD	IBD	0	0	0	0	R6NR56	R6NR56_9FIRM	unreviewed	Glutamate formimidoyltransferase (EC 2.1.2.5) (Glutamate formiminotransferase) (Glutamate formyltransferase)	BN627_02240	Lachnospiraceae bacterium CAG:364	297	1262983	cellular organisms, Bacteria, Terrabacteria group, Firmicutes, Clostridia, Clostridiales, Lachnospiraceae, environmental samples, Lachnospiraceae bacterium CAG:364	NA	ACVD-IBD	1	R6NR56_9FIRM	NA	NA	NA	NA	NA	CATALYTIC ACTIVITY: Reaction=5-formimidoyltetrahydrofolate + L-glutamate = (6S)-5,6,7,8-tetrahydrofolate + N-formimidoyl-L-glutamate; Xref=Rhea:RHEA:15097, ChEBI:CHEBI:29985, ChEBI:CHEBI:57453, ChEBI:CHEBI:57456, ChEBI:CHEBI:58928; EC=2.1.2.5; Evidence={ECO:0000256|ARBA:ARBA00000234}; CATALYTIC ACTIVITY: Reaction=5-formyltetrahydrofolate + L-glutamate = (6S)-5,6,7,8-tetrahydrofolate + H(+) + N-fo…	NA	NA	2.1.2.5	NA	NA	NA	NA	PATHWAY: Amino-acid degradation; L-histidine degradation into L-glutamate; L-glutamate from N-formimidoyl-L-glutamate (transferase route): step 1/1. {ECO:0000256|ARBA:ARBA00005082}.; PATHWAY: One-carbon metabolism; tetrahydrofolate interconversion. {ECO:0000256|ARBA:ARBA00004777}.	NA	NA	RHEA:15097; RHEA:23240	NA	NA
486	UniRef90_R6PD96	0	ACVD	IBD	0	0	0	0	R6PD96	R6PD96_9CLOT	unreviewed	Cell division ATP-binding protein FtsE	ftsE BN618_02103	Clostridium nexile CAG:348	225	1263069	cellular organisms, Bacteria, Terrabacteria group, Firmicutes, Clostridia, Clostridiales, Clostridiaceae, Clostridium, environmental samples, Clostridium nexile CAG:348	NA	ACVD-IBD	1	R6PD96_9CLOT	NA	NA	NA	NA	NA	NA	NA	NA	NA	FUNCTION: Part of the ABC transporter FtsEX involved in cellular division. {ECO:0000256|RuleBase:RU365094}.	NA	NA	NP_BIND 35..42; /note="ATP"; /evidence="ECO:0000256|PROSITE-ProRule:PRU00434"	NA	NA	NA	NA	NA	NA
487	UniRef90_R6PE65	0	ACVD	IBD	0	0	0	0	R6PE65	R6PE65_9CLOT	unreviewed	Ribosome maturation factor RimP	rimP BN618_00417	Clostridium nexile CAG:348	169	1263069	cellular organisms, Bacteria, Terrabacteria group, Firmicutes, Clostridia, Clostridiales, Clostridiaceae, Clostridium, environmental samples, Clostridium nexile CAG:348	NA	ACVD-IBD	1	R6PE65_9CLOT	NA	NA	NA	NA	NA	NA	NA	NA	NA	FUNCTION: Required for maturation of 30S ribosomal subunits. {ECO:0000256|HAMAP-Rule:MF_01077}.	NA	NA	NA	NA	NA	NA	NA	NA	NA
488	UniRef90_R6PEV5	0	ACVD	IBD	0	0	0	0	R6PEV5	R6PEV5_9CLOT	unreviewed	Uncharacterized protein	BN618_00653	Clostridium nexile CAG:348	78	1263069	cellular organisms, Bacteria, Terrabacteria group, Firmicutes, Clostridia, Clostridiales, Clostridiaceae, Clostridium, environmental samples, Clostridium nexile CAG:348	NA	ACVD-IBD	1	R6PEV5_9CLOT	NA	NA	NA	NA	NA	NA	NA	NA	NA	NA	NA	NA	NA	NA	NA	NA	NA	NA	NA
489	UniRef90_R6PG00	0	ACVD	IBD	0	0	0	0	R6PG00	R6PG00_9CLOT	unreviewed	Putative septation protein SpoVG	spoVG BN618_00058	Clostridium nexile CAG:348	93	1263069	cellular organisms, Bacteria, Terrabacteria group, Firmicutes, Clostridia, Clostridiales, Clostridiaceae, Clostridium, environmental samples, Clostridium nexile CAG:348	NA	ACVD-IBD	1	R6PG00_9CLOT	NA	NA	NA	NA	NA	NA	NA	NA	NA	FUNCTION: Could be involved in septation. {ECO:0000256|HAMAP-Rule:MF_00819}.	NA	NA	NA	NA	NA	NA	NA	NA	NA
[truncated: 3,561 more rows]
